# Supplementary material for: Bacterial skin colonization with a specific Cutibacterium avidum clade as a risk factor for periprosthetic joint infections—a multicenter study
Source: Microbiol Spectr. 2025 Sep 26;13(11):e00515-25. doi: 10.1128/spectrum.00515-25 (PMC12584708; doi:10.1128/spectrum.00515-25)
Supplement: Table S3 — Proteinortho comparison of genomes within clade 1 (3 PJI isolates and 3 skin isolates). [file spectrum.00515-25-s0002.xlsx]

## Sheet: A
Supplementary table 3A: Proteinortho comparison of genomes within clade 1 (3 PJI isolates and 3 skin isolates)
# Species	Genes	Alg.-Conn.	CI828_clade1	CI878_clade1	CI882_clade1	PAVI-2017310081_clade1	PAVI-2017310082_clade1	PAVI-2017310120_clade1
6	6	1	258.peg.1	259.peg.2426	260.peg.1522	264.peg.427	265.peg.1001	267.peg.2
6	6	1	258.peg.10	259.peg.2417	260.peg.1531	264.peg.418	265.peg.992	267.peg.11
6	6	1	258.peg.100	259.peg.2327	260.peg.1621	264.peg.329	265.peg.903	267.peg.101
6	6	1	258.peg.1000	259.peg.57	260.peg.57	264.peg.2249	265.peg.2278	267.peg.2407
6	6	1	258.peg.1001	259.peg.56	260.peg.56	264.peg.2250	265.peg.2279	267.peg.2408
6	6	1	258.peg.1002	259.peg.55	260.peg.55	264.peg.2251	265.peg.2280	267.peg.2409
6	6	1	258.peg.1003	259.peg.54	260.peg.54	264.peg.2252	265.peg.2281	267.peg.2410
6	6	1	258.peg.1004	259.peg.53	260.peg.53	264.peg.2253	265.peg.2282	267.peg.2411
6	6	1	258.peg.1005	259.peg.52	260.peg.52	264.peg.2254	265.peg.2283	267.peg.2412
6	6	1	258.peg.1006	259.peg.51	260.peg.51	264.peg.2255	265.peg.2284	267.peg.2413
6	6	1	258.peg.1007	259.peg.50	260.peg.50	264.peg.2256	265.peg.2285	267.peg.2414
6	6	1	258.peg.1008	259.peg.49	260.peg.49	264.peg.2257	265.peg.2286	267.peg.2415
6	6	1	258.peg.1009	259.peg.48	260.peg.48	264.peg.2258	265.peg.2287	267.peg.2416
6	6	1	258.peg.101	259.peg.2326	260.peg.1622	264.peg.328	265.peg.902	267.peg.102
6	6	1	258.peg.1010	259.peg.47	260.peg.47	264.peg.2259	265.peg.2288	267.peg.2417
6	6	1	258.peg.1011	259.peg.46	260.peg.46	264.peg.2260	265.peg.2289	267.peg.2418
6	6	1	258.peg.1012	259.peg.45	260.peg.45	264.peg.2261	265.peg.2290	267.peg.2419
6	6	1	258.peg.1013	259.peg.44	260.peg.44	264.peg.2262	265.peg.2291	267.peg.2420
6	6	1	258.peg.1014	259.peg.43	260.peg.43	264.peg.2263	265.peg.2292	267.peg.2421
6	6	1	258.peg.1015	259.peg.42	260.peg.42	264.peg.2264	265.peg.2293	267.peg.2422
6	6	1	258.peg.1016	259.peg.41	260.peg.41	264.peg.2265	265.peg.2294	267.peg.2423
6	6	1	258.peg.1017	259.peg.40	260.peg.40	264.peg.2266	265.peg.2295	267.peg.2424
6	6	1	258.peg.1018	259.peg.39	260.peg.39	264.peg.2267	265.peg.2296	267.peg.2425
6	6	1	258.peg.1019	259.peg.38	260.peg.38	264.peg.2268	265.peg.2297	267.peg.2426
6	6	1	258.peg.102	259.peg.2325	260.peg.1623	264.peg.327	265.peg.901	267.peg.103
6	6	1	258.peg.1020	259.peg.37	260.peg.37	264.peg.2269	265.peg.2298	267.peg.2427
6	6	1	258.peg.1021	259.peg.36	260.peg.36	264.peg.2270	265.peg.2299	267.peg.2428
6	6	1	258.peg.1022	259.peg.35	260.peg.35	264.peg.2271	265.peg.2300	267.peg.2429
6	6	1	258.peg.1023	259.peg.34	260.peg.34	264.peg.2272	265.peg.2301	267.peg.2430
6	6	1	258.peg.1024	259.peg.33	260.peg.33	264.peg.2273	265.peg.2302	267.peg.2431
4	4	1	258.peg.1025	259.peg.32	260.peg.32	*	*	267.peg.2432
6	6	1	258.peg.1026	259.peg.31	260.peg.31	264.peg.2275	265.peg.2303	267.peg.2433
6	6	1	258.peg.1027	259.peg.30	260.peg.30	264.peg.2276	265.peg.2304	267.peg.2434
6	6	1	258.peg.1028	259.peg.29	260.peg.29	264.peg.2277	265.peg.2305	267.peg.2435
6	6	1	258.peg.1029	259.peg.28	260.peg.28	264.peg.2278	265.peg.2306	267.peg.2436
6	6	1	258.peg.103	259.peg.2324	260.peg.1624	264.peg.326	265.peg.900	267.peg.104
6	6	1	258.peg.1030	259.peg.27	260.peg.27	264.peg.2279	265.peg.2307	267.peg.2437
6	6	1	258.peg.1031	259.peg.26	260.peg.26	264.peg.2280	265.peg.2308	267.peg.2438
6	6	1	258.peg.1032	259.peg.25	260.peg.25	264.peg.2281	265.peg.2309	267.peg.2439
6	6	1	258.peg.1033	259.peg.24	260.peg.24	264.peg.2282	265.peg.2310	267.peg.2440
6	6	1	258.peg.1034	259.peg.23	260.peg.23	264.peg.2283	265.peg.2311	267.peg.2441
6	6	1	258.peg.1035	259.peg.22	260.peg.22	264.peg.2284	265.peg.2312	267.peg.2442
6	6	1	258.peg.1037	259.peg.21	260.peg.21	264.peg.2285	265.peg.2314	267.peg.2443
6	6	1	258.peg.1038	259.peg.20	260.peg.20	264.peg.2286	265.peg.2315	267.peg.2444
6	6	1	258.peg.1039	259.peg.19	260.peg.19	264.peg.2287	265.peg.2316	267.peg.2445
6	6	1	258.peg.104	259.peg.2323	260.peg.1625	264.peg.325	265.peg.899	267.peg.105
6	6	1	258.peg.1040	259.peg.18	260.peg.17	264.peg.2288	265.peg.2317	267.peg.2447
6	6	1	258.peg.1042	259.peg.16	260.peg.15	264.peg.2290	265.peg.2319	267.peg.2449
6	6	1	258.peg.1043	259.peg.15	260.peg.14	264.peg.2291	265.peg.2320	267.peg.2450
6	6	1	258.peg.1044	259.peg.14	260.peg.13	264.peg.2292	265.peg.2321	267.peg.2451
6	6	1	258.peg.1045	259.peg.13	260.peg.12	264.peg.2293	265.peg.2322	267.peg.2452
5	5	1	258.peg.1046	259.peg.12	*	264.peg.2294	265.peg.2323	267.peg.2453
6	6	1	258.peg.1047	259.peg.11	260.peg.11	264.peg.2295	265.peg.2324	267.peg.2454
6	6	1	258.peg.1049	259.peg.10	260.peg.10	264.peg.2296	265.peg.2325	267.peg.2455
6	6	1	258.peg.105	259.peg.2322	260.peg.1626	264.peg.324	265.peg.898	267.peg.106
6	6	1	258.peg.1050	259.peg.9	260.peg.9	264.peg.2297	265.peg.2326	267.peg.2456
6	6	1	258.peg.1051	259.peg.8	260.peg.8	264.peg.2298	265.peg.2327	267.peg.2457
6	6	1	258.peg.1053	259.peg.7	260.peg.7	264.peg.2299	265.peg.2328	267.peg.2458
6	6	1	258.peg.1054	259.peg.6	260.peg.6	264.peg.2300	265.peg.2329	267.peg.2459
6	6	1	258.peg.1055	259.peg.5	260.peg.5	264.peg.2301	265.peg.2330	267.peg.2460
6	9	0.778	258.peg.1056,258.peg.2351	259.peg.2470,259.peg.4	260.peg.2368,260.peg.4	264.peg.2302	265.peg.2331	267.peg.2461
6	6	1	258.peg.1057	259.peg.3	260.peg.3	264.peg.2303	265.peg.2332	267.peg.2462
6	6	1	258.peg.1058	259.peg.2	260.peg.2	264.peg.2304	265.peg.2333	267.peg.2463
6	6	1	258.peg.106	259.peg.2321	260.peg.1627	264.peg.323	265.peg.897	267.peg.107
6	6	1	258.peg.1060	259.peg.526	260.peg.138	264.peg.2180	265.peg.2274	267.peg.1908
6	6	1	258.peg.1061	259.peg.527	260.peg.139	264.peg.2179	265.peg.2273	267.peg.1909
6	6	1	258.peg.1062	259.peg.528	260.peg.140	264.peg.2178	265.peg.2272	267.peg.1910
6	6	1	258.peg.1063	259.peg.529	260.peg.141	264.peg.2177	265.peg.2271	267.peg.1911
6	6	1	258.peg.1064	259.peg.530	260.peg.142	264.peg.2176	265.peg.2270	267.peg.1912
6	6	1	258.peg.1065	259.peg.531	260.peg.143	264.peg.2175	265.peg.2269	267.peg.1913
6	6	1	258.peg.1066	259.peg.532	260.peg.144	264.peg.2174	265.peg.2268	267.peg.1914
6	6	1	258.peg.1067	259.peg.533	260.peg.145	264.peg.2173	265.peg.2267	267.peg.1915
6	6	1	258.peg.1068	259.peg.534	260.peg.146	264.peg.2172	265.peg.2266	267.peg.1916
6	6	1	258.peg.1069	259.peg.535	260.peg.147	264.peg.2171	265.peg.2265	267.peg.1917
6	6	1	258.peg.107	259.peg.2320	260.peg.1628	264.peg.322	265.peg.896	267.peg.108
6	6	1	258.peg.1070	259.peg.536	260.peg.148	264.peg.2170	265.peg.2264	267.peg.1918
6	6	1	258.peg.1071	259.peg.537	260.peg.149	264.peg.2169	265.peg.2263	267.peg.1919
6	6	1	258.peg.1072	259.peg.538	260.peg.150	264.peg.2168	265.peg.2262	267.peg.1920
6	6	1	258.peg.1073	259.peg.539	260.peg.151	264.peg.2167	265.peg.2261	267.peg.1921
6	6	1	258.peg.1074	259.peg.540	260.peg.152	264.peg.2166	265.peg.2260	267.peg.1922
6	6	1	258.peg.1075	259.peg.541	260.peg.153	264.peg.2165	265.peg.2259	267.peg.1923
6	6	1	258.peg.1076	259.peg.542	260.peg.154	264.peg.2164	265.peg.2258	267.peg.1924
6	6	1	258.peg.1077	259.peg.543	260.peg.155	264.peg.2163	265.peg.2257	267.peg.1925
6	6	1	258.peg.1078	259.peg.544	260.peg.156	264.peg.2162	265.peg.2256	267.peg.1926
6	6	1	258.peg.1079	259.peg.545	260.peg.157	264.peg.2161	265.peg.2255	267.peg.1927
6	6	1	258.peg.108	259.peg.2319	260.peg.1629	264.peg.321	265.peg.895	267.peg.109
6	6	1	258.peg.1080	259.peg.546	260.peg.158	264.peg.2160	265.peg.2254	267.peg.1928
6	6	1	258.peg.1081	259.peg.547	260.peg.159	264.peg.2159	265.peg.2253	267.peg.1929
6	6	1	258.peg.1082	259.peg.548	260.peg.160	264.peg.2158	265.peg.2252	267.peg.1930
6	6	1	258.peg.1083	259.peg.549	260.peg.161	264.peg.2157	265.peg.2251	267.peg.1931
6	6	1	258.peg.1084	259.peg.550	260.peg.162	264.peg.2156	265.peg.2250	267.peg.1932
6	6	1	258.peg.1085	259.peg.551	260.peg.163	264.peg.2155	265.peg.2249	267.peg.1934
6	6	1	258.peg.1086	259.peg.552	260.peg.164	264.peg.2154	265.peg.2248	267.peg.1935
6	6	1	258.peg.1087	259.peg.553	260.peg.165	264.peg.2153	265.peg.2247	267.peg.1936
6	6	1	258.peg.1088	259.peg.554	260.peg.166	264.peg.2152	265.peg.2246	267.peg.1937
6	6	1	258.peg.1089	259.peg.555	260.peg.167	264.peg.2151	265.peg.2245	267.peg.1938
6	6	1	258.peg.109	259.peg.2318	260.peg.1630	264.peg.320	265.peg.894	267.peg.110
6	6	1	258.peg.1090	259.peg.556	260.peg.168	264.peg.2150	265.peg.2244	267.peg.1939
6	6	1	258.peg.1091	259.peg.557	260.peg.169	264.peg.2149	265.peg.2243	267.peg.1940
6	6	1	258.peg.1092	259.peg.558	260.peg.170	264.peg.2148	265.peg.2242	267.peg.1941
6	6	1	258.peg.1093	259.peg.559	260.peg.171	264.peg.2147	265.peg.2241	267.peg.1942
6	6	1	258.peg.1094	259.peg.560	260.peg.172	264.peg.2146	265.peg.2240	267.peg.1943
6	6	1	258.peg.1095	259.peg.561	260.peg.173	264.peg.2145	265.peg.2239	267.peg.1944
6	6	1	258.peg.1096	259.peg.562	260.peg.174	264.peg.2144	265.peg.2238	267.peg.1945
6	6	1	258.peg.1097	259.peg.621	260.peg.175	264.peg.1997	265.peg.1994	267.peg.2004
6	6	1	258.peg.1098	259.peg.622	260.peg.176	264.peg.1996	265.peg.1993	267.peg.2005
6	6	1	258.peg.1099	259.peg.623	260.peg.177	264.peg.1995	265.peg.1992	267.peg.2006
6	6	1	258.peg.11	259.peg.2416	260.peg.1532	264.peg.417	265.peg.991	267.peg.12
6	6	1	258.peg.110	259.peg.2317	260.peg.1631	264.peg.319	265.peg.893	267.peg.111
6	6	1	258.peg.1100	259.peg.624	260.peg.178	264.peg.1994	265.peg.1991	267.peg.2007
6	6	1	258.peg.1101	259.peg.625	260.peg.179	264.peg.1993	265.peg.1990	267.peg.2008
6	6	1	258.peg.1102	259.peg.626	260.peg.180	264.peg.1992	265.peg.1989	267.peg.2009
6	6	1	258.peg.1103	259.peg.627	260.peg.181	264.peg.1991	265.peg.1988	267.peg.2010
6	6	1	258.peg.1104	259.peg.628	260.peg.182	264.peg.1990	265.peg.1987	267.peg.2011
6	6	1	258.peg.1105	259.peg.629	260.peg.183	264.peg.1989	265.peg.1986	267.peg.2012
6	6	1	258.peg.1106	259.peg.630	260.peg.184	264.peg.1988	265.peg.1985	267.peg.2013
6	6	1	258.peg.1107	259.peg.631	260.peg.185	264.peg.1987	265.peg.1984	267.peg.2014
6	6	1	258.peg.1108	259.peg.632	260.peg.186	264.peg.1986	265.peg.1983	267.peg.2015
6	6	1	258.peg.1109	259.peg.633	260.peg.187	264.peg.1985	265.peg.1982	267.peg.2016
6	6	1	258.peg.111	259.peg.2316	260.peg.1632	264.peg.318	265.peg.892	267.peg.112
6	6	1	258.peg.1110	259.peg.634	260.peg.188	264.peg.1984	265.peg.1981	267.peg.2017
6	6	1	258.peg.1111	259.peg.635	260.peg.189	264.peg.1983	265.peg.1980	267.peg.2018
6	6	1	258.peg.1112	259.peg.636	260.peg.190	264.peg.1982	265.peg.1979	267.peg.2019
6	6	1	258.peg.1113	259.peg.637	260.peg.191	264.peg.1981	265.peg.1978	267.peg.2020
6	6	1	258.peg.1114	259.peg.638	260.peg.192	264.peg.1980	265.peg.1977	267.peg.2021
6	6	1	258.peg.1115	259.peg.639	260.peg.193	264.peg.1979	265.peg.1976	267.peg.2022
6	6	1	258.peg.1116	259.peg.640	260.peg.194	264.peg.1978	265.peg.1975	267.peg.2023
6	6	1	258.peg.1117	259.peg.641	260.peg.195	264.peg.1977	265.peg.1974	267.peg.2024
6	6	1	258.peg.1118	259.peg.642	260.peg.196	264.peg.1976	265.peg.1973	267.peg.2025
6	6	1	258.peg.1119	259.peg.643	260.peg.197	264.peg.1975	265.peg.1972	267.peg.2026
6	6	1	258.peg.112	259.peg.2315	260.peg.1633	264.peg.316	265.peg.891	267.peg.114
6	6	1	258.peg.1120	259.peg.644	260.peg.198	264.peg.1974	265.peg.1971	267.peg.2027
6	6	1	258.peg.1121	259.peg.645	260.peg.199	264.peg.1973	265.peg.1970	267.peg.2028
6	6	1	258.peg.1122	259.peg.646	260.peg.200	264.peg.1972	265.peg.1969	267.peg.2029
6	6	1	258.peg.1123	259.peg.647	260.peg.201	264.peg.1971	265.peg.1968	267.peg.2030
6	6	1	258.peg.1124	259.peg.648	260.peg.202	264.peg.1970	265.peg.1967	267.peg.2031
6	6	1	258.peg.1125	259.peg.649	260.peg.203	264.peg.1969	265.peg.1966	267.peg.2032
6	6	1	258.peg.1126	259.peg.650	260.peg.204	264.peg.1968	265.peg.1965	267.peg.2033
6	6	1	258.peg.1127	259.peg.651	260.peg.205	264.peg.1967	265.peg.1964	267.peg.2034
6	6	1	258.peg.1128	259.peg.652	260.peg.206	264.peg.1966	265.peg.1963	267.peg.2035
6	6	1	258.peg.1129	259.peg.653	260.peg.207	264.peg.1965	265.peg.1962	267.peg.2036
6	6	1	258.peg.113	259.peg.2314	260.peg.1634	264.peg.315	265.peg.890	267.peg.115
6	6	1	258.peg.1130	259.peg.654	260.peg.208	264.peg.1964	265.peg.1961	267.peg.2037
6	6	1	258.peg.1131	259.peg.655	260.peg.209	264.peg.1963	265.peg.1960	267.peg.2038
6	6	1	258.peg.1132	259.peg.656	260.peg.210	264.peg.1962	265.peg.1959	267.peg.2039
6	6	1	258.peg.1133	259.peg.657	260.peg.211	264.peg.1961	265.peg.1958	267.peg.2040
6	6	1	258.peg.1134	259.peg.658	260.peg.212	264.peg.1960	265.peg.1957	267.peg.2041
6	6	1	258.peg.1135	259.peg.659	260.peg.213	264.peg.1959	265.peg.1956	267.peg.2042
6	6	1	258.peg.1136	259.peg.660	260.peg.214	264.peg.1958	265.peg.1955	267.peg.2043
6	6	1	258.peg.1137	259.peg.661	260.peg.215	264.peg.1957	265.peg.1954	267.peg.2044
6	6	1	258.peg.1138	259.peg.662	260.peg.216	264.peg.1956	265.peg.1953	267.peg.2045
6	6	1	258.peg.1139	259.peg.663	260.peg.217	264.peg.1955	265.peg.1952	267.peg.2046
6	6	1	258.peg.114	259.peg.2313	260.peg.1635	264.peg.314	265.peg.889	267.peg.116
6	6	1	258.peg.1140	259.peg.664	260.peg.218	264.peg.1954	265.peg.1951	267.peg.2047
6	6	1	258.peg.1141	259.peg.665	260.peg.219	264.peg.1953	265.peg.1950	267.peg.2048
6	6	1	258.peg.1142	259.peg.666	260.peg.220	264.peg.1952	265.peg.1949	267.peg.2049
6	6	1	258.peg.1143	259.peg.667	260.peg.221	264.peg.1951	265.peg.1948	267.peg.2050
6	6	1	258.peg.1144	259.peg.668	260.peg.222	264.peg.1950	265.peg.1947	267.peg.2051
6	6	1	258.peg.1145	259.peg.669	260.peg.223	264.peg.1949	265.peg.1946	267.peg.2052
6	6	1	258.peg.1146	259.peg.670	260.peg.224	264.peg.1948	265.peg.1945	267.peg.2053
6	6	1	258.peg.1147	259.peg.671	260.peg.225	264.peg.1947	265.peg.1944	267.peg.2054
6	6	1	258.peg.1148	259.peg.672	260.peg.226	264.peg.1945	265.peg.1943	267.peg.2055
6	6	1	258.peg.1149	259.peg.673	260.peg.227	264.peg.1944	265.peg.1942	267.peg.2056
6	6	1	258.peg.115	259.peg.2312	260.peg.1636	264.peg.313	265.peg.888	267.peg.117
6	6	1	258.peg.1150	259.peg.674	260.peg.228	264.peg.1943	265.peg.1941	267.peg.2057
6	6	1	258.peg.1151	259.peg.675	260.peg.229	264.peg.1942	265.peg.1940	267.peg.2058
6	6	1	258.peg.1152	259.peg.676	260.peg.230	264.peg.1941	265.peg.1939	267.peg.2059
6	6	1	258.peg.1153	259.peg.677	260.peg.231	264.peg.1940	265.peg.1938	267.peg.2060
6	6	1	258.peg.1154	259.peg.678	260.peg.232	264.peg.1939	265.peg.1937	267.peg.2061
6	6	1	258.peg.1155	259.peg.679	260.peg.233	264.peg.1938	265.peg.1936	267.peg.2062
6	6	1	258.peg.1156	259.peg.680	260.peg.234	264.peg.1937	265.peg.1935	267.peg.2063
6	6	1	258.peg.1157	259.peg.681	260.peg.235	264.peg.1936	265.peg.1934	267.peg.2064
6	6	1	258.peg.1159	259.peg.682	260.peg.237	264.peg.1935	265.peg.1933	267.peg.2065
6	6	1	258.peg.116	259.peg.2311	260.peg.1637	264.peg.312	265.peg.887	267.peg.118
6	6	1	258.peg.1160	259.peg.683	260.peg.238	264.peg.1934	265.peg.1932	267.peg.2066
6	6	1	258.peg.1161	259.peg.684	260.peg.239	264.peg.1933	265.peg.1931	267.peg.2067
6	6	1	258.peg.1162	259.peg.685	260.peg.240	264.peg.1932	265.peg.1930	267.peg.2068
6	6	1	258.peg.1163	259.peg.686	260.peg.241	264.peg.1931	265.peg.1929	267.peg.2069
6	6	1	258.peg.1164	259.peg.687	260.peg.242	264.peg.1930	265.peg.1928	267.peg.2070
6	6	1	258.peg.1165	259.peg.688	260.peg.243	264.peg.1929	265.peg.1927	267.peg.2071
6	6	1	258.peg.1166	259.peg.689	260.peg.244	264.peg.1928	265.peg.1926	267.peg.2072
6	6	1	258.peg.1167	259.peg.690	260.peg.245	264.peg.1927	265.peg.1925	267.peg.2073
6	6	1	258.peg.1168	259.peg.691	260.peg.246	264.peg.1926	265.peg.1924	267.peg.2074
6	6	1	258.peg.1169	259.peg.692	260.peg.247	264.peg.1925	265.peg.1923	267.peg.2075
6	6	1	258.peg.117	259.peg.2310	260.peg.1638	264.peg.311	265.peg.886	267.peg.119
6	6	1	258.peg.1170	259.peg.693	260.peg.248	264.peg.1924	265.peg.1922	267.peg.2076
6	6	1	258.peg.1171	259.peg.694	260.peg.249	264.peg.1923	265.peg.1921	267.peg.2077
6	6	1	258.peg.1172	259.peg.695	260.peg.250	264.peg.1922	265.peg.1920	267.peg.2078
6	6	1	258.peg.1173	259.peg.696	260.peg.251	264.peg.1921	265.peg.1919	267.peg.2079
6	6	1	258.peg.1174	259.peg.697	260.peg.252	264.peg.1920	265.peg.1918	267.peg.2080
6	6	1	258.peg.1175	259.peg.698	260.peg.253	264.peg.1919	265.peg.1917	267.peg.2081
6	6	1	258.peg.1176	259.peg.699	260.peg.254	264.peg.1918	265.peg.1916	267.peg.2082
6	6	1	258.peg.1177	259.peg.700	260.peg.255	264.peg.1917	265.peg.1915	267.peg.2083
6	6	1	258.peg.1178	259.peg.701	260.peg.256	264.peg.1916	265.peg.1914	267.peg.2084
6	6	1	258.peg.1179	259.peg.702	260.peg.257	264.peg.1915	265.peg.1913	267.peg.2085
6	6	1	258.peg.118	259.peg.2309	260.peg.1639	264.peg.310	265.peg.885	267.peg.120
6	6	1	258.peg.1180	259.peg.703	260.peg.258	264.peg.1914	265.peg.1912	267.peg.2086
6	6	1	258.peg.1181	259.peg.704	260.peg.259	264.peg.1913	265.peg.1911	267.peg.2087
6	6	1	258.peg.1182	259.peg.705	260.peg.260	264.peg.1912	265.peg.1910	267.peg.2088
6	6	1	258.peg.1183	259.peg.706	260.peg.261	264.peg.1911	265.peg.1909	267.peg.2089
6	6	1	258.peg.1184	259.peg.707	260.peg.262	264.peg.1910	265.peg.1908	267.peg.2090
6	6	1	258.peg.1185	259.peg.708	260.peg.263	264.peg.1909	265.peg.1907	267.peg.2091
6	6	1	258.peg.1186	259.peg.709	260.peg.264	264.peg.1908	265.peg.1906	267.peg.2092
6	6	1	258.peg.1187	259.peg.710	260.peg.265	264.peg.1907	265.peg.1905	267.peg.2093
6	6	1	258.peg.1188	259.peg.711	260.peg.266	264.peg.1906	265.peg.1904	267.peg.2094
6	6	1	258.peg.1189	259.peg.712	260.peg.267	264.peg.1905	265.peg.1903	267.peg.2095
6	6	1	258.peg.119	259.peg.2308	260.peg.1640	264.peg.309	265.peg.884	267.peg.121
6	6	1	258.peg.1190	259.peg.713	260.peg.268	264.peg.1904	265.peg.1902	267.peg.2096
6	6	1	258.peg.1192	259.peg.714	260.peg.269	264.peg.1903	265.peg.1901	267.peg.2097
6	6	1	258.peg.1193	259.peg.715	260.peg.270	264.peg.1902	265.peg.1900	267.peg.2098
6	6	1	258.peg.1194	259.peg.716	260.peg.271	264.peg.1901	265.peg.1899	267.peg.2099
6	6	1	258.peg.1195	259.peg.717	260.peg.272	264.peg.1900	265.peg.1898	267.peg.2100
6	6	1	258.peg.1196	259.peg.718	260.peg.273	264.peg.1899	265.peg.1897	267.peg.2101
6	6	1	258.peg.1197	259.peg.719	260.peg.274	264.peg.1898	265.peg.1896	267.peg.2102
6	6	1	258.peg.1198	259.peg.720	260.peg.275	264.peg.1897	265.peg.1895	267.peg.2103
6	6	1	258.peg.1199	259.peg.721	260.peg.276	264.peg.1896	265.peg.1894	267.peg.2104
6	6	1	258.peg.12	259.peg.2415	260.peg.1533	264.peg.416	265.peg.990	267.peg.13
6	6	1	258.peg.120	259.peg.2307	260.peg.1641	264.peg.308	265.peg.883	267.peg.122
6	6	1	258.peg.1200	259.peg.722	260.peg.277	264.peg.1895	265.peg.1893	267.peg.2105
6	6	1	258.peg.1201	259.peg.723	260.peg.278	264.peg.1894	265.peg.1892	267.peg.2106
6	6	1	258.peg.1202	259.peg.724	260.peg.279	264.peg.1893	265.peg.1891	267.peg.2107
6	6	1	258.peg.1203	259.peg.725	260.peg.280	264.peg.1892	265.peg.1890	267.peg.2108
6	6	1	258.peg.1204	259.peg.726	260.peg.281	264.peg.1891	265.peg.1889	267.peg.2109
6	6	1	258.peg.1205	259.peg.727	260.peg.282	264.peg.1890	265.peg.1888	267.peg.2110
6	6	1	258.peg.1206	259.peg.728	260.peg.283	264.peg.1889	265.peg.1887	267.peg.2111
6	6	1	258.peg.1207	259.peg.729	260.peg.284	264.peg.1888	265.peg.1886	267.peg.2112
6	6	1	258.peg.1208	259.peg.730	260.peg.285	264.peg.1887	265.peg.1885	267.peg.2113
6	6	1	258.peg.1209	259.peg.731	260.peg.286	264.peg.1886	265.peg.1884	267.peg.2114
6	6	1	258.peg.121	259.peg.2306	260.peg.1642	264.peg.307	265.peg.882	267.peg.123
6	6	1	258.peg.1210	259.peg.732	260.peg.287	264.peg.1885	265.peg.1883	267.peg.2115
6	6	1	258.peg.1211	259.peg.733	260.peg.288	264.peg.2401	265.peg.2399	267.peg.2518
6	6	1	258.peg.1212	259.peg.1623	260.peg.289	264.peg.1588	265.peg.577	267.peg.1716
6	6	1	258.peg.1213	259.peg.1622	260.peg.290	264.peg.1587	265.peg.576	267.peg.1717
6	6	1	258.peg.1214	259.peg.1621	260.peg.291	264.peg.1586	265.peg.575	267.peg.1718
6	6	1	258.peg.1215	259.peg.1620	260.peg.292	264.peg.1584	265.peg.574	267.peg.1719
6	6	1	258.peg.1216	259.peg.1619	260.peg.293	264.peg.1583	265.peg.573	267.peg.1720
6	6	1	258.peg.1217	259.peg.1618	260.peg.294	264.peg.1582	265.peg.572	267.peg.1721
6	6	1	258.peg.1218	259.peg.1617	260.peg.295	264.peg.1581	265.peg.571	267.peg.1722
6	6	1	258.peg.1219	259.peg.1616	260.peg.296	264.peg.1580	265.peg.570	267.peg.1723
4	4	1	258.peg.122	259.peg.2305	260.peg.1643	*	*	267.peg.124
6	6	1	258.peg.1220	259.peg.1615	260.peg.297	264.peg.1579	265.peg.569	267.peg.1724
6	6	1	258.peg.1221	259.peg.1614	260.peg.298	264.peg.1578	265.peg.568	267.peg.1725
6	6	1	258.peg.1222	259.peg.1613	260.peg.299	264.peg.1577	265.peg.567	267.peg.1726
6	6	1	258.peg.1223	259.peg.1612	260.peg.300	264.peg.1576	265.peg.566	267.peg.1727
6	6	1	258.peg.1224	259.peg.1611	260.peg.301	264.peg.1575	265.peg.565	267.peg.1728
6	6	1	258.peg.1225	259.peg.1610	260.peg.302	264.peg.1574	265.peg.564	267.peg.1729
5	5	1	258.peg.1226	259.peg.1609	260.peg.303	*	265.peg.563	267.peg.1730
6	6	1	258.peg.1227	259.peg.1608	260.peg.304	264.peg.1573	265.peg.562	267.peg.1731
6	6	1	258.peg.1228	259.peg.1607	260.peg.305	264.peg.1572	265.peg.561	267.peg.1732
6	6	1	258.peg.1229	259.peg.1606	260.peg.306	264.peg.1571	265.peg.560	267.peg.1733
6	6	1	258.peg.123	259.peg.2304	260.peg.1644	264.peg.306	265.peg.881	267.peg.125
6	6	1	258.peg.1230	259.peg.1605	260.peg.307	264.peg.1570	265.peg.559	267.peg.1734
6	6	1	258.peg.1231	259.peg.1604	260.peg.308	264.peg.1569	265.peg.558	267.peg.1735
6	6	1	258.peg.1232	259.peg.1603	260.peg.309	264.peg.1568	265.peg.557	267.peg.1736
6	6	1	258.peg.1233	259.peg.1602	260.peg.310	264.peg.1567	265.peg.556	267.peg.1737
6	6	1	258.peg.1234	259.peg.1600	260.peg.312	264.peg.1566	265.peg.555	267.peg.1739
6	6	1	258.peg.1235	259.peg.1599	260.peg.313	264.peg.1565	265.peg.554	267.peg.1740
6	6	1	258.peg.1236	259.peg.1598	260.peg.314	264.peg.1564	265.peg.553	267.peg.1741
6	6	1	258.peg.1237	259.peg.1597	260.peg.315	264.peg.1563	265.peg.552	267.peg.1742
6	6	1	258.peg.1238	259.peg.1596	260.peg.316	264.peg.1562	265.peg.551	267.peg.1743
6	6	1	258.peg.1239	259.peg.1595	260.peg.317	264.peg.1561	265.peg.550	267.peg.1744
6	6	1	258.peg.124	259.peg.2303	260.peg.1645	264.peg.305	265.peg.880	267.peg.126
6	6	1	258.peg.1240	259.peg.1594	260.peg.318	264.peg.1560	265.peg.549	267.peg.1745
6	6	1	258.peg.1241	259.peg.1593	260.peg.319	264.peg.1559	265.peg.548	267.peg.1746
6	6	1	258.peg.1242	259.peg.1592	260.peg.320	264.peg.1558	265.peg.547	267.peg.1747
6	6	1	258.peg.1243	259.peg.1591	260.peg.321	264.peg.1557	265.peg.546	267.peg.1748
6	6	1	258.peg.1244	259.peg.1590	260.peg.322	264.peg.1556	265.peg.545	267.peg.1749
6	6	1	258.peg.1245	259.peg.1589	260.peg.323	264.peg.1555	265.peg.544	267.peg.1750
6	6	1	258.peg.1246	259.peg.1588	260.peg.324	264.peg.1554	265.peg.543	267.peg.1751
6	6	1	258.peg.1247	259.peg.1587	260.peg.325	264.peg.1553	265.peg.542	267.peg.1752
6	6	1	258.peg.1248	259.peg.1586	260.peg.326	264.peg.1552	265.peg.541	267.peg.1753
6	6	1	258.peg.1249	259.peg.1585	260.peg.327	264.peg.1551	265.peg.540	267.peg.1754
6	6	1	258.peg.125	259.peg.2302	260.peg.1646	264.peg.304	265.peg.879	267.peg.127
6	6	1	258.peg.1250	259.peg.1584	260.peg.328	264.peg.1550	265.peg.539	267.peg.1755
6	6	1	258.peg.1251	259.peg.1583	260.peg.329	264.peg.1549	265.peg.538	267.peg.1756
6	6	1	258.peg.1252	259.peg.1582	260.peg.330	264.peg.1548	265.peg.537	267.peg.1757
6	6	1	258.peg.1253	259.peg.1581	260.peg.331	264.peg.1547	265.peg.536	267.peg.1758
6	6	1	258.peg.1254	259.peg.1580	260.peg.332	264.peg.1546	265.peg.535	267.peg.1759
6	6	1	258.peg.1255	259.peg.1579	260.peg.333	264.peg.1545	265.peg.534	267.peg.1760
6	6	1	258.peg.1256	259.peg.1578	260.peg.334	264.peg.1544	265.peg.533	267.peg.1761
6	6	1	258.peg.1257	259.peg.1577	260.peg.335	264.peg.1543	265.peg.532	267.peg.1762
6	6	1	258.peg.1258	259.peg.1576	260.peg.336	264.peg.1542	265.peg.531	267.peg.1763
6	6	1	258.peg.1259	259.peg.1575	260.peg.337	264.peg.1541	265.peg.530	267.peg.1764
6	6	1	258.peg.126	259.peg.2301	260.peg.1647	264.peg.303	265.peg.878	267.peg.128
6	6	1	258.peg.1260	259.peg.1574	260.peg.338	264.peg.1540	265.peg.529	267.peg.1765
6	6	1	258.peg.1261	259.peg.1573	260.peg.339	264.peg.1539	265.peg.528	267.peg.1766
6	6	1	258.peg.1262	259.peg.1572	260.peg.340	264.peg.1538	265.peg.527	267.peg.1767
6	6	1	258.peg.1263	259.peg.1571	260.peg.341	264.peg.1537	265.peg.526	267.peg.1768
6	6	1	258.peg.1264	259.peg.1570	260.peg.342	264.peg.1536	265.peg.525	267.peg.1769
6	6	1	258.peg.1265	259.peg.1569	260.peg.343	264.peg.1535	265.peg.524	267.peg.1770
6	6	1	258.peg.1266	259.peg.1568	260.peg.344	264.peg.1534	265.peg.523	267.peg.1771
6	6	1	258.peg.1267	259.peg.1567	260.peg.345	264.peg.1533	265.peg.522	267.peg.1772
6	6	1	258.peg.1268	259.peg.1566	260.peg.346	264.peg.1532	265.peg.521	267.peg.1773
5	5	1	258.peg.1269	259.peg.1565	260.peg.347	*	265.peg.520	267.peg.1774
6	6	1	258.peg.127	259.peg.2300	260.peg.1648	264.peg.302	265.peg.877	267.peg.129
6	6	1	258.peg.1270	259.peg.1564	260.peg.348	264.peg.1530	265.peg.519	267.peg.1775
6	6	1	258.peg.1271	259.peg.1563	260.peg.349	264.peg.1529	265.peg.518	267.peg.1776
6	6	1	258.peg.1272	259.peg.1562	260.peg.350	264.peg.1528	265.peg.517	267.peg.1777
6	6	1	258.peg.1273	259.peg.1561	260.peg.351	264.peg.1527	265.peg.516	267.peg.1778
6	6	1	258.peg.1274	259.peg.1560	260.peg.352	264.peg.1525	265.peg.514	267.peg.1779
6	6	1	258.peg.1275	259.peg.1559	260.peg.353	264.peg.1524	265.peg.513	267.peg.1780
6	6	1	258.peg.1276	259.peg.1558	260.peg.354	264.peg.1523	265.peg.512	267.peg.1781
6	6	1	258.peg.1277	259.peg.1557	260.peg.355	264.peg.1522	265.peg.511	267.peg.1782
6	6	1	258.peg.1278	259.peg.1556	260.peg.356	264.peg.1521	265.peg.510	267.peg.1783
6	6	1	258.peg.1279	259.peg.1555	260.peg.357	264.peg.1520	265.peg.509	267.peg.1784
6	6	1	258.peg.128	259.peg.2299	260.peg.1649	264.peg.301	265.peg.876	267.peg.130
6	6	1	258.peg.1280	259.peg.1554	260.peg.358	264.peg.1519	265.peg.508	267.peg.1785
6	6	1	258.peg.1281	259.peg.1553	260.peg.359	264.peg.1518	265.peg.507	267.peg.1786
6	6	1	258.peg.1282	259.peg.1552	260.peg.360	264.peg.1517	265.peg.506	267.peg.1787
6	6	1	258.peg.1283	259.peg.1551	260.peg.361	264.peg.1516	265.peg.505	267.peg.1788
6	6	1	258.peg.1284	259.peg.1550	260.peg.362	264.peg.1515	265.peg.504	267.peg.1789
6	6	1	258.peg.1285	259.peg.1549	260.peg.363	264.peg.1514	265.peg.503	267.peg.1790
6	6	1	258.peg.1286	259.peg.1548	260.peg.364	264.peg.1513	265.peg.502	267.peg.1791
6	6	1	258.peg.1287	259.peg.1547	260.peg.365	264.peg.1512	265.peg.501	267.peg.1792
6	6	1	258.peg.1288	259.peg.1546	260.peg.366	264.peg.1511	265.peg.500	267.peg.1793
6	6	1	258.peg.1289	259.peg.1545	260.peg.367	264.peg.1510	265.peg.499	267.peg.1794
6	6	1	258.peg.129	259.peg.2298	260.peg.1650	264.peg.300	265.peg.875	267.peg.131
6	6	1	258.peg.1290	259.peg.1544	260.peg.368	264.peg.1509	265.peg.498	267.peg.1795
6	6	1	258.peg.1291	259.peg.1543	260.peg.369	264.peg.1508	265.peg.497	267.peg.1796
6	6	1	258.peg.1292	259.peg.1542	260.peg.370	264.peg.1507	265.peg.496	267.peg.1797
6	6	1	258.peg.1293	259.peg.1541	260.peg.371	264.peg.1506	265.peg.495	267.peg.1798
6	6	1	258.peg.1294	259.peg.1540	260.peg.372	264.peg.1505	265.peg.494	267.peg.1799
6	6	1	258.peg.1295	259.peg.1539	260.peg.373	264.peg.1504	265.peg.493	267.peg.1800
6	6	1	258.peg.1296	259.peg.1538	260.peg.374	264.peg.1503	265.peg.492	267.peg.1801
6	6	1	258.peg.1297	259.peg.1537	260.peg.375	264.peg.1502	265.peg.491	267.peg.1802
6	6	1	258.peg.1298	259.peg.1536	260.peg.376	264.peg.1501	265.peg.490	267.peg.1803
6	6	1	258.peg.1299	259.peg.1535	260.peg.377	264.peg.1500	265.peg.489	267.peg.1804
6	6	1	258.peg.13	259.peg.2414	260.peg.1534	264.peg.415	265.peg.989	267.peg.14
6	6	1	258.peg.130	259.peg.2297	260.peg.1651	264.peg.299	265.peg.874	267.peg.132
6	6	1	258.peg.1300	259.peg.1534	260.peg.378	264.peg.1499	265.peg.488	267.peg.1805
6	6	1	258.peg.1301	259.peg.1533	260.peg.379	264.peg.1498	265.peg.487	267.peg.1806
6	6	1	258.peg.1302	259.peg.1532	260.peg.380	264.peg.1497	265.peg.486	267.peg.1807
6	6	1	258.peg.1303	259.peg.1531	260.peg.381	264.peg.1496	265.peg.485	267.peg.1808
6	6	1	258.peg.1304	259.peg.1530	260.peg.382	264.peg.1495	265.peg.484	267.peg.1809
6	6	1	258.peg.1305	259.peg.1529	260.peg.383	264.peg.1494	265.peg.483	267.peg.1810
6	6	1	258.peg.1306	259.peg.1528	260.peg.384	264.peg.1493	265.peg.482	267.peg.1811
6	6	1	258.peg.1307	259.peg.1527	260.peg.385	264.peg.1492	265.peg.481	267.peg.1812
6	6	1	258.peg.1308	259.peg.1526	260.peg.386	264.peg.1491	265.peg.480	267.peg.1813
6	6	1	258.peg.1309	259.peg.1525	260.peg.387	264.peg.1490	265.peg.479	267.peg.1814
6	6	1	258.peg.131	259.peg.2296	260.peg.1652	264.peg.298	265.peg.873	267.peg.133
6	6	1	258.peg.1310	259.peg.1524	260.peg.388	264.peg.1489	265.peg.478	267.peg.1815
6	6	1	258.peg.1311	259.peg.1523	260.peg.389	264.peg.1488	265.peg.477	267.peg.1816
6	6	1	258.peg.1312	259.peg.1522	260.peg.390	264.peg.1487	265.peg.476	267.peg.1817
6	6	1	258.peg.1313	259.peg.1521	260.peg.391	264.peg.1486	265.peg.475	267.peg.1818
6	6	1	258.peg.1314	259.peg.1520	260.peg.392	264.peg.1485	265.peg.474	267.peg.1819
6	6	1	258.peg.1315	259.peg.1519	260.peg.393	264.peg.1484	265.peg.473	267.peg.1820
6	6	1	258.peg.1316	259.peg.1518	260.peg.394	264.peg.1483	265.peg.472	267.peg.1821
6	6	1	258.peg.1317	259.peg.1517	260.peg.395	264.peg.1482	265.peg.471	267.peg.1822
6	6	1	258.peg.1318	259.peg.1516	260.peg.396	264.peg.1481	265.peg.470	267.peg.1823
6	6	1	258.peg.1319	259.peg.1515	260.peg.397	264.peg.1480	265.peg.469	267.peg.1824
6	6	1	258.peg.132	259.peg.2295	260.peg.1653	264.peg.297	265.peg.872	267.peg.134
6	6	1	258.peg.1321	259.peg.1514	260.peg.398	264.peg.1479	265.peg.467	267.peg.1825
6	6	1	258.peg.1322	259.peg.1513	260.peg.399	264.peg.1478	265.peg.466	267.peg.1826
6	6	1	258.peg.1323	259.peg.1512	260.peg.400	264.peg.1477	265.peg.465	267.peg.1827
6	6	1	258.peg.1324	259.peg.1511	260.peg.401	264.peg.1476	265.peg.464	267.peg.1828
6	6	1	258.peg.1325	259.peg.1510	260.peg.402	264.peg.1475	265.peg.463	267.peg.1829
6	6	1	258.peg.1326	259.peg.1509	260.peg.403	264.peg.1474	265.peg.462	267.peg.1830
6	6	1	258.peg.1327	259.peg.1508	260.peg.404	264.peg.1473	265.peg.461	267.peg.1831
6	6	1	258.peg.1328	259.peg.1507	260.peg.405	264.peg.1472	265.peg.460	267.peg.1832
6	6	1	258.peg.1329	259.peg.1506	260.peg.406	264.peg.1471	265.peg.459	267.peg.1833
6	6	1	258.peg.133	259.peg.2294	260.peg.1654	264.peg.296	265.peg.871	267.peg.135
6	6	1	258.peg.1330	259.peg.1505	260.peg.407	264.peg.1470	265.peg.458	267.peg.1834
6	6	1	258.peg.1331	259.peg.1504	260.peg.408	264.peg.1469	265.peg.457	267.peg.1835
6	6	1	258.peg.1332	259.peg.1503	260.peg.409	264.peg.1468	265.peg.456	267.peg.1836
6	6	1	258.peg.1333	259.peg.1502	260.peg.410	264.peg.1467	265.peg.455	267.peg.1837
6	6	1	258.peg.1334	259.peg.1501	260.peg.411	264.peg.1466	265.peg.454	267.peg.1838
6	6	1	258.peg.1335	259.peg.1500	260.peg.412	264.peg.1465	265.peg.453	267.peg.1839
6	6	1	258.peg.1336	259.peg.1499	260.peg.413	264.peg.1464	265.peg.452	267.peg.1840
6	6	1	258.peg.1337	259.peg.1498	260.peg.414	264.peg.1463	265.peg.451	267.peg.1841
6	6	1	258.peg.1339	259.peg.1496	260.peg.416	264.peg.1461	265.peg.449	267.peg.1844
6	6	1	258.peg.134	259.peg.2293	260.peg.1655	264.peg.295	265.peg.870	267.peg.136
6	6	1	258.peg.1340	259.peg.1495	260.peg.417	264.peg.1460	265.peg.448	267.peg.1845
6	6	1	258.peg.1341	259.peg.1494	260.peg.418	264.peg.1459	265.peg.447	267.peg.1846
6	6	1	258.peg.1342	259.peg.1493	260.peg.419	264.peg.1458	265.peg.446	267.peg.1847
6	6	1	258.peg.1343	259.peg.1492	260.peg.420	264.peg.1457	265.peg.445	267.peg.1848
6	6	1	258.peg.1344	259.peg.1491	260.peg.421	264.peg.1456	265.peg.444	267.peg.1849
6	6	1	258.peg.1345	259.peg.1490	260.peg.422	264.peg.1455	265.peg.443	267.peg.1850
6	6	1	258.peg.1346	259.peg.1489	260.peg.423	264.peg.1454	265.peg.442	267.peg.1851
6	6	1	258.peg.1347	259.peg.1488	260.peg.424	264.peg.1453	265.peg.441	267.peg.1852
6	6	1	258.peg.1348	259.peg.1487	260.peg.425	264.peg.1452	265.peg.440	267.peg.1853
6	6	1	258.peg.1349	259.peg.1486	260.peg.426	264.peg.1451	265.peg.439	267.peg.1854
6	6	1	258.peg.135	259.peg.2292	260.peg.1656	264.peg.294	265.peg.869	267.peg.137
6	6	1	258.peg.1350	259.peg.1485	260.peg.427	264.peg.1450	265.peg.438	267.peg.1855
6	6	1	258.peg.1351	259.peg.1484	260.peg.428	264.peg.1449	265.peg.437	267.peg.1856
6	6	1	258.peg.1352	259.peg.1483	260.peg.429	264.peg.1448	265.peg.436	267.peg.1857
6	6	1	258.peg.1353	259.peg.1482	260.peg.430	264.peg.1447	265.peg.435	267.peg.1858
6	6	1	258.peg.1354	259.peg.1481	260.peg.431	264.peg.1446	265.peg.434	267.peg.1859
6	6	1	258.peg.1355	259.peg.1480	260.peg.432	264.peg.1445	265.peg.433	267.peg.1860
6	6	1	258.peg.1356	259.peg.1479	260.peg.433	264.peg.1444	265.peg.432	267.peg.1861
6	6	1	258.peg.1357	259.peg.1478	260.peg.434	264.peg.1443	265.peg.431	267.peg.1862
6	6	1	258.peg.1358	259.peg.1475	260.peg.436	264.peg.1442	265.peg.430	267.peg.1863
6	6	1	258.peg.1359	259.peg.1474	260.peg.437	264.peg.1441	265.peg.429	267.peg.1864
6	6	1	258.peg.136	259.peg.2291	260.peg.1657	264.peg.293	265.peg.868	267.peg.138
6	6	1	258.peg.1360	259.peg.1473	260.peg.438	264.peg.1440	265.peg.428	267.peg.1865
6	6	1	258.peg.1361	259.peg.1472	260.peg.439	264.peg.1439	265.peg.427	267.peg.1866
6	6	1	258.peg.1362	259.peg.1471	260.peg.440	264.peg.1438	265.peg.426	267.peg.1867
6	6	1	258.peg.1363	259.peg.1470	260.peg.441	264.peg.1437	265.peg.425	267.peg.1868
6	6	1	258.peg.1364	259.peg.1469	260.peg.442	264.peg.1436	265.peg.424	267.peg.1869
6	6	1	258.peg.1365	259.peg.1468	260.peg.443	264.peg.1435	265.peg.423	267.peg.1870
6	6	1	258.peg.1366	259.peg.1467	260.peg.444	264.peg.1434	265.peg.422	267.peg.1871
6	6	1	258.peg.1367	259.peg.1466	260.peg.445	264.peg.1433	265.peg.421	267.peg.1872
6	6	1	258.peg.1368	259.peg.1465	260.peg.446	264.peg.1432	265.peg.420	267.peg.1873
6	6	1	258.peg.1369	259.peg.1464	260.peg.447	264.peg.1431	265.peg.419	267.peg.1874
6	6	1	258.peg.137	259.peg.2290	260.peg.1658	264.peg.292	265.peg.867	267.peg.139
6	6	1	258.peg.1370	259.peg.1463	260.peg.448	264.peg.1430	265.peg.418	267.peg.1875
6	6	1	258.peg.1371	259.peg.1462	260.peg.449	264.peg.1429	265.peg.417	267.peg.1876
6	6	1	258.peg.1372	259.peg.1461	260.peg.450	264.peg.1428	265.peg.416	267.peg.1877
6	6	1	258.peg.1373	259.peg.1460	260.peg.451	264.peg.1427	265.peg.415	267.peg.1878
6	6	1	258.peg.1374	259.peg.1459	260.peg.452	264.peg.1426	265.peg.414	267.peg.1879
6	6	1	258.peg.1375	259.peg.1458	260.peg.453	264.peg.1425	265.peg.413	267.peg.1880
6	6	1	258.peg.1376	259.peg.1457	260.peg.454	264.peg.1424	265.peg.412	267.peg.1881
6	6	1	258.peg.1377	259.peg.1456	260.peg.455	264.peg.1423	265.peg.411	267.peg.1882
6	6	1	258.peg.1378	259.peg.1455	260.peg.456	264.peg.1422	265.peg.410	267.peg.1883
6	6	1	258.peg.1379	259.peg.1454	260.peg.457	264.peg.1421	265.peg.409	267.peg.1884
6	6	1	258.peg.138	259.peg.2289	260.peg.1659	264.peg.291	265.peg.866	267.peg.140
6	6	1	258.peg.1380	259.peg.1453	260.peg.458	264.peg.1420	265.peg.408	267.peg.1885
6	6	1	258.peg.1381	259.peg.1452	260.peg.459	264.peg.1419	265.peg.407	267.peg.1886
6	6	1	258.peg.1382	259.peg.1451	260.peg.460	264.peg.1418	265.peg.406	267.peg.1887
6	6	1	258.peg.1383	259.peg.1450	260.peg.461	264.peg.1417	265.peg.405	267.peg.1888
6	6	1	258.peg.1384	259.peg.1449	260.peg.462	264.peg.1416	265.peg.404	267.peg.1889
6	6	1	258.peg.1385	259.peg.1448	260.peg.463	264.peg.1415	265.peg.403	267.peg.1890
6	6	1	258.peg.1386	259.peg.1447	260.peg.464	264.peg.1414	265.peg.402	267.peg.1891
6	6	1	258.peg.1387	259.peg.1446	260.peg.465	264.peg.1413	265.peg.401	267.peg.1892
6	6	1	258.peg.1388	259.peg.1445	260.peg.466	264.peg.1412	265.peg.400	267.peg.1893
6	6	1	258.peg.1389	259.peg.1444	260.peg.467	264.peg.1411	265.peg.399	267.peg.1894
6	6	1	258.peg.139	259.peg.2288	260.peg.1660	264.peg.290	265.peg.865	267.peg.141
6	6	1	258.peg.1390	259.peg.1443	260.peg.468	264.peg.1410	265.peg.398	267.peg.1895
6	6	1	258.peg.1391	259.peg.1442	260.peg.469	264.peg.1409	265.peg.397	267.peg.1896
6	6	1	258.peg.1392	259.peg.1441	260.peg.470	264.peg.1408	265.peg.396	267.peg.1897
6	6	1	258.peg.1393	259.peg.1440	260.peg.471	264.peg.1407	265.peg.395	267.peg.1898
6	6	1	258.peg.1394	259.peg.1439	260.peg.472	264.peg.1406	265.peg.394	267.peg.1899
6	6	1	258.peg.1395	259.peg.1438	260.peg.473	264.peg.1405	265.peg.393	267.peg.1900
6	6	1	258.peg.1396	259.peg.1437	260.peg.474	264.peg.1404	265.peg.392	267.peg.1901
6	6	1	258.peg.1397	259.peg.1436	260.peg.475	264.peg.1403	265.peg.391	267.peg.1902
6	6	1	258.peg.1398	259.peg.1435	260.peg.476	264.peg.1402	265.peg.390	267.peg.1903
6	6	1	258.peg.1399	259.peg.1434	260.peg.477	264.peg.1401	265.peg.389	267.peg.1904
6	6	1	258.peg.14	259.peg.2413	260.peg.1535	264.peg.414	265.peg.988	267.peg.15
6	6	1	258.peg.140	259.peg.2287	260.peg.1661	264.peg.289	265.peg.864	267.peg.142
6	6	1	258.peg.1400	259.peg.1433	260.peg.478	264.peg.1400	265.peg.388	267.peg.1905
6	6	1	258.peg.1401	259.peg.1432	260.peg.479	264.peg.1399	265.peg.387	267.peg.1906
6	6	1	258.peg.1402	259.peg.1431	260.peg.480	264.peg.1398	265.peg.386	267.peg.1907
6	6	1	258.peg.1404	259.peg.734	260.peg.1430	264.peg.2102	265.peg.2196	267.peg.2312
6	6	1	258.peg.1405	259.peg.735	260.peg.1431	264.peg.2101	265.peg.2195	267.peg.2313
6	6	1	258.peg.1406	259.peg.736	260.peg.1432	264.peg.2100	265.peg.2194	267.peg.2314
6	6	1	258.peg.1407	259.peg.737	260.peg.1433	264.peg.2099	265.peg.2193	267.peg.2315
6	6	1	258.peg.1408	259.peg.738	260.peg.1434	264.peg.2098	265.peg.2192	267.peg.2316
6	6	1	258.peg.1409	259.peg.739	260.peg.1435	264.peg.2097	265.peg.2191	267.peg.2317
6	6	1	258.peg.141	259.peg.2286	260.peg.1662	264.peg.288	265.peg.863	267.peg.143
6	6	1	258.peg.1410	259.peg.741	260.peg.1436	264.peg.2095	265.peg.2190	267.peg.2318
6	6	1	258.peg.1411	259.peg.742	260.peg.1437	264.peg.2094	265.peg.2189	267.peg.2319
6	6	1	258.peg.1412	259.peg.743	260.peg.1438	264.peg.2093	265.peg.2188	267.peg.2320
6	6	1	258.peg.1413	259.peg.744	260.peg.1439	264.peg.2092	265.peg.2187	267.peg.2321
6	6	1	258.peg.1414	259.peg.745	260.peg.1440	264.peg.2091	265.peg.2186	267.peg.2322
6	6	1	258.peg.1415	259.peg.746	260.peg.1441	264.peg.2090	265.peg.2185	267.peg.2323
6	6	1	258.peg.1416	259.peg.747	260.peg.1442	264.peg.2089	265.peg.2184	267.peg.2324
6	6	1	258.peg.1417	259.peg.748	260.peg.1443	264.peg.2088	265.peg.2183	267.peg.2325
6	6	1	258.peg.1418	259.peg.749	260.peg.1444	264.peg.2087	265.peg.2182	267.peg.2326
6	6	1	258.peg.1419	259.peg.750	260.peg.1445	264.peg.2086	265.peg.2181	267.peg.2327
6	6	1	258.peg.1420	259.peg.751	260.peg.1446	264.peg.2085	265.peg.2180	267.peg.2328
6	6	1	258.peg.1421	259.peg.752	260.peg.1447	264.peg.2084	265.peg.2179	267.peg.2329
6	6	1	258.peg.1422	259.peg.753	260.peg.1448	264.peg.2083	265.peg.2178	267.peg.2330
6	6	1	258.peg.1423	259.peg.754	260.peg.1449	264.peg.2082	265.peg.2177	267.peg.2331
6	6	1	258.peg.1424	259.peg.755	260.peg.1450	264.peg.2081	265.peg.2176	267.peg.2332
6	6	1	258.peg.1425	259.peg.756	260.peg.1451	264.peg.2080	265.peg.2175	267.peg.2333
6	6	1	258.peg.1426	259.peg.757	260.peg.1452	264.peg.2079	265.peg.2174	267.peg.2334
6	6	1	258.peg.1427	259.peg.758	260.peg.1453	264.peg.2078	265.peg.2173	267.peg.2335
6	6	1	258.peg.1428	259.peg.759	260.peg.1454	264.peg.2077	265.peg.2172	267.peg.2336
6	6	1	258.peg.1429	259.peg.760	260.peg.1455	264.peg.2076	265.peg.2171	267.peg.2337
6	6	1	258.peg.1430	259.peg.761	260.peg.1456	264.peg.2075	265.peg.2170	267.peg.2338
6	6	1	258.peg.1431	259.peg.762	260.peg.1457	264.peg.2074	265.peg.2169	267.peg.2339
6	6	1	258.peg.1432	259.peg.763	260.peg.1458	264.peg.2073	265.peg.2168	267.peg.2340
6	6	1	258.peg.1433	259.peg.764	260.peg.1459	264.peg.2072	265.peg.2167	267.peg.2341
6	6	1	258.peg.1434	259.peg.765	260.peg.1460	264.peg.2071	265.peg.2166	267.peg.2342
6	6	1	258.peg.1435	259.peg.766	260.peg.1461	264.peg.2070	265.peg.2165	267.peg.2343
3	3	1	258.peg.1436	*	*	*	265.peg.2164	267.peg.2344
6	6	1	258.peg.1437	259.peg.767	260.peg.1462	264.peg.2069	265.peg.2163	267.peg.2345
6	6	1	258.peg.1438	259.peg.768	260.peg.1463	264.peg.2068	265.peg.2162	267.peg.2346
6	6	1	258.peg.1439	259.peg.769	260.peg.1464	264.peg.2067	265.peg.2161	267.peg.2347
6	6	1	258.peg.144	259.peg.2283	260.peg.1665	264.peg.285	265.peg.860	267.peg.146
6	6	1	258.peg.1440	259.peg.770	260.peg.1465	264.peg.2066	265.peg.2160	267.peg.2348
6	6	1	258.peg.1441	259.peg.771	260.peg.1466	264.peg.2065	265.peg.2159	267.peg.2349
6	6	1	258.peg.1442	259.peg.772	260.peg.1467	264.peg.2064	265.peg.2158	267.peg.2350
6	6	1	258.peg.1443	259.peg.773	260.peg.1468	264.peg.2063	265.peg.2157	267.peg.2351
6	6	1	258.peg.1444	259.peg.774	260.peg.1469	264.peg.2062	265.peg.2156	267.peg.2352
6	6	1	258.peg.1445	259.peg.775	260.peg.1470	264.peg.2061	265.peg.2155	267.peg.2353
6	6	1	258.peg.1446	259.peg.776	260.peg.1471	264.peg.2060	265.peg.2154	267.peg.2354
6	6	1	258.peg.1447	259.peg.777	260.peg.1472	264.peg.2059	265.peg.2153	267.peg.2355
6	6	1	258.peg.1448	259.peg.778	260.peg.1473	264.peg.2058	265.peg.2152	267.peg.2356
6	6	1	258.peg.1449	259.peg.779	260.peg.1474	264.peg.2057	265.peg.2151	267.peg.2357
6	6	1	258.peg.145	259.peg.2282	260.peg.1666	264.peg.284	265.peg.859	267.peg.147
6	6	1	258.peg.1450	259.peg.780	260.peg.1475	264.peg.2056	265.peg.2150	267.peg.2358
5	5	1	258.peg.1451	*	260.peg.1476	264.peg.2055	265.peg.2149	267.peg.2359
6	6	1	258.peg.1452	259.peg.783	260.peg.1477	264.peg.2054	265.peg.2148	267.peg.2360
6	6	1	258.peg.1453	259.peg.784	260.peg.1478	264.peg.2053	265.peg.2147	267.peg.2361
6	6	1	258.peg.1454	259.peg.785	260.peg.1479	264.peg.2052	265.peg.2146	267.peg.2362
6	6	1	258.peg.1455	259.peg.786	260.peg.1480	264.peg.2051	265.peg.2145	267.peg.2363
6	6	1	258.peg.1456	259.peg.787	260.peg.1481	264.peg.2050	265.peg.2144	267.peg.2364
6	6	1	258.peg.1457	259.peg.788	260.peg.1482	264.peg.2049	265.peg.2143	267.peg.2365
6	6	1	258.peg.1458	259.peg.789	260.peg.1483	264.peg.2048	265.peg.2142	267.peg.2366
6	6	1	258.peg.1459	259.peg.790	260.peg.1484	264.peg.2047	265.peg.2141	267.peg.2367
6	6	1	258.peg.146	259.peg.2281	260.peg.1667	264.peg.283	265.peg.858	267.peg.148
6	6	1	258.peg.1460	259.peg.791	260.peg.1485	264.peg.2046	265.peg.2140	267.peg.2368
6	6	1	258.peg.1461	259.peg.792	260.peg.1486	264.peg.2045	265.peg.2139	267.peg.2369
6	6	1	258.peg.1462	259.peg.793	260.peg.1487	264.peg.2044	265.peg.2138	267.peg.2370
6	6	1	258.peg.1463	259.peg.794	260.peg.1488	264.peg.2043	265.peg.2137	267.peg.2371
6	6	1	258.peg.1464	259.peg.795	260.peg.1489	264.peg.2042	265.peg.2136	267.peg.2372
6	6	1	258.peg.1465	259.peg.796	260.peg.1490	264.peg.2041	265.peg.2135	267.peg.2373
6	6	1	258.peg.1466	259.peg.798	260.peg.1492	264.peg.2040	265.peg.2134	267.peg.2374
6	6	1	258.peg.1467	259.peg.799	260.peg.1493	264.peg.2039	265.peg.2133	267.peg.2375
6	6	1	258.peg.1468	259.peg.800	260.peg.1494	264.peg.2038	265.peg.2132	267.peg.2376
6	6	1	258.peg.1469	259.peg.801	260.peg.1495	264.peg.2037	265.peg.2131	267.peg.2377
6	6	1	258.peg.147	259.peg.2280	260.peg.1668	264.peg.282	265.peg.857	267.peg.149
6	6	1	258.peg.1470	259.peg.802	260.peg.1496	264.peg.2036	265.peg.2130	267.peg.2378
6	6	1	258.peg.1471	259.peg.803	260.peg.1497	264.peg.2035	265.peg.2129	267.peg.2379
6	6	1	258.peg.1472	259.peg.804	260.peg.1498	264.peg.2034	265.peg.2128	267.peg.2380
6	6	1	258.peg.1473	259.peg.805	260.peg.1499	264.peg.2033	265.peg.2127	267.peg.2381
6	6	1	258.peg.1474	259.peg.806	260.peg.1500	264.peg.2032	265.peg.2126	267.peg.2382
6	6	1	258.peg.1475	259.peg.807	260.peg.1501	264.peg.2031	265.peg.2125	267.peg.2383
6	6	1	258.peg.1476	259.peg.808	260.peg.1502	264.peg.2030	265.peg.2124	267.peg.2384
6	6	1	258.peg.1477	259.peg.809	260.peg.1503	264.peg.2029	265.peg.2123	267.peg.2385
6	6	1	258.peg.1478	259.peg.810	260.peg.1504	264.peg.2028	265.peg.2122	267.peg.2386
6	6	1	258.peg.1479	259.peg.811	260.peg.1505	264.peg.2027	265.peg.2121	267.peg.2387
6	6	1	258.peg.148	259.peg.2279	260.peg.1669	264.peg.281	265.peg.856	267.peg.150
6	6	1	258.peg.1480	259.peg.812	260.peg.1506	264.peg.2026	265.peg.2120	267.peg.2388
6	6	1	258.peg.1481	259.peg.813	260.peg.1507	264.peg.2025	265.peg.2119	267.peg.2389
6	6	1	258.peg.1482	259.peg.814	260.peg.1508	264.peg.2024	265.peg.2118	267.peg.2390
6	6	1	258.peg.1483	259.peg.815	260.peg.1509	264.peg.2023	265.peg.2117	267.peg.2391
6	6	1	258.peg.1484	259.peg.816	260.peg.1510	264.peg.2022	265.peg.2116	267.peg.2392
6	6	1	258.peg.1485	259.peg.817	260.peg.1511	264.peg.2021	265.peg.2115	267.peg.2393
6	6	1	258.peg.1486	259.peg.818	260.peg.1512	264.peg.2020	265.peg.2114	267.peg.2394
6	6	1	258.peg.1487	259.peg.819	260.peg.1513	264.peg.2019	265.peg.2113	267.peg.2395
6	6	1	258.peg.1488	259.peg.820	260.peg.1514	264.peg.2018	265.peg.2112	267.peg.2396
6	6	1	258.peg.1489	259.peg.821	260.peg.1515	264.peg.2017	265.peg.2111	267.peg.2397
6	6	1	258.peg.149	259.peg.2278	260.peg.1670	264.peg.280	265.peg.855	267.peg.151
6	6	1	258.peg.1490	259.peg.822	260.peg.1516	264.peg.2016	265.peg.2110	267.peg.2398
6	6	1	258.peg.1491	259.peg.823	260.peg.1517	264.peg.2015	265.peg.2109	267.peg.2399
6	6	1	258.peg.1492	259.peg.824	260.peg.1518	264.peg.2014	265.peg.2108	267.peg.2400
6	6	1	258.peg.1493	259.peg.825	260.peg.1519	264.peg.2013	265.peg.2107	267.peg.2401
6	6	1	258.peg.1494	259.peg.826	260.peg.1520	264.peg.2012	265.peg.2106	267.peg.2402
6	6	1	258.peg.1495	259.peg.827	260.peg.1521	264.peg.2011	265.peg.2105	267.peg.2403
6	6	1	258.peg.1496	259.peg.209	260.peg.1117	264.peg.1737	265.peg.1735	267.peg.1181
6	6	1	258.peg.1497	259.peg.208	260.peg.1116	264.peg.1738	265.peg.1736	267.peg.1182
6	6	1	258.peg.1498	259.peg.207	260.peg.1115	264.peg.1739	265.peg.1737	267.peg.1183
6	6	1	258.peg.1499	259.peg.206	260.peg.1114	264.peg.1740	265.peg.1738	267.peg.1184
6	6	1	258.peg.15	259.peg.2412	260.peg.1536	264.peg.413	265.peg.987	267.peg.16
6	6	1	258.peg.150	259.peg.2277	260.peg.1671	264.peg.279	265.peg.854	267.peg.152
6	6	1	258.peg.1500	259.peg.205	260.peg.1113	264.peg.1741	265.peg.1739	267.peg.1185
6	6	1	258.peg.1501	259.peg.204	260.peg.1112	264.peg.1742	265.peg.1740	267.peg.1186
6	6	1	258.peg.1502	259.peg.203	260.peg.1111	264.peg.1743	265.peg.1741	267.peg.1187
6	6	1	258.peg.1503	259.peg.202	260.peg.1110	264.peg.1744	265.peg.1742	267.peg.1188
6	6	1	258.peg.1504	259.peg.201	260.peg.1109	264.peg.1745	265.peg.1743	267.peg.1189
6	6	1	258.peg.1505	259.peg.200	260.peg.1108	264.peg.1746	265.peg.1744	267.peg.1190
6	6	1	258.peg.1506	259.peg.199	260.peg.1107	264.peg.1747	265.peg.1745	267.peg.1191
6	6	1	258.peg.1507	259.peg.198	260.peg.1106	264.peg.1748	265.peg.1746	267.peg.1192
6	6	1	258.peg.1508	259.peg.197	260.peg.1105	264.peg.1749	265.peg.1747	267.peg.1193
6	6	1	258.peg.1509	259.peg.196	260.peg.1104	264.peg.1750	265.peg.1748	267.peg.1194
6	6	1	258.peg.151	259.peg.2276	260.peg.1672	264.peg.278	265.peg.853	267.peg.153
6	6	1	258.peg.1510	259.peg.195	260.peg.1103	264.peg.1751	265.peg.1749	267.peg.1195
6	6	1	258.peg.1511	259.peg.194	260.peg.1102	264.peg.1752	265.peg.1750	267.peg.1196
6	6	1	258.peg.1512	259.peg.193	260.peg.1101	264.peg.1753	265.peg.1751	267.peg.1197
6	6	1	258.peg.1513	259.peg.192	260.peg.1100	264.peg.1754	265.peg.1752	267.peg.1198
6	6	1	258.peg.1514	259.peg.191	260.peg.1099	264.peg.1755	265.peg.1753	267.peg.1199
6	6	1	258.peg.1515	259.peg.190	260.peg.1098	264.peg.1756	265.peg.1754	267.peg.1200
6	6	1	258.peg.1516	259.peg.189	260.peg.1097	264.peg.1757	265.peg.1755	267.peg.1201
6	6	1	258.peg.1517	259.peg.188	260.peg.1096	264.peg.1758	265.peg.1756	267.peg.1202
6	6	1	258.peg.1518	259.peg.187	260.peg.1095	264.peg.1759	265.peg.1757	267.peg.1203
6	6	1	258.peg.1519	259.peg.186	260.peg.1094	264.peg.1760	265.peg.1758	267.peg.1204
6	6	1	258.peg.152	259.peg.2275	260.peg.1673	264.peg.277	265.peg.852	267.peg.154
6	6	1	258.peg.1520	259.peg.185	260.peg.1093	264.peg.1761	265.peg.1759	267.peg.1205
6	6	1	258.peg.1521	259.peg.184	260.peg.1092	264.peg.1762	265.peg.1760	267.peg.1206
6	6	1	258.peg.1522	259.peg.183	260.peg.1091	264.peg.1763	265.peg.1761	267.peg.1207
6	6	1	258.peg.1523	259.peg.182	260.peg.1090	264.peg.1764	265.peg.1762	267.peg.1208
6	6	1	258.peg.1524	259.peg.181	260.peg.1089	264.peg.1765	265.peg.1763	267.peg.1209
6	6	1	258.peg.1525	259.peg.180	260.peg.1088	264.peg.1766	265.peg.1764	267.peg.1210
6	6	1	258.peg.1526	259.peg.179	260.peg.1087	264.peg.1767	265.peg.1765	267.peg.1211
6	6	1	258.peg.1527	259.peg.178	260.peg.1086	264.peg.1768	265.peg.1766	267.peg.1212
6	6	1	258.peg.1528	259.peg.177	260.peg.1085	264.peg.1769	265.peg.1767	267.peg.1213
6	6	1	258.peg.1529	259.peg.176	260.peg.1084	264.peg.1770	265.peg.1768	267.peg.1214
6	6	1	258.peg.153	259.peg.2274	260.peg.1674	264.peg.276	265.peg.851	267.peg.155
6	6	1	258.peg.1530	259.peg.175	260.peg.1083	264.peg.1771	265.peg.1769	267.peg.1215
6	6	1	258.peg.1531	259.peg.174	260.peg.1082	264.peg.1772	265.peg.1770	267.peg.1216
6	6	1	258.peg.1532	259.peg.173	260.peg.1081	264.peg.1773	265.peg.1771	267.peg.1217
6	6	1	258.peg.1533	259.peg.172	260.peg.1080	264.peg.1774	265.peg.1772	267.peg.1218
6	6	1	258.peg.1534	259.peg.171	260.peg.1079	264.peg.1775	265.peg.1773	267.peg.1219
6	6	1	258.peg.1535	259.peg.170	260.peg.1078	264.peg.1776	265.peg.1774	267.peg.1220
6	6	1	258.peg.1536	259.peg.169	260.peg.1077	264.peg.1777	265.peg.1775	267.peg.1221
6	6	1	258.peg.1537	259.peg.168	260.peg.1076	264.peg.1778	265.peg.1776	267.peg.1222
6	6	1	258.peg.1538	259.peg.167	260.peg.1075	264.peg.1779	265.peg.1777	267.peg.1223
6	6	1	258.peg.1539	259.peg.166	260.peg.1074	264.peg.1780	265.peg.1778	267.peg.1224
6	6	1	258.peg.1540	259.peg.165	260.peg.1073	264.peg.1781	265.peg.1779	267.peg.1225
6	6	1	258.peg.1541	259.peg.164	260.peg.1072	264.peg.1782	265.peg.1780	267.peg.1226
6	6	1	258.peg.1542	259.peg.163	260.peg.1071	264.peg.1783	265.peg.1781	267.peg.1227
6	6	1	258.peg.1543	259.peg.162	260.peg.1070	264.peg.1784	265.peg.1782	267.peg.1228
6	6	1	258.peg.1544	259.peg.161	260.peg.1069	264.peg.1785	265.peg.1783	267.peg.1229
6	6	1	258.peg.1545	259.peg.160	260.peg.1068	264.peg.1786	265.peg.1784	267.peg.1230
6	6	1	258.peg.1546	259.peg.159	260.peg.1067	264.peg.1787	265.peg.1785	267.peg.1231
6	6	1	258.peg.1548	259.peg.158	260.peg.1066	264.peg.1788	265.peg.1786	267.peg.1232
6	6	1	258.peg.1549	259.peg.157	260.peg.1065	264.peg.1789	265.peg.1787	267.peg.1233
6	6	1	258.peg.155	259.peg.2273	260.peg.1676	264.peg.274	265.peg.849	267.peg.156
6	6	1	258.peg.1550	259.peg.156	260.peg.1064	264.peg.1790	265.peg.1788	267.peg.1234
6	6	1	258.peg.1551	259.peg.155	260.peg.1063	264.peg.1791	265.peg.1789	267.peg.1235
6	6	1	258.peg.1552	259.peg.154	260.peg.1062	264.peg.1792	265.peg.1790	267.peg.1236
6	6	1	258.peg.1553	259.peg.153	260.peg.1061	264.peg.1793	265.peg.1791	267.peg.1237
6	6	1	258.peg.1554	259.peg.152	260.peg.1060	264.peg.1794	265.peg.1792	267.peg.1238
6	6	1	258.peg.1555	259.peg.151	260.peg.1059	264.peg.1795	265.peg.1793	267.peg.1239
6	6	1	258.peg.1556	259.peg.150	260.peg.1058	264.peg.1796	265.peg.1794	267.peg.1240
6	6	1	258.peg.1557	259.peg.149	260.peg.1057	264.peg.1797	265.peg.1795	267.peg.1241
6	6	1	258.peg.1558	259.peg.148	260.peg.1056	264.peg.1798	265.peg.1796	267.peg.1242
6	6	1	258.peg.1559	259.peg.147	260.peg.1055	264.peg.1799	265.peg.1797	267.peg.1243
6	6	1	258.peg.156	259.peg.2272	260.peg.1677	264.peg.273	265.peg.848	267.peg.157
6	6	1	258.peg.1560	259.peg.146	260.peg.1054	264.peg.1800	265.peg.1798	267.peg.1244
6	6	1	258.peg.1561	259.peg.145	260.peg.1053	264.peg.1801	265.peg.1799	267.peg.1245
6	6	1	258.peg.1562	259.peg.144	260.peg.1052	264.peg.1802	265.peg.1800	267.peg.1246
6	6	1	258.peg.1563	259.peg.143	260.peg.1051	264.peg.1803	265.peg.1801	267.peg.1247
6	6	1	258.peg.1564	259.peg.142	260.peg.1050	264.peg.1804	265.peg.1802	267.peg.1248
6	6	1	258.peg.1565	259.peg.141	260.peg.1049	264.peg.1805	265.peg.1803	267.peg.1249
6	6	1	258.peg.1566	259.peg.140	260.peg.1048	264.peg.1806	265.peg.1804	267.peg.1250
6	6	1	258.peg.1567	259.peg.139	260.peg.1047	264.peg.1807	265.peg.1805	267.peg.1251
6	6	1	258.peg.1568	259.peg.138	260.peg.1046	264.peg.1808	265.peg.1806	267.peg.1252
6	6	1	258.peg.1569	259.peg.137	260.peg.1045	264.peg.1809	265.peg.1807	267.peg.1253
6	6	1	258.peg.157	259.peg.2271	260.peg.1678	264.peg.272	265.peg.847	267.peg.158
6	6	1	258.peg.1570	259.peg.136	260.peg.1044	264.peg.1810	265.peg.1808	267.peg.1254
6	6	1	258.peg.1571	259.peg.135	260.peg.1043	264.peg.1811	265.peg.1809	267.peg.1255
6	6	1	258.peg.1572	259.peg.134	260.peg.1042	264.peg.1812	265.peg.1810	267.peg.1256
6	6	1	258.peg.1573	259.peg.133	260.peg.1041	264.peg.1813	265.peg.1811	267.peg.1257
6	6	1	258.peg.1574	259.peg.132	260.peg.1040	264.peg.1814	265.peg.1812	267.peg.1258
6	6	1	258.peg.1575	259.peg.131	260.peg.1039	264.peg.1815	265.peg.1813	267.peg.1259
6	6	1	258.peg.1576	259.peg.130	260.peg.1038	264.peg.1816	265.peg.1814	267.peg.1260
6	6	1	258.peg.1577	259.peg.129	260.peg.1037	264.peg.1817	265.peg.1815	267.peg.1261
6	6	1	258.peg.1578	259.peg.128	260.peg.1036	264.peg.1818	265.peg.1816	267.peg.1262
6	6	1	258.peg.1579	259.peg.127	260.peg.1035	264.peg.1819	265.peg.1817	267.peg.1263
6	6	1	258.peg.158	259.peg.2270	260.peg.1679	264.peg.271	265.peg.846	267.peg.159
6	6	1	258.peg.1580	259.peg.126	260.peg.1034	264.peg.1820	265.peg.1818	267.peg.1264
6	6	1	258.peg.1581	259.peg.125	260.peg.1033	264.peg.1821	265.peg.1819	267.peg.1265
6	6	1	258.peg.1583	259.peg.124	260.peg.1032	264.peg.1822	265.peg.1820	267.peg.1266
6	6	1	258.peg.1584	259.peg.123	260.peg.1031	264.peg.1823	265.peg.1821	267.peg.1267
6	6	1	258.peg.1585	259.peg.122	260.peg.1030	264.peg.1824	265.peg.1822	267.peg.1268
6	6	1	258.peg.1586	259.peg.121	260.peg.1029	264.peg.1825	265.peg.1823	267.peg.1269
6	6	1	258.peg.1587	259.peg.120	260.peg.1028	264.peg.1826	265.peg.1824	267.peg.1270
6	6	1	258.peg.1588	259.peg.119	260.peg.1027	264.peg.1827	265.peg.1825	267.peg.1271
6	6	1	258.peg.1589	259.peg.118	260.peg.1026	264.peg.1828	265.peg.1826	267.peg.1272
6	6	1	258.peg.159	259.peg.2269	260.peg.1680	264.peg.270	265.peg.845	267.peg.160
6	6	1	258.peg.1590	259.peg.117	260.peg.1025	264.peg.1829	265.peg.1827	267.peg.1273
6	6	1	258.peg.1591	259.peg.116	260.peg.1024	264.peg.1830	265.peg.1828	267.peg.1274
6	6	1	258.peg.1592	259.peg.115	260.peg.1023	264.peg.1831	265.peg.1829	267.peg.1275
6	6	1	258.peg.1593	259.peg.114	260.peg.1022	264.peg.1832	265.peg.1830	267.peg.1276
6	6	1	258.peg.1594	259.peg.113	260.peg.1021	264.peg.1833	265.peg.1831	267.peg.1277
6	6	1	258.peg.1595	259.peg.112	260.peg.1020	264.peg.1834	265.peg.1832	267.peg.1278
6	6	1	258.peg.1596	259.peg.111	260.peg.1019	264.peg.1835	265.peg.1833	267.peg.1279
6	6	1	258.peg.1597	259.peg.110	260.peg.1018	264.peg.1836	265.peg.1834	267.peg.1280
6	6	1	258.peg.1598	259.peg.109	260.peg.1017	264.peg.1837	265.peg.1835	267.peg.1281
6	6	1	258.peg.1599	259.peg.108	260.peg.1016	264.peg.1838	265.peg.1836	267.peg.1282
6	6	1	258.peg.16	259.peg.2411	260.peg.1537	264.peg.412	265.peg.986	267.peg.17
6	6	1	258.peg.160	259.peg.2268	260.peg.1681	264.peg.269	265.peg.844	267.peg.161
6	6	1	258.peg.1600	259.peg.107	260.peg.1015	264.peg.1839	265.peg.1837	267.peg.1283
6	6	1	258.peg.1601	259.peg.106	260.peg.1014	264.peg.1840	265.peg.1838	267.peg.1284
6	6	1	258.peg.1602	259.peg.105	260.peg.1013	264.peg.1841	265.peg.1839	267.peg.1285
6	6	1	258.peg.1603	259.peg.104	260.peg.1012	264.peg.1842	265.peg.1840	267.peg.1286
6	6	1	258.peg.1604	259.peg.103	260.peg.1011	264.peg.1843	265.peg.1841	267.peg.1287
6	6	1	258.peg.1605	259.peg.102	260.peg.1010	264.peg.1844	265.peg.1842	267.peg.1288
6	6	1	258.peg.1606	259.peg.101	260.peg.1009	264.peg.1845	265.peg.1843	267.peg.1289
6	6	1	258.peg.1607	259.peg.100	260.peg.1008	264.peg.1846	265.peg.1844	267.peg.1290
6	6	1	258.peg.1608	259.peg.99	260.peg.1007	264.peg.1847	265.peg.1845	267.peg.1291
6	6	1	258.peg.1609	259.peg.98	260.peg.1006	264.peg.1848	265.peg.1846	267.peg.1292
6	6	1	258.peg.161	259.peg.2267	260.peg.1682	264.peg.268	265.peg.843	267.peg.162
6	6	1	258.peg.1610	259.peg.97	260.peg.1005	264.peg.1849	265.peg.1847	267.peg.1293
6	6	1	258.peg.1611	259.peg.96	260.peg.1004	264.peg.1850	265.peg.1848	267.peg.1294
6	6	1	258.peg.1612	259.peg.95	260.peg.1003	264.peg.1851	265.peg.1849	267.peg.1295
6	6	1	258.peg.1613	259.peg.94	260.peg.1002	264.peg.1852	265.peg.1850	267.peg.1296
6	6	1	258.peg.1614	259.peg.93	260.peg.1001	264.peg.1853	265.peg.1851	267.peg.1297
6	6	1	258.peg.1615	259.peg.92	260.peg.1000	264.peg.1854	265.peg.1852	267.peg.1298
6	6	1	258.peg.1616	259.peg.91	260.peg.999	264.peg.1855	265.peg.1853	267.peg.1299
6	6	1	258.peg.1617	259.peg.90	260.peg.998	264.peg.1856	265.peg.1854	267.peg.1300
6	6	1	258.peg.1618	259.peg.89	260.peg.997	264.peg.1857	265.peg.1855	267.peg.1301
6	6	1	258.peg.1619	259.peg.88	260.peg.996	264.peg.1858	265.peg.1856	267.peg.1302
6	6	1	258.peg.162	259.peg.2266	260.peg.1683	264.peg.267	265.peg.842	267.peg.163
6	6	1	258.peg.1620	259.peg.87	260.peg.995	264.peg.1859	265.peg.1857	267.peg.1303
6	6	1	258.peg.1621	259.peg.86	260.peg.994	264.peg.1860	265.peg.1858	267.peg.1304
6	6	1	258.peg.1622	259.peg.85	260.peg.993	264.peg.1861	265.peg.1859	267.peg.1305
6	6	1	258.peg.1623	259.peg.84	260.peg.992	264.peg.1862	265.peg.1860	267.peg.1306
6	6	1	258.peg.1624	259.peg.83	260.peg.991	264.peg.1863	265.peg.1861	267.peg.1307
6	6	1	258.peg.1625	259.peg.82	260.peg.990	264.peg.1864	265.peg.1862	267.peg.1308
6	6	1	258.peg.1626	259.peg.81	260.peg.989	264.peg.1865	265.peg.1863	267.peg.1309
6	6	1	258.peg.1627	259.peg.80	260.peg.988	264.peg.1866	265.peg.1864	267.peg.1310
6	6	1	258.peg.1628	259.peg.79	260.peg.987	264.peg.1867	265.peg.1865	267.peg.1311
6	6	1	258.peg.1629	259.peg.78	260.peg.986	264.peg.1868	265.peg.1866	267.peg.1312
6	6	1	258.peg.163	259.peg.2265	260.peg.1684	264.peg.266	265.peg.841	267.peg.164
6	6	1	258.peg.1630	259.peg.77	260.peg.985	264.peg.1869	265.peg.1867	267.peg.1313
6	6	1	258.peg.1631	259.peg.76	260.peg.984	264.peg.1870	265.peg.1868	267.peg.1314
6	6	1	258.peg.1632	259.peg.75	260.peg.983	264.peg.1871	265.peg.1869	267.peg.1315
6	6	1	258.peg.1633	259.peg.74	260.peg.982	264.peg.1872	265.peg.1870	267.peg.1316
6	6	1	258.peg.1634	259.peg.73	260.peg.981	264.peg.1873	265.peg.1871	267.peg.1317
6	6	1	258.peg.1635	259.peg.72	260.peg.980	264.peg.1874	265.peg.1872	267.peg.1318
6	6	1	258.peg.1636	259.peg.71	260.peg.979	264.peg.1875	265.peg.1873	267.peg.1319
6	6	1	258.peg.1637	259.peg.70	260.peg.978	264.peg.1876	265.peg.1874	267.peg.1320
6	6	1	258.peg.1638	259.peg.69	260.peg.977	264.peg.1877	265.peg.1875	267.peg.1321
6	6	1	258.peg.1639	259.peg.68	260.peg.976	264.peg.1878	265.peg.1876	267.peg.1322
6	6	1	258.peg.164	259.peg.2264	260.peg.1685	264.peg.265	265.peg.840	267.peg.165
6	6	1	258.peg.1640	259.peg.67	260.peg.975	264.peg.1879	265.peg.1877	267.peg.1323
6	6	1	258.peg.1641	259.peg.66	260.peg.974	264.peg.1880	265.peg.1878	267.peg.1324
6	6	1	258.peg.1642	259.peg.64	260.peg.972	264.peg.1882	265.peg.1880	267.peg.1326
6	6	1	258.peg.1643	259.peg.63	260.peg.971	264.peg.1883	265.peg.1881	267.peg.1327
6	6	1	258.peg.1644	259.peg.62	260.peg.970	264.peg.1884	265.peg.1882	267.peg.1328
6	6	1	258.peg.1646	259.peg.211	260.peg.1119	264.peg.2306	265.peg.1733	267.peg.1179
6	6	1	258.peg.1647	259.peg.212	260.peg.1120	264.peg.2307	265.peg.1732	267.peg.1178
6	6	1	258.peg.1648	259.peg.213	260.peg.1121	264.peg.2308	265.peg.1731	267.peg.1177
6	6	1	258.peg.1649	259.peg.214	260.peg.1122	264.peg.2309	265.peg.1730	267.peg.1176
6	6	1	258.peg.165	259.peg.2263	260.peg.1686	264.peg.264	265.peg.839	267.peg.166
6	6	1	258.peg.1650	259.peg.215	260.peg.1123	264.peg.2310	265.peg.1729	267.peg.1175
6	6	1	258.peg.1652	259.peg.216	260.peg.1124	264.peg.2312	265.peg.1727	267.peg.1174
6	6	1	258.peg.1653	259.peg.217	260.peg.1125	264.peg.2313	265.peg.1726	267.peg.1173
6	6	1	258.peg.1654	259.peg.218	260.peg.1126	264.peg.2314	265.peg.1725	267.peg.1172
6	6	1	258.peg.1655	259.peg.219	260.peg.1127	264.peg.2315	265.peg.1724	267.peg.1171
6	6	1	258.peg.1656	259.peg.220	260.peg.1128	264.peg.2316	265.peg.1723	267.peg.1170
6	6	1	258.peg.1657	259.peg.221	260.peg.1129	264.peg.2317	265.peg.1722	267.peg.1169
6	6	1	258.peg.1658	259.peg.222	260.peg.1130	264.peg.2318	265.peg.1721	267.peg.1168
6	6	1	258.peg.1659	259.peg.223	260.peg.1131	264.peg.2319	265.peg.1720	267.peg.1167
6	6	1	258.peg.166	259.peg.2262	260.peg.1687	264.peg.263	265.peg.838	267.peg.167
6	6	1	258.peg.1660	259.peg.224	260.peg.1132	264.peg.2320	265.peg.1719	267.peg.1166
6	6	1	258.peg.1661	259.peg.225	260.peg.1133	264.peg.2321	265.peg.1718	267.peg.1165
6	6	1	258.peg.1662	259.peg.226	260.peg.1134	264.peg.2322	265.peg.1717	267.peg.1164
6	6	1	258.peg.1663	259.peg.227	260.peg.1135	264.peg.2323	265.peg.1716	267.peg.1163
6	6	1	258.peg.1664	259.peg.228	260.peg.1136	264.peg.2324	265.peg.1715	267.peg.1162
6	6	1	258.peg.1665	259.peg.229	260.peg.1137	264.peg.2325	265.peg.1714	267.peg.1161
6	6	1	258.peg.1666	259.peg.230	260.peg.1138	264.peg.2326	265.peg.1713	267.peg.1160
6	6	1	258.peg.1667	259.peg.231	260.peg.1139	264.peg.2327	265.peg.1712	267.peg.1159
6	6	1	258.peg.1668	259.peg.232	260.peg.1140	264.peg.2328	265.peg.1711	267.peg.1158
6	6	1	258.peg.1669	259.peg.233	260.peg.1141	264.peg.2329	265.peg.1710	267.peg.1157
6	6	1	258.peg.167	259.peg.2261	260.peg.1688	264.peg.262	265.peg.837	267.peg.168
6	6	1	258.peg.1670	259.peg.234	260.peg.1142	264.peg.2330	265.peg.1709	267.peg.1156
6	6	1	258.peg.1671	259.peg.235	260.peg.1143	264.peg.2331	265.peg.1708	267.peg.1155
6	6	1	258.peg.1672	259.peg.236	260.peg.1144	264.peg.2332	265.peg.1707	267.peg.1154
6	6	1	258.peg.1673	259.peg.237	260.peg.1145	264.peg.2333	265.peg.1706	267.peg.1153
6	6	1	258.peg.1674	259.peg.238	260.peg.1146	264.peg.2334	265.peg.1705	267.peg.1152
6	6	1	258.peg.1675	259.peg.239	260.peg.1147	264.peg.2335	265.peg.1704	267.peg.1151
6	6	1	258.peg.1676	259.peg.240	260.peg.1148	264.peg.2336	265.peg.1703	267.peg.1150
6	6	1	258.peg.1677	259.peg.241	260.peg.1149	264.peg.2337	265.peg.1702	267.peg.1149
6	6	1	258.peg.1678	259.peg.242	260.peg.1150	264.peg.2338	265.peg.1701	267.peg.1148
6	6	1	258.peg.1679	259.peg.243	260.peg.1151	264.peg.2339	265.peg.1700	267.peg.1147
6	6	1	258.peg.168	259.peg.2260	260.peg.1689	264.peg.261	265.peg.836	267.peg.169
6	6	1	258.peg.1680	259.peg.244	260.peg.1153	264.peg.2340	265.peg.1698	267.peg.1146
6	6	1	258.peg.1681	259.peg.245	260.peg.1154	264.peg.2341	265.peg.1697	267.peg.1145
6	6	1	258.peg.1682	259.peg.246	260.peg.1155	264.peg.2342	265.peg.1696	267.peg.1144
6	6	1	258.peg.1683	259.peg.247	260.peg.1156	264.peg.2343	265.peg.1695	267.peg.1143
5	5	1	258.peg.1684	259.peg.248	260.peg.1157	264.peg.2344	*	267.peg.1142
6	6	1	258.peg.1685	259.peg.249	260.peg.1158	264.peg.2345	265.peg.1692	267.peg.1141
6	6	1	258.peg.1686	259.peg.250	260.peg.1159	264.peg.2346	265.peg.1691	267.peg.1140
6	6	1	258.peg.1687	259.peg.251	260.peg.1160	264.peg.2347	265.peg.1690	267.peg.1139
6	6	1	258.peg.1688	259.peg.252	260.peg.1161	264.peg.2348	265.peg.1689	267.peg.1138
6	6	1	258.peg.1689	259.peg.253	260.peg.1162	264.peg.2349	265.peg.1688	267.peg.1137
6	6	1	258.peg.169	259.peg.2259	260.peg.1690	264.peg.260	265.peg.835	267.peg.170
5	5	1	258.peg.1690	259.peg.254	260.peg.1163	*	265.peg.1687	267.peg.1136
5	5	1	258.peg.1691	259.peg.255	260.peg.1164	264.peg.1131	*	267.peg.1135
6	6	1	258.peg.1692	259.peg.256	260.peg.1165	264.peg.1132	265.peg.1265	267.peg.1134
6	6	1	258.peg.1693	259.peg.257	260.peg.1166	264.peg.1133	265.peg.1264	267.peg.1133
6	6	1	258.peg.1694	259.peg.258	260.peg.1167	264.peg.1134	265.peg.1263	267.peg.1132
6	6	1	258.peg.1695	259.peg.259	260.peg.1168	264.peg.1135	265.peg.1262	267.peg.1131
6	6	1	258.peg.1696	259.peg.260	260.peg.1169	264.peg.1136	265.peg.1261	267.peg.1130
6	6	1	258.peg.1697	259.peg.261	260.peg.1170	264.peg.1137	265.peg.1260	267.peg.1129
6	6	1	258.peg.1698	259.peg.262	260.peg.1171	264.peg.1138	265.peg.1259	267.peg.1128
6	6	1	258.peg.1699	259.peg.263	260.peg.1172	264.peg.1139	265.peg.1258	267.peg.1127
6	6	1	258.peg.17	259.peg.2410	260.peg.1538	264.peg.411	265.peg.985	267.peg.18
6	6	1	258.peg.170	259.peg.2258	260.peg.1691	264.peg.259	265.peg.834	267.peg.171
6	6	1	258.peg.1700	259.peg.264	260.peg.1173	264.peg.1140	265.peg.1257	267.peg.1126
6	6	1	258.peg.1701	259.peg.265	260.peg.1174	264.peg.1141	265.peg.1256	267.peg.1125
6	6	1	258.peg.1702	259.peg.266	260.peg.1175	264.peg.1142	265.peg.1255	267.peg.1124
6	6	1	258.peg.1703	259.peg.267	260.peg.1176	264.peg.1143	265.peg.1254	267.peg.1123
6	6	1	258.peg.1704	259.peg.268	260.peg.1177	264.peg.1144	265.peg.1253	267.peg.1122
6	6	1	258.peg.1705	259.peg.269	260.peg.1178	264.peg.1145	265.peg.1252	267.peg.1121
6	6	1	258.peg.1706	259.peg.270	260.peg.1179	264.peg.1146	265.peg.1251	267.peg.1120
6	6	1	258.peg.1707	259.peg.272	260.peg.1180	264.peg.1147	265.peg.1250	267.peg.1118
6	6	1	258.peg.1708	259.peg.273	260.peg.1181	264.peg.1148	265.peg.1249	267.peg.1117
6	6	1	258.peg.1709	259.peg.274	260.peg.1182	264.peg.1149	265.peg.1248	267.peg.1116
6	6	1	258.peg.171	259.peg.2257	260.peg.1692	264.peg.258	265.peg.833	267.peg.172
6	6	1	258.peg.1710	259.peg.275	260.peg.1183	264.peg.1150	265.peg.1247	267.peg.1115
6	6	1	258.peg.1711	259.peg.276	260.peg.1184	264.peg.1151	265.peg.1246	267.peg.1114
6	6	1	258.peg.1712	259.peg.277	260.peg.1185	264.peg.1152	265.peg.1245	267.peg.1113
6	6	1	258.peg.1713	259.peg.278	260.peg.1186	264.peg.1153	265.peg.1244	267.peg.1112
6	6	1	258.peg.1714	259.peg.279	260.peg.1187	264.peg.1154	265.peg.1243	267.peg.1111
6	6	1	258.peg.1715	259.peg.280	260.peg.1188	264.peg.1155	265.peg.1242	267.peg.1110
6	6	1	258.peg.1716	259.peg.281	260.peg.1189	264.peg.1156	265.peg.1241	267.peg.1109
6	6	1	258.peg.1717	259.peg.282	260.peg.1190	264.peg.1157	265.peg.1240	267.peg.1108
6	6	1	258.peg.1718	259.peg.283	260.peg.1191	264.peg.1158	265.peg.1239	267.peg.1107
6	6	1	258.peg.1719	259.peg.284	260.peg.1192	264.peg.1159	265.peg.1238	267.peg.1106
6	6	1	258.peg.172	259.peg.2256	260.peg.1693	264.peg.257	265.peg.832	267.peg.173
6	6	1	258.peg.1720	259.peg.285	260.peg.1193	264.peg.1160	265.peg.1237	267.peg.1105
6	6	1	258.peg.1721	259.peg.286	260.peg.1194	264.peg.1161	265.peg.1236	267.peg.1104
6	6	1	258.peg.1722	259.peg.287	260.peg.1195	264.peg.1162	265.peg.1235	267.peg.1103
6	6	1	258.peg.1723	259.peg.288	260.peg.1196	264.peg.1163	265.peg.1234	267.peg.1102
6	6	1	258.peg.1724	259.peg.289	260.peg.1197	264.peg.1164	265.peg.1233	267.peg.1101
6	6	1	258.peg.1725	259.peg.290	260.peg.1198	264.peg.1165	265.peg.1232	267.peg.1100
6	6	1	258.peg.1727	259.peg.292	260.peg.1200	264.peg.1167	265.peg.1230	267.peg.1099
6	6	1	258.peg.1728	259.peg.293	260.peg.1201	264.peg.1168	265.peg.1229	267.peg.1098
6	6	1	258.peg.1729	259.peg.294	260.peg.1202	264.peg.1169	265.peg.1228	267.peg.1097
6	6	1	258.peg.173	259.peg.2255	260.peg.1694	264.peg.256	265.peg.831	267.peg.174
6	6	1	258.peg.1730	259.peg.295	260.peg.1203	264.peg.1170	265.peg.1227	267.peg.1096
4	4	1	258.peg.1731	259.peg.296	*	264.peg.1171	*	267.peg.1095
6	8	0.75	258.peg.1732	259.peg.2438,259.peg.298	260.peg.1204,260.peg.2361	264.peg.1172	265.peg.1226	267.peg.1094
6	6	1	258.peg.1733	259.peg.299	260.peg.1205	264.peg.1173	265.peg.1225	267.peg.1093
6	6	1	258.peg.1734	259.peg.300	260.peg.1206	264.peg.1174	265.peg.1224	267.peg.1092
6	6	1	258.peg.1735	259.peg.301	260.peg.1207	264.peg.1175	265.peg.1223	267.peg.1091
6	6	1	258.peg.1736	259.peg.302	260.peg.1208	264.peg.1176	265.peg.1222	267.peg.1090
6	6	1	258.peg.1737	259.peg.303	260.peg.1209	264.peg.1177	265.peg.1221	267.peg.1089
6	6	1	258.peg.1738	259.peg.304	260.peg.1210	264.peg.1178	265.peg.1220	267.peg.1088
6	6	1	258.peg.1739	259.peg.305	260.peg.1211	264.peg.1179	265.peg.1219	267.peg.1087
6	6	1	258.peg.174	259.peg.2254	260.peg.1695	264.peg.255	265.peg.830	267.peg.175
6	6	1	258.peg.1740	259.peg.306	260.peg.1212	264.peg.1180	265.peg.1218	267.peg.1086
6	6	1	258.peg.1741	259.peg.307	260.peg.1213	264.peg.1181	265.peg.1217	267.peg.1085
6	6	1	258.peg.1742	259.peg.308	260.peg.1214	264.peg.1182	265.peg.1216	267.peg.1084
6	6	1	258.peg.1743	259.peg.309	260.peg.1215	264.peg.1183	265.peg.1215	267.peg.1083
6	6	1	258.peg.1744	259.peg.310	260.peg.1216	264.peg.1184	265.peg.1214	267.peg.1082
6	6	1	258.peg.1745	259.peg.311	260.peg.1217	264.peg.1186	265.peg.1213	267.peg.1081
6	6	1	258.peg.1746	259.peg.312	260.peg.1218	264.peg.1187	265.peg.1212	267.peg.1080
6	6	1	258.peg.1747	259.peg.313	260.peg.1219	264.peg.1188	265.peg.1211	267.peg.1079
6	6	1	258.peg.1748	259.peg.314	260.peg.1220	264.peg.1189	265.peg.1210	267.peg.1078
6	6	1	258.peg.1749	259.peg.315	260.peg.1221	264.peg.1190	265.peg.1209	267.peg.1077
6	6	1	258.peg.175	259.peg.2253	260.peg.1696	264.peg.254	265.peg.829	267.peg.176
6	6	1	258.peg.1750	259.peg.316	260.peg.1222	264.peg.1191	265.peg.1208	267.peg.1076
6	6	1	258.peg.1751	259.peg.317	260.peg.1223	264.peg.1192	265.peg.1207	267.peg.1075
6	6	1	258.peg.1752	259.peg.318	260.peg.1224	264.peg.1193	265.peg.1206	267.peg.1074
6	6	1	258.peg.1753	259.peg.319	260.peg.1225	264.peg.1194	265.peg.1205	267.peg.1073
6	6	1	258.peg.1754	259.peg.320	260.peg.1226	264.peg.1195	265.peg.1204	267.peg.1072
6	6	1	258.peg.1755	259.peg.321	260.peg.1227	264.peg.1196	265.peg.1203	267.peg.1071
6	6	1	258.peg.1756	259.peg.322	260.peg.1228	264.peg.1197	265.peg.1202	267.peg.1070
6	6	1	258.peg.1757	259.peg.323	260.peg.1229	264.peg.1198	265.peg.1201	267.peg.1069
6	6	1	258.peg.1758	259.peg.324	260.peg.1230	264.peg.1199	265.peg.1200	267.peg.1068
6	6	1	258.peg.1759	259.peg.325	260.peg.1231	264.peg.1200	265.peg.1199	267.peg.1067
6	6	1	258.peg.176	259.peg.2252	260.peg.1697	264.peg.253	265.peg.828	267.peg.177
6	6	1	258.peg.1760	259.peg.326	260.peg.1232	264.peg.1201	265.peg.1198	267.peg.1066
6	6	1	258.peg.1761	259.peg.327	260.peg.1233	264.peg.1202	265.peg.1197	267.peg.1065
6	6	1	258.peg.1762	259.peg.328	260.peg.1234	264.peg.1203	265.peg.1196	267.peg.1064
6	6	1	258.peg.1763	259.peg.329	260.peg.1235	264.peg.1204	265.peg.1195	267.peg.1063
6	6	1	258.peg.1764	259.peg.330	260.peg.1236	264.peg.1205	265.peg.1194	267.peg.1062
6	6	1	258.peg.1765	259.peg.331	260.peg.1237	264.peg.1206	265.peg.1193	267.peg.1061
6	6	1	258.peg.1766	259.peg.332	260.peg.1238	264.peg.1207	265.peg.1192	267.peg.1060
6	6	1	258.peg.1767	259.peg.333	260.peg.1239	264.peg.1208	265.peg.1191	267.peg.1059
6	6	1	258.peg.1768	259.peg.334	260.peg.1240	264.peg.1209	265.peg.1190	267.peg.1058
6	6	1	258.peg.1769	259.peg.335	260.peg.1241	264.peg.1210	265.peg.1189	267.peg.1057
6	6	1	258.peg.177	259.peg.2251	260.peg.1698	264.peg.252	265.peg.827	267.peg.178
6	6	1	258.peg.1770	259.peg.336	260.peg.1242	264.peg.1211	265.peg.1188	267.peg.1056
6	6	1	258.peg.1771	259.peg.337	260.peg.1243	264.peg.1212	265.peg.1187	267.peg.1055
6	6	1	258.peg.1772	259.peg.338	260.peg.1244	264.peg.1213	265.peg.1186	267.peg.1054
6	6	1	258.peg.1773	259.peg.339	260.peg.1245	264.peg.1214	265.peg.1185	267.peg.1053
6	6	1	258.peg.1774	259.peg.340	260.peg.1246	264.peg.1215	265.peg.1184	267.peg.1052
6	6	1	258.peg.1775	259.peg.341	260.peg.1247	264.peg.1216	265.peg.1183	267.peg.1051
6	6	1	258.peg.1776	259.peg.342	260.peg.1248	264.peg.1217	265.peg.1182	267.peg.1050
6	6	1	258.peg.1777	259.peg.343	260.peg.1249	264.peg.1218	265.peg.1181	267.peg.1049
6	6	1	258.peg.1778	259.peg.344	260.peg.1250	264.peg.1219	265.peg.1180	267.peg.1048
6	6	1	258.peg.1779	259.peg.345	260.peg.1251	264.peg.1220	265.peg.1179	267.peg.1047
6	6	1	258.peg.178	259.peg.2250	260.peg.1699	264.peg.251	265.peg.826	267.peg.179
6	6	1	258.peg.1780	259.peg.346	260.peg.1252	264.peg.1221	265.peg.1178	267.peg.1046
6	6	1	258.peg.1781	259.peg.347	260.peg.1253	264.peg.1222	265.peg.1177	267.peg.1045
6	6	1	258.peg.1782	259.peg.348	260.peg.1254	264.peg.1223	265.peg.1176	267.peg.1044
6	6	1	258.peg.1783	259.peg.349	260.peg.1255	264.peg.1224	265.peg.1175	267.peg.1043
6	6	1	258.peg.1784	259.peg.350	260.peg.1256	264.peg.1225	265.peg.1174	267.peg.1042
6	6	1	258.peg.1785	259.peg.351	260.peg.1257	264.peg.1226	265.peg.1173	267.peg.1041
6	6	1	258.peg.1786	259.peg.352	260.peg.1258	264.peg.1227	265.peg.1172	267.peg.1040
6	6	1	258.peg.1787	259.peg.353	260.peg.1259	264.peg.1228	265.peg.1171	267.peg.1039
6	6	1	258.peg.1788	259.peg.354	260.peg.1260	264.peg.1229	265.peg.1170	267.peg.1038
6	6	1	258.peg.1789	259.peg.355	260.peg.1261	264.peg.1230	265.peg.1169	267.peg.1037
6	6	1	258.peg.179	259.peg.2249	260.peg.1700	264.peg.250	265.peg.825	267.peg.180
6	6	1	258.peg.1790	259.peg.356	260.peg.1262	264.peg.1231	265.peg.1168	267.peg.1036
6	6	1	258.peg.1791	259.peg.357	260.peg.1263	264.peg.1232	265.peg.1167	267.peg.1035
6	6	1	258.peg.1792	259.peg.358	260.peg.1264	264.peg.1233	265.peg.1166	267.peg.1034
6	6	1	258.peg.1793	259.peg.359	260.peg.1265	264.peg.1234	265.peg.1165	267.peg.1033
6	6	1	258.peg.1794	259.peg.360	260.peg.1266	264.peg.1235	265.peg.1164	267.peg.1032
6	6	1	258.peg.1795	259.peg.361	260.peg.1267	264.peg.1236	265.peg.1163	267.peg.1031
6	6	1	258.peg.1797	259.peg.363	260.peg.1268	264.peg.1237	265.peg.1162	267.peg.1030
6	6	1	258.peg.1798	259.peg.364	260.peg.1269	264.peg.1238	265.peg.1161	267.peg.1029
6	6	1	258.peg.1799	259.peg.365	260.peg.1270	264.peg.1239	265.peg.1160	267.peg.1028
6	6	1	258.peg.18	259.peg.2409	260.peg.1539	264.peg.410	265.peg.984	267.peg.19
6	6	1	258.peg.180	259.peg.2248	260.peg.1701	264.peg.249	265.peg.824	267.peg.181
6	6	1	258.peg.1800	259.peg.366	260.peg.1271	264.peg.1240	265.peg.1159	267.peg.1027
6	6	1	258.peg.1801	259.peg.367	260.peg.1272	264.peg.1241	265.peg.1158	267.peg.1026
6	6	1	258.peg.1802	259.peg.368	260.peg.1273	264.peg.1242	265.peg.1157	267.peg.1025
6	6	1	258.peg.1803	259.peg.369	260.peg.1274	264.peg.1243	265.peg.1156	267.peg.1024
6	6	1	258.peg.1804	259.peg.370	260.peg.1275	264.peg.1244	265.peg.1155	267.peg.1023
6	6	1	258.peg.1805	259.peg.371	260.peg.1276	264.peg.1245	265.peg.1154	267.peg.1022
6	6	1	258.peg.1806	259.peg.372	260.peg.1277	264.peg.1246	265.peg.1153	267.peg.1021
6	6	1	258.peg.1807	259.peg.373	260.peg.1278	264.peg.1247	265.peg.1152	267.peg.1020
6	6	1	258.peg.1808	259.peg.374	260.peg.1279	264.peg.1248	265.peg.1151	267.peg.897
6	6	1	258.peg.1809	259.peg.375	260.peg.1280	264.peg.1249	265.peg.1150	267.peg.896
6	6	1	258.peg.181	259.peg.2247	260.peg.1702	264.peg.248	265.peg.823	267.peg.182
6	6	1	258.peg.1810	259.peg.376	260.peg.1281	264.peg.1250	265.peg.1149	267.peg.895
6	6	1	258.peg.1811	259.peg.377	260.peg.1282	264.peg.1251	265.peg.1148	267.peg.894
6	6	1	258.peg.1812	259.peg.378	260.peg.1283	264.peg.1252	265.peg.1147	267.peg.893
6	6	1	258.peg.1813	259.peg.379	260.peg.1284	264.peg.1253	265.peg.1146	267.peg.892
6	6	1	258.peg.1814	259.peg.380	260.peg.1285	264.peg.1254	265.peg.1145	267.peg.891
6	6	1	258.peg.1815	259.peg.381	260.peg.1286	264.peg.1255	265.peg.1144	267.peg.890
6	6	1	258.peg.1816	259.peg.382	260.peg.1287	264.peg.1256	265.peg.1143	267.peg.889
6	6	1	258.peg.1817	259.peg.383	260.peg.1288	264.peg.1257	265.peg.1142	267.peg.888
6	6	1	258.peg.1818	259.peg.384	260.peg.1289	264.peg.1258	265.peg.1141	267.peg.887
6	6	1	258.peg.1819	259.peg.385	260.peg.1290	264.peg.1259	265.peg.1140	267.peg.886
6	6	1	258.peg.182	259.peg.2246	260.peg.1703	264.peg.247	265.peg.822	267.peg.183
6	6	1	258.peg.1820	259.peg.386	260.peg.1291	264.peg.1260	265.peg.1139	267.peg.885
6	6	1	258.peg.1821	259.peg.387	260.peg.1292	264.peg.1261	265.peg.1138	267.peg.884
6	6	1	258.peg.1822	259.peg.388	260.peg.1293	264.peg.1262	265.peg.1137	267.peg.883
6	6	1	258.peg.1823	259.peg.389	260.peg.1294	264.peg.1263	265.peg.1136	267.peg.882
6	6	1	258.peg.1824	259.peg.390	260.peg.1295	264.peg.1264	265.peg.1135	267.peg.881
6	6	1	258.peg.1825	259.peg.391	260.peg.1296	264.peg.1265	265.peg.1134	267.peg.880
6	6	1	258.peg.1826	259.peg.392	260.peg.1297	264.peg.1266	265.peg.1133	267.peg.879
6	6	1	258.peg.1827	259.peg.393	260.peg.1298	264.peg.1267	265.peg.1132	267.peg.878
6	6	1	258.peg.1828	259.peg.394	260.peg.1299	264.peg.1268	265.peg.1131	267.peg.877
6	6	1	258.peg.1829	259.peg.395	260.peg.1300	264.peg.1269	265.peg.1130	267.peg.876
6	6	1	258.peg.1830	259.peg.396	260.peg.1301	264.peg.1270	265.peg.1129	267.peg.875
6	6	1	258.peg.1831	259.peg.397	260.peg.1302	264.peg.1271	265.peg.1128	267.peg.874
6	6	1	258.peg.1832	259.peg.398	260.peg.1303	264.peg.1272	265.peg.1127	267.peg.873
6	6	1	258.peg.1833	259.peg.399	260.peg.1304	264.peg.1273	265.peg.1126	267.peg.872
6	6	1	258.peg.1834	259.peg.400	260.peg.1305	264.peg.1274	265.peg.1125	267.peg.871
6	6	1	258.peg.1835	259.peg.401	260.peg.1306	264.peg.1275	265.peg.1124	267.peg.870
6	6	1	258.peg.1836	259.peg.402	260.peg.1307	264.peg.1276	265.peg.1123	267.peg.869
6	6	1	258.peg.1837	259.peg.403	260.peg.1308	264.peg.1277	265.peg.1122	267.peg.868
6	6	1	258.peg.1838	259.peg.404	260.peg.1309	264.peg.1278	265.peg.1121	267.peg.867
6	6	1	258.peg.1839	259.peg.405	260.peg.1310	264.peg.1279	265.peg.1120	267.peg.866
6	6	1	258.peg.184	259.peg.2244	260.peg.1705	264.peg.245	265.peg.820	267.peg.185
6	6	1	258.peg.1840	259.peg.406	260.peg.1311	264.peg.1280	265.peg.1119	267.peg.865
6	6	1	258.peg.1841	259.peg.407	260.peg.1312	264.peg.1281	265.peg.1118	267.peg.864
6	6	1	258.peg.1842	259.peg.408	260.peg.1313	264.peg.1282	265.peg.1117	267.peg.863
6	6	1	258.peg.1843	259.peg.409	260.peg.1314	264.peg.1283	265.peg.1116	267.peg.862
6	6	1	258.peg.1844	259.peg.410	260.peg.1315	264.peg.1284	265.peg.1115	267.peg.861
6	6	1	258.peg.1845	259.peg.411	260.peg.1316	264.peg.1285	265.peg.1114	267.peg.860
6	7	0.714	258.peg.1846	259.peg.412	260.peg.1317,260.peg.2385	264.peg.1286	265.peg.1113	267.peg.859
6	6	1	258.peg.1847	259.peg.413	260.peg.1318	264.peg.1287	265.peg.1112	267.peg.858
6	6	1	258.peg.1848	259.peg.414	260.peg.1319	264.peg.1288	265.peg.1111	267.peg.857
6	6	1	258.peg.1849	259.peg.415	260.peg.1320	264.peg.1289	265.peg.1110	267.peg.856
6	6	1	258.peg.185	259.peg.2243	260.peg.1706	264.peg.244	265.peg.819	267.peg.186
6	6	1	258.peg.1850	259.peg.416	260.peg.1321	264.peg.1290	265.peg.1109	267.peg.855
6	6	1	258.peg.1851	259.peg.417	260.peg.1322	264.peg.1291	265.peg.1108	267.peg.854
6	6	1	258.peg.1852	259.peg.418	260.peg.1323	264.peg.1292	265.peg.1107	267.peg.853
5	5	1	258.peg.1853	259.peg.419	260.peg.1324	264.peg.1293	*	267.peg.852
6	6	1	258.peg.1854	259.peg.420	260.peg.1325	264.peg.1294	265.peg.1106	267.peg.851
6	6	1	258.peg.1855	259.peg.421	260.peg.1326	264.peg.1295	265.peg.1105	267.peg.850
6	6	1	258.peg.1856	259.peg.422	260.peg.1327	264.peg.1296	265.peg.1104	267.peg.849
6	6	1	258.peg.1857	259.peg.423	260.peg.1328	264.peg.1297	265.peg.1103	267.peg.848
6	6	1	258.peg.1858	259.peg.424	260.peg.1329	264.peg.1298	265.peg.1102	267.peg.847
6	6	1	258.peg.1859	259.peg.425	260.peg.1330	264.peg.1299	265.peg.1101	267.peg.846
6	6	1	258.peg.186	259.peg.2242	260.peg.1707	264.peg.243	265.peg.818	267.peg.187
6	6	1	258.peg.1860	259.peg.426	260.peg.1331	264.peg.1300	265.peg.1100	267.peg.845
6	6	1	258.peg.1861	259.peg.427	260.peg.1332	264.peg.1301	265.peg.1099	267.peg.844
6	6	1	258.peg.1862	259.peg.428	260.peg.1333	264.peg.1302	265.peg.1098	267.peg.843
6	6	1	258.peg.1863	259.peg.429	260.peg.1334	264.peg.1303	265.peg.1097	267.peg.842
6	6	1	258.peg.1864	259.peg.430	260.peg.1335	264.peg.1304	265.peg.1096	267.peg.841
6	6	1	258.peg.1865	259.peg.432	260.peg.1336	264.peg.1305	265.peg.1095	267.peg.840
6	6	1	258.peg.1866	259.peg.433	260.peg.1337	264.peg.1306	265.peg.1094	267.peg.839
6	6	1	258.peg.1867	259.peg.434	260.peg.1338	264.peg.1307	265.peg.1093	267.peg.838
6	6	1	258.peg.1868	259.peg.435	260.peg.1339	264.peg.1308	265.peg.1092	267.peg.837
6	6	1	258.peg.1869	259.peg.436	260.peg.1340	264.peg.1309	265.peg.1091	267.peg.836
6	6	1	258.peg.187	259.peg.2241	260.peg.1708	264.peg.242	265.peg.817	267.peg.188
6	6	1	258.peg.1870	259.peg.437	260.peg.1341	264.peg.1310	265.peg.1090	267.peg.835
6	6	1	258.peg.1871	259.peg.438	260.peg.1342	264.peg.1311	265.peg.1089	267.peg.834
6	6	1	258.peg.1872	259.peg.439	260.peg.1343	264.peg.1312	265.peg.1088	267.peg.833
6	6	1	258.peg.1873	259.peg.440	260.peg.1344	264.peg.1313	265.peg.1087	267.peg.832
6	6	1	258.peg.1874	259.peg.441	260.peg.1345	264.peg.1314	265.peg.1086	267.peg.831
6	6	1	258.peg.1875	259.peg.442	260.peg.1346	264.peg.1315	265.peg.1085	267.peg.830
6	6	1	258.peg.1876	259.peg.443	260.peg.1347	264.peg.1316	265.peg.1084	267.peg.829
6	6	1	258.peg.1877	259.peg.444	260.peg.1348	264.peg.1317	265.peg.1083	267.peg.828
6	6	1	258.peg.1878	259.peg.445	260.peg.1349	264.peg.1318	265.peg.1082	267.peg.827
6	6	1	258.peg.1879	259.peg.446	260.peg.1350	264.peg.1319	265.peg.1081	267.peg.826
6	6	1	258.peg.188	259.peg.2240	260.peg.1709	264.peg.241	265.peg.816	267.peg.189
6	6	1	258.peg.1880	259.peg.447	260.peg.1351	264.peg.1320	265.peg.1080	267.peg.825
6	6	1	258.peg.1881	259.peg.448	260.peg.1352	264.peg.1321	265.peg.1079	267.peg.824
6	6	1	258.peg.1882	259.peg.449	260.peg.1353	264.peg.1322	265.peg.1078	267.peg.823
6	6	1	258.peg.1883	259.peg.450	260.peg.1354	264.peg.1323	265.peg.1077	267.peg.822
6	6	1	258.peg.1885	259.peg.451	260.peg.1355	264.peg.1324	265.peg.1076	267.peg.821
6	6	1	258.peg.1886	259.peg.452	260.peg.1356	264.peg.1325	265.peg.1075	267.peg.820
6	6	1	258.peg.1887	259.peg.453	260.peg.1357	264.peg.1326	265.peg.1074	267.peg.819
6	6	1	258.peg.1888	259.peg.454	260.peg.1358	264.peg.1327	265.peg.1073	267.peg.818
6	6	1	258.peg.1889	259.peg.455	260.peg.1359	264.peg.1328	265.peg.1072	267.peg.817
6	6	1	258.peg.189	259.peg.2239	260.peg.1710	264.peg.240	265.peg.815	267.peg.190
6	6	1	258.peg.1890	259.peg.456	260.peg.1360	264.peg.1329	265.peg.1071	267.peg.816
6	6	1	258.peg.1891	259.peg.457	260.peg.1361	264.peg.1330	265.peg.1070	267.peg.815
6	6	1	258.peg.1892	259.peg.458	260.peg.1362	264.peg.1331	265.peg.1069	267.peg.814
6	6	1	258.peg.1893	259.peg.459	260.peg.1363	264.peg.1332	265.peg.1068	267.peg.813
6	6	1	258.peg.1894	259.peg.460	260.peg.1364	264.peg.1333	265.peg.1067	267.peg.812
6	6	1	258.peg.1895	259.peg.461	260.peg.1365	264.peg.1334	265.peg.1066	267.peg.811
6	6	1	258.peg.1896	259.peg.462	260.peg.1366	264.peg.1335	265.peg.1065	267.peg.810
6	6	1	258.peg.1897	259.peg.464	260.peg.1368	264.peg.1337	265.peg.1063	267.peg.808
6	6	1	258.peg.1899	259.peg.466	260.peg.1370	264.peg.1338	265.peg.1062	267.peg.807
6	6	1	258.peg.19	259.peg.2408	260.peg.1540	264.peg.409	265.peg.983	267.peg.20
6	6	1	258.peg.190	259.peg.2238	260.peg.1711	264.peg.239	265.peg.814	267.peg.191
6	6	1	258.peg.1900	259.peg.467	260.peg.1371	264.peg.1339	265.peg.1061	267.peg.806
6	6	1	258.peg.1901	259.peg.468	260.peg.1372	264.peg.1340	265.peg.1060	267.peg.805
6	6	1	258.peg.1902	259.peg.469	260.peg.1373	264.peg.1341	265.peg.1059	267.peg.804
6	6	1	258.peg.1903	259.peg.470	260.peg.1374	264.peg.1342	265.peg.1058	267.peg.803
5	5	1	258.peg.1904	259.peg.471	*	264.peg.1343	265.peg.1057	267.peg.802
6	6	1	258.peg.1905	259.peg.472	260.peg.1375	264.peg.1344	265.peg.1056	267.peg.801
6	6	1	258.peg.1907	259.peg.474	260.peg.1377	264.peg.1346	265.peg.1054	267.peg.799
6	6	1	258.peg.1908	259.peg.475	260.peg.1378	264.peg.1347	265.peg.1053	267.peg.798
6	6	1	258.peg.1909	259.peg.476	260.peg.1379	264.peg.1348	265.peg.1052	267.peg.797
6	6	1	258.peg.191	259.peg.2237	260.peg.1712	264.peg.238	265.peg.813	267.peg.192
6	6	1	258.peg.1910	259.peg.477	260.peg.1380	264.peg.1349	265.peg.1051	267.peg.796
6	6	1	258.peg.1911	259.peg.478	260.peg.1381	264.peg.1350	265.peg.1050	267.peg.795
6	6	1	258.peg.1912	259.peg.479	260.peg.1382	264.peg.1351	265.peg.1049	267.peg.794
6	6	1	258.peg.1913	259.peg.480	260.peg.1383	264.peg.1352	265.peg.1048	267.peg.793
6	6	1	258.peg.1914	259.peg.481	260.peg.1384	264.peg.1353	265.peg.1047	267.peg.792
6	6	1	258.peg.1915	259.peg.482	260.peg.1385	264.peg.1354	265.peg.1046	267.peg.791
6	6	1	258.peg.1916	259.peg.483	260.peg.1386	264.peg.1355	265.peg.1045	267.peg.790
6	6	1	258.peg.1917	259.peg.484	260.peg.1387	264.peg.1356	265.peg.1044	267.peg.789
6	6	1	258.peg.1918	259.peg.485	260.peg.1388	264.peg.1357	265.peg.1043	267.peg.788
6	6	1	258.peg.1919	259.peg.486	260.peg.1389	264.peg.1358	265.peg.1042	267.peg.787
6	6	1	258.peg.192	259.peg.2236	260.peg.1713	264.peg.237	265.peg.812	267.peg.193
6	6	1	258.peg.1920	259.peg.487	260.peg.1390	264.peg.1359	265.peg.1041	267.peg.786
6	6	1	258.peg.1921	259.peg.488	260.peg.1391	264.peg.1360	265.peg.1040	267.peg.785
6	6	1	258.peg.1922	259.peg.489	260.peg.1392	264.peg.1361	265.peg.1039	267.peg.784
6	6	1	258.peg.1923	259.peg.490	260.peg.1393	264.peg.1362	265.peg.1038	267.peg.783
6	6	1	258.peg.1924	259.peg.491	260.peg.1394	264.peg.1363	265.peg.1037	267.peg.782
6	6	1	258.peg.1926	259.peg.494	260.peg.1397	264.peg.1367	265.peg.1033	267.peg.780
6	6	1	258.peg.1927	259.peg.495	260.peg.1398	264.peg.1368	265.peg.1032	267.peg.779
6	6	1	258.peg.1928	259.peg.496	260.peg.1399	264.peg.1369	265.peg.1031	267.peg.778
6	6	1	258.peg.1929	259.peg.497	260.peg.1400	264.peg.1370	265.peg.1030	267.peg.777
6	6	1	258.peg.193	259.peg.2235	260.peg.1714	264.peg.236	265.peg.811	267.peg.194
6	6	1	258.peg.1930	259.peg.498	260.peg.1401	264.peg.1371	265.peg.1029	267.peg.776
6	6	1	258.peg.1931	259.peg.499	260.peg.1402	264.peg.1372	265.peg.1028	267.peg.775
6	6	1	258.peg.1932	259.peg.500	260.peg.1403	264.peg.1373	265.peg.1027	267.peg.774
6	6	1	258.peg.1933	259.peg.501	260.peg.1404	264.peg.1374	265.peg.1026	267.peg.773
6	6	1	258.peg.1934	259.peg.502	260.peg.1405	264.peg.1375	265.peg.1025	267.peg.772
6	6	1	258.peg.1935	259.peg.503	260.peg.1406	264.peg.1376	265.peg.1024	267.peg.771
6	6	1	258.peg.1936	259.peg.504	260.peg.1407	264.peg.1377	265.peg.1023	267.peg.770
6	6	1	258.peg.1937	259.peg.505	260.peg.1408	264.peg.1378	265.peg.1022	267.peg.769
6	6	1	258.peg.1938	259.peg.506	260.peg.1409	264.peg.1379	265.peg.1021	267.peg.768
6	6	1	258.peg.1939	259.peg.507	260.peg.1410	264.peg.1380	265.peg.1020	267.peg.767
6	6	1	258.peg.194	259.peg.2234	260.peg.1715	264.peg.235	265.peg.810	267.peg.195
6	6	1	258.peg.1940	259.peg.508	260.peg.1411	264.peg.1381	265.peg.1019	267.peg.766
6	6	1	258.peg.1941	259.peg.509	260.peg.1412	264.peg.1382	265.peg.1018	267.peg.765
6	6	1	258.peg.1942	259.peg.510	260.peg.1413	264.peg.1383	265.peg.1017	267.peg.764
6	6	1	258.peg.1943	259.peg.511	260.peg.1414	264.peg.1384	265.peg.1016	267.peg.763
6	6	1	258.peg.1944	259.peg.512	260.peg.1415	264.peg.1385	265.peg.1015	267.peg.762
6	6	1	258.peg.1945	259.peg.513	260.peg.1416	264.peg.1386	265.peg.1014	267.peg.761
6	6	1	258.peg.1946	259.peg.514	260.peg.1417	264.peg.1387	265.peg.1013	267.peg.760
6	6	1	258.peg.1947	259.peg.515	260.peg.1418	264.peg.1388	265.peg.1012	267.peg.759
6	6	1	258.peg.1948	259.peg.516	260.peg.1419	264.peg.1389	265.peg.1011	267.peg.758
6	6	1	258.peg.1949	259.peg.517	260.peg.1420	264.peg.1390	265.peg.1010	267.peg.757
6	6	1	258.peg.195	259.peg.2233	260.peg.1716	264.peg.234	265.peg.809	267.peg.196
6	6	1	258.peg.1950	259.peg.518	260.peg.1421	264.peg.1391	265.peg.1009	267.peg.756
6	6	1	258.peg.1951	259.peg.519	260.peg.1422	264.peg.1392	265.peg.1008	267.peg.755
6	6	1	258.peg.1952	259.peg.520	260.peg.1423	264.peg.1393	265.peg.1007	267.peg.754
6	6	1	258.peg.1953	259.peg.521	260.peg.1424	264.peg.1394	265.peg.1006	267.peg.753
6	6	1	258.peg.1954	259.peg.522	260.peg.1425	264.peg.1395	265.peg.1005	267.peg.752
6	6	1	258.peg.1955	259.peg.523	260.peg.1426	264.peg.1396	265.peg.1004	267.peg.751
6	6	1	258.peg.1956	259.peg.524	260.peg.1427	264.peg.1397	265.peg.1003	267.peg.750
6	6	1	258.peg.1958	259.peg.1430	260.peg.483	264.peg.811	265.peg.1	267.peg.1330
6	6	1	258.peg.1959	259.peg.1429	260.peg.484	264.peg.810	265.peg.2	267.peg.1331
6	6	1	258.peg.196	259.peg.2232	260.peg.1717	264.peg.233	265.peg.808	267.peg.197
6	6	1	258.peg.1960	259.peg.1428	260.peg.485	264.peg.809	265.peg.3	267.peg.1332
6	6	1	258.peg.1961	259.peg.1427	260.peg.486	264.peg.808	265.peg.4	267.peg.1333
6	6	1	258.peg.1962	259.peg.1426	260.peg.487	264.peg.807	265.peg.5	267.peg.1334
6	6	1	258.peg.1963	259.peg.1425	260.peg.488	264.peg.806	265.peg.6	267.peg.1335
6	6	1	258.peg.1964	259.peg.1424	260.peg.489	264.peg.805	265.peg.7	267.peg.1336
6	6	1	258.peg.1965	259.peg.1423	260.peg.490	264.peg.804	265.peg.8	267.peg.1337
6	6	1	258.peg.1966	259.peg.1422	260.peg.491	264.peg.803	265.peg.9	267.peg.1338
6	6	1	258.peg.1967	259.peg.1421	260.peg.492	264.peg.802	265.peg.10	267.peg.1339
6	6	1	258.peg.1968	259.peg.1420	260.peg.493	264.peg.801	265.peg.11	267.peg.1340
6	6	1	258.peg.1969	259.peg.1419	260.peg.494	264.peg.800	265.peg.12	267.peg.1341
6	6	1	258.peg.197	259.peg.2231	260.peg.1718	264.peg.232	265.peg.807	267.peg.198
6	6	1	258.peg.1970	259.peg.1418	260.peg.495	264.peg.799	265.peg.13	267.peg.1342
6	6	1	258.peg.1971	259.peg.1417	260.peg.496	264.peg.798	265.peg.14	267.peg.1343
6	6	1	258.peg.1972	259.peg.1416	260.peg.497	264.peg.797	265.peg.15	267.peg.1344
6	6	1	258.peg.1973	259.peg.1415	260.peg.498	264.peg.796	265.peg.16	267.peg.1345
6	6	1	258.peg.1974	259.peg.1414	260.peg.499	264.peg.795	265.peg.17	267.peg.1346
6	6	1	258.peg.1975	259.peg.1413	260.peg.500	264.peg.794	265.peg.18	267.peg.1347
6	6	1	258.peg.1976	259.peg.1412	260.peg.501	264.peg.793	265.peg.19	267.peg.1348
6	6	1	258.peg.1977	259.peg.1411	260.peg.502	264.peg.792	265.peg.20	267.peg.1349
6	6	1	258.peg.1978	259.peg.1410	260.peg.503	264.peg.791	265.peg.21	267.peg.1350
6	6	1	258.peg.1979	259.peg.1409	260.peg.504	264.peg.790	265.peg.22	267.peg.1351
6	6	1	258.peg.198	259.peg.2230	260.peg.1720	264.peg.231	265.peg.806	267.peg.199
6	6	1	258.peg.1980	259.peg.1408	260.peg.505	264.peg.789	265.peg.23	267.peg.1352
6	6	1	258.peg.1981	259.peg.1407	260.peg.506	264.peg.788	265.peg.24	267.peg.1353
6	6	1	258.peg.1982	259.peg.1406	260.peg.507	264.peg.787	265.peg.25	267.peg.1354
6	6	1	258.peg.1983	259.peg.1405	260.peg.508	264.peg.786	265.peg.26	267.peg.1355
6	6	1	258.peg.1984	259.peg.1404	260.peg.509	264.peg.785	265.peg.27	267.peg.1356
6	6	1	258.peg.1985	259.peg.1403	260.peg.510	264.peg.784	265.peg.28	267.peg.1357
6	6	1	258.peg.1986	259.peg.1402	260.peg.511	264.peg.783	265.peg.29	267.peg.1358
6	6	1	258.peg.1987	259.peg.1401	260.peg.512	264.peg.782	265.peg.30	267.peg.1359
6	6	1	258.peg.1988	259.peg.1400	260.peg.513	264.peg.781	265.peg.31	267.peg.1360
6	6	1	258.peg.1989	259.peg.1399	260.peg.514	264.peg.780	265.peg.32	267.peg.1361
6	6	1	258.peg.199	259.peg.2229	260.peg.1721	264.peg.230	265.peg.805	267.peg.200
6	6	1	258.peg.1990	259.peg.1398	260.peg.515	264.peg.779	265.peg.33	267.peg.1362
6	6	1	258.peg.1991	259.peg.1397	260.peg.516	264.peg.778	265.peg.34	267.peg.1363
6	6	1	258.peg.1992	259.peg.1396	260.peg.517	264.peg.777	265.peg.35	267.peg.1364
6	6	1	258.peg.1993	259.peg.1395	260.peg.518	264.peg.776	265.peg.36	267.peg.1365
5	5	1	258.peg.1994	259.peg.1394	260.peg.519	264.peg.775	*	267.peg.1366
6	6	1	258.peg.1995	259.peg.1393	260.peg.520	264.peg.774	265.peg.38	267.peg.1367
5	5	1	258.peg.1996	259.peg.1392	*	264.peg.773	265.peg.39	267.peg.1368
6	6	1	258.peg.1997	259.peg.1391	260.peg.521	264.peg.772	265.peg.40	267.peg.1369
6	6	1	258.peg.1998	259.peg.1390	260.peg.522	264.peg.771	265.peg.41	267.peg.1370
6	6	1	258.peg.1999	259.peg.1389	260.peg.523	264.peg.770	265.peg.42	267.peg.1371
6	6	1	258.peg.2	259.peg.2425	260.peg.1523	264.peg.426	265.peg.1000	267.peg.3
6	6	1	258.peg.20	259.peg.2407	260.peg.1541	264.peg.408	265.peg.982	267.peg.21
6	6	1	258.peg.200	259.peg.2228	260.peg.1722	264.peg.229	265.peg.804	267.peg.201
6	6	1	258.peg.2000	259.peg.1388	260.peg.524	264.peg.769	265.peg.43	267.peg.1372
6	6	1	258.peg.2001	259.peg.1387	260.peg.525	264.peg.768	265.peg.44	267.peg.1373
6	6	1	258.peg.2002	259.peg.1386	260.peg.526	264.peg.767	265.peg.45	267.peg.1374
6	6	1	258.peg.2003	259.peg.1385	260.peg.527	264.peg.766	265.peg.46	267.peg.1375
6	6	1	258.peg.2004	259.peg.1384	260.peg.528	264.peg.765	265.peg.47	267.peg.1376
6	6	1	258.peg.2005	259.peg.1383	260.peg.529	264.peg.764	265.peg.48	267.peg.1377
6	6	1	258.peg.2006	259.peg.1382	260.peg.530	264.peg.763	265.peg.49	267.peg.1378
6	6	1	258.peg.2007	259.peg.1381	260.peg.531	264.peg.762	265.peg.50	267.peg.1379
6	6	1	258.peg.2009	259.peg.1379	260.peg.533	264.peg.760	265.peg.52	267.peg.1382
6	6	1	258.peg.201	259.peg.2227	260.peg.1723	264.peg.228	265.peg.803	267.peg.202
6	6	1	258.peg.2010	259.peg.1378	260.peg.534	264.peg.759	265.peg.53	267.peg.1384
6	6	1	258.peg.2011	259.peg.1377	260.peg.535	264.peg.758	265.peg.54	267.peg.1385
6	6	1	258.peg.2012	259.peg.1376	260.peg.536	264.peg.757	265.peg.55	267.peg.1386
6	6	1	258.peg.2013	259.peg.1375	260.peg.537	264.peg.756	265.peg.56	267.peg.1387
6	6	1	258.peg.2014	259.peg.1374	260.peg.538	264.peg.755	265.peg.57	267.peg.1388
6	6	1	258.peg.2015	259.peg.1373	260.peg.539	264.peg.754	265.peg.58	267.peg.1389
6	6	1	258.peg.2016	259.peg.1372	260.peg.540	264.peg.753	265.peg.59	267.peg.1390
6	6	1	258.peg.2017	259.peg.1371	260.peg.541	264.peg.752	265.peg.60	267.peg.1391
6	6	1	258.peg.2018	259.peg.1370	260.peg.542	264.peg.751	265.peg.61	267.peg.1392
6	6	1	258.peg.2019	259.peg.1369	260.peg.543	264.peg.750	265.peg.62	267.peg.1393
6	6	1	258.peg.202	259.peg.2226	260.peg.1724	264.peg.227	265.peg.802	267.peg.203
6	6	1	258.peg.2020	259.peg.1368	260.peg.544	264.peg.749	265.peg.63	267.peg.1394
6	6	1	258.peg.2021	259.peg.1367	260.peg.545	264.peg.748	265.peg.64	267.peg.1395
6	6	1	258.peg.2022	259.peg.1366	260.peg.546	264.peg.747	265.peg.65	267.peg.1396
6	6	1	258.peg.2023	259.peg.1365	260.peg.547	264.peg.746	265.peg.66	267.peg.1397
6	6	1	258.peg.2024	259.peg.1364	260.peg.548	264.peg.745	265.peg.67	267.peg.1398
6	6	1	258.peg.2025	259.peg.1363	260.peg.549	264.peg.744	265.peg.68	267.peg.1399
6	6	1	258.peg.2026	259.peg.1362	260.peg.550	264.peg.743	265.peg.69	267.peg.1400
6	6	1	258.peg.2027	259.peg.1361	260.peg.551	264.peg.742	265.peg.70	267.peg.1401
6	6	1	258.peg.2028	259.peg.1360	260.peg.552	264.peg.741	265.peg.71	267.peg.1402
6	6	1	258.peg.2029	259.peg.1359	260.peg.553	264.peg.740	265.peg.72	267.peg.1403
6	6	1	258.peg.203	259.peg.2225	260.peg.1725	264.peg.226	265.peg.801	267.peg.204
6	6	1	258.peg.2030	259.peg.1358	260.peg.554	264.peg.739	265.peg.73	267.peg.1404
6	6	1	258.peg.2031	259.peg.1357	260.peg.555	264.peg.738	265.peg.74	267.peg.1405
6	6	1	258.peg.2032	259.peg.1356	260.peg.556	264.peg.737	265.peg.75	267.peg.1406
6	6	1	258.peg.2033	259.peg.1355	260.peg.557	264.peg.736	265.peg.76	267.peg.1407
6	6	1	258.peg.2034	259.peg.1354	260.peg.558	264.peg.735	265.peg.77	267.peg.1408
6	6	1	258.peg.2035	259.peg.1353	260.peg.559	264.peg.734	265.peg.78	267.peg.1409
6	6	1	258.peg.2036	259.peg.1352	260.peg.560	264.peg.733	265.peg.79	267.peg.1410
6	6	1	258.peg.2037	259.peg.1351	260.peg.561	264.peg.732	265.peg.80	267.peg.1411
6	6	1	258.peg.2038	259.peg.1350	260.peg.562	264.peg.731	265.peg.81	267.peg.1412
6	6	1	258.peg.2039	259.peg.1349	260.peg.563	264.peg.730	265.peg.82	267.peg.1413
6	6	1	258.peg.204	259.peg.2224	260.peg.1726	264.peg.225	265.peg.800	267.peg.205
6	6	1	258.peg.2040	259.peg.1348	260.peg.564	264.peg.729	265.peg.83	267.peg.1414
6	6	1	258.peg.2041	259.peg.1347	260.peg.565	264.peg.728	265.peg.84	267.peg.1415
6	6	1	258.peg.2042	259.peg.1345	260.peg.567	264.peg.727	265.peg.86	267.peg.1417
6	6	1	258.peg.2043	259.peg.1344	260.peg.568	264.peg.726	265.peg.87	267.peg.1418
6	6	1	258.peg.2044	259.peg.1343	260.peg.569	264.peg.725	265.peg.88	267.peg.1419
6	6	1	258.peg.2045	259.peg.1342	260.peg.570	264.peg.724	265.peg.89	267.peg.1420
6	6	1	258.peg.2046	259.peg.1341	260.peg.571	264.peg.723	265.peg.90	267.peg.1421
6	6	1	258.peg.2047	259.peg.1340	260.peg.572	264.peg.722	265.peg.91	267.peg.1422
6	6	1	258.peg.2048	259.peg.1339	260.peg.573	264.peg.721	265.peg.92	267.peg.1423
6	6	1	258.peg.2049	259.peg.1338	260.peg.574	264.peg.720	265.peg.93	267.peg.1424
6	6	1	258.peg.205	259.peg.2223	260.peg.1727	264.peg.224	265.peg.799	267.peg.206
6	6	1	258.peg.2050	259.peg.1337	260.peg.575	264.peg.719	265.peg.94	267.peg.1425
6	6	1	258.peg.2051	259.peg.1336	260.peg.576	264.peg.718	265.peg.95	267.peg.1426
6	6	1	258.peg.2052	259.peg.1335	260.peg.577	264.peg.717	265.peg.96	267.peg.1427
6	6	1	258.peg.2053	259.peg.1334	260.peg.578	264.peg.716	265.peg.97	267.peg.1428
6	6	1	258.peg.2054	259.peg.1333	260.peg.579	264.peg.715	265.peg.98	267.peg.1429
6	6	1	258.peg.2055	259.peg.1332	260.peg.580	264.peg.714	265.peg.99	267.peg.1430
6	6	1	258.peg.2056	259.peg.1331	260.peg.581	264.peg.713	265.peg.100	267.peg.1431
6	6	1	258.peg.2057	259.peg.1330	260.peg.582	264.peg.712	265.peg.101	267.peg.1432
6	6	1	258.peg.2058	259.peg.1329	260.peg.583	264.peg.711	265.peg.102	267.peg.1433
6	6	1	258.peg.2059	259.peg.1328	260.peg.584	264.peg.710	265.peg.103	267.peg.1434
6	6	1	258.peg.206	259.peg.2222	260.peg.1728	264.peg.223	265.peg.798	267.peg.207
6	6	1	258.peg.2060	259.peg.1327	260.peg.585	264.peg.709	265.peg.104	267.peg.1435
6	6	1	258.peg.2061	259.peg.1326	260.peg.586	264.peg.708	265.peg.105	267.peg.1436
6	6	1	258.peg.2062	259.peg.1325	260.peg.587	264.peg.707	265.peg.106	267.peg.1437
6	6	1	258.peg.2063	259.peg.1324	260.peg.588	264.peg.706	265.peg.107	267.peg.1438
6	6	1	258.peg.2064	259.peg.1323	260.peg.589	264.peg.705	265.peg.108	267.peg.1439
6	6	1	258.peg.2065	259.peg.1322	260.peg.590	264.peg.704	265.peg.109	267.peg.1440
6	6	1	258.peg.2066	259.peg.1321	260.peg.591	264.peg.703	265.peg.110	267.peg.1441
6	6	1	258.peg.2067	259.peg.1319	260.peg.593	264.peg.702	265.peg.111	267.peg.1442
6	6	1	258.peg.2068	259.peg.1318	260.peg.594	264.peg.701	265.peg.112	267.peg.1443
6	6	1	258.peg.2069	259.peg.1317	260.peg.595	264.peg.700	265.peg.113	267.peg.1444
6	6	1	258.peg.207	259.peg.2221	260.peg.1729	264.peg.222	265.peg.797	267.peg.208
6	6	1	258.peg.2070	259.peg.1316	260.peg.596	264.peg.699	265.peg.114	267.peg.1445
6	6	1	258.peg.2071	259.peg.1315	260.peg.597	264.peg.698	265.peg.115	267.peg.1446
6	6	1	258.peg.2072	259.peg.1314	260.peg.598	264.peg.697	265.peg.116	267.peg.1447
6	6	1	258.peg.2073	259.peg.1313	260.peg.599	264.peg.696	265.peg.117	267.peg.1448
6	6	1	258.peg.2074	259.peg.1312	260.peg.600	264.peg.695	265.peg.118	267.peg.1449
6	6	1	258.peg.2075	259.peg.1311	260.peg.601	264.peg.694	265.peg.119	267.peg.1450
6	6	1	258.peg.2076	259.peg.1310	260.peg.602	264.peg.693	265.peg.120	267.peg.1451
6	6	1	258.peg.2077	259.peg.1309	260.peg.603	264.peg.692	265.peg.121	267.peg.1452
6	6	1	258.peg.2078	259.peg.1308	260.peg.604	264.peg.691	265.peg.122	267.peg.1453
6	6	1	258.peg.2079	259.peg.1307	260.peg.605	264.peg.690	265.peg.123	267.peg.1454
6	6	1	258.peg.208	259.peg.2220	260.peg.1730	264.peg.221	265.peg.796	267.peg.209
6	6	1	258.peg.2080	259.peg.1306	260.peg.606	264.peg.689	265.peg.124	267.peg.1455
6	6	1	258.peg.2081	259.peg.1305	260.peg.607	264.peg.688	265.peg.125	267.peg.1456
6	6	1	258.peg.2082	259.peg.1304	260.peg.608	264.peg.687	265.peg.126	267.peg.1457
6	6	1	258.peg.2083	259.peg.1303	260.peg.609	264.peg.686	265.peg.127	267.peg.1458
6	6	1	258.peg.2084	259.peg.1302	260.peg.610	264.peg.685	265.peg.128	267.peg.1459
6	6	1	258.peg.2085	259.peg.1301	260.peg.611	264.peg.684	265.peg.129	267.peg.1460
6	6	1	258.peg.2086	259.peg.1300	260.peg.612	264.peg.683	265.peg.130	267.peg.1461
6	6	1	258.peg.2087	259.peg.1299	260.peg.613	264.peg.682	265.peg.131	267.peg.1462
6	6	1	258.peg.2088	259.peg.1298	260.peg.614	264.peg.681	265.peg.132	267.peg.1463
6	6	1	258.peg.2089	259.peg.1297	260.peg.615	264.peg.680	265.peg.133	267.peg.1464
6	6	1	258.peg.209	259.peg.2219	260.peg.1731	264.peg.220	265.peg.795	267.peg.210
6	6	1	258.peg.2091	259.peg.1296	260.peg.616	264.peg.678	265.peg.135	267.peg.1466
6	6	1	258.peg.2092	259.peg.1295	260.peg.617	264.peg.677	265.peg.136	267.peg.1467
6	6	1	258.peg.2093	259.peg.1294	260.peg.618	264.peg.676	265.peg.137	267.peg.1468
6	6	1	258.peg.2094	259.peg.1293	260.peg.619	264.peg.675	265.peg.138	267.peg.1469
6	6	1	258.peg.2095	259.peg.1292	260.peg.620	264.peg.674	265.peg.139	267.peg.1470
6	6	1	258.peg.2096	259.peg.1291	260.peg.621	264.peg.673	265.peg.140	267.peg.1471
6	6	1	258.peg.2097	259.peg.1290	260.peg.622	264.peg.672	265.peg.141	267.peg.1472
6	6	1	258.peg.2098	259.peg.1289	260.peg.623	264.peg.671	265.peg.142	267.peg.1473
6	6	1	258.peg.2099	259.peg.1288	260.peg.624	264.peg.670	265.peg.143	267.peg.1474
6	6	1	258.peg.21	259.peg.2406	260.peg.1542	264.peg.407	265.peg.981	267.peg.22
6	6	1	258.peg.210	259.peg.2218	260.peg.1732	264.peg.219	265.peg.794	267.peg.211
6	6	1	258.peg.2100	259.peg.1287	260.peg.625	264.peg.669	265.peg.144	267.peg.1475
6	6	1	258.peg.2101	259.peg.1286	260.peg.626	264.peg.668	265.peg.145	267.peg.1476
6	6	1	258.peg.2102	259.peg.1285	260.peg.627	264.peg.667	265.peg.146	267.peg.1477
6	6	1	258.peg.2103	259.peg.1284	260.peg.628	264.peg.666	265.peg.147	267.peg.1478
6	6	1	258.peg.2104	259.peg.1283	260.peg.629	264.peg.665	265.peg.148	267.peg.1479
6	6	1	258.peg.2105	259.peg.1282	260.peg.630	264.peg.664	265.peg.149	267.peg.1480
6	6	1	258.peg.2106	259.peg.1281	260.peg.631	264.peg.663	265.peg.150	267.peg.1481
6	6	1	258.peg.2107	259.peg.1280	260.peg.632	264.peg.662	265.peg.151	267.peg.1482
6	6	1	258.peg.2108	259.peg.1279	260.peg.633	264.peg.661	265.peg.152	267.peg.1483
6	6	1	258.peg.2109	259.peg.1278	260.peg.634	264.peg.660	265.peg.153	267.peg.1484
6	6	1	258.peg.211	259.peg.2217	260.peg.1733	264.peg.218	265.peg.793	267.peg.212
6	6	1	258.peg.2110	259.peg.1277	260.peg.635	264.peg.659	265.peg.154	267.peg.1485
6	6	1	258.peg.2111	259.peg.1276	260.peg.636	264.peg.658	265.peg.155	267.peg.1486
5	5	1	258.peg.2112	259.peg.1275	260.peg.637	264.peg.657	*	267.peg.1487
6	6	1	258.peg.2113	259.peg.1274	260.peg.638	264.peg.656	265.peg.158	267.peg.1488
6	6	1	258.peg.2114	259.peg.1273	260.peg.639	264.peg.655	265.peg.159	267.peg.1489
6	6	1	258.peg.2115	259.peg.1272	260.peg.640	264.peg.654	265.peg.160	267.peg.1490
6	6	1	258.peg.2116	259.peg.1271	260.peg.641	264.peg.653	265.peg.161	267.peg.1491
6	6	1	258.peg.2117	259.peg.1270	260.peg.642	264.peg.652	265.peg.162	267.peg.1492
6	6	1	258.peg.2118	259.peg.1269	260.peg.643	264.peg.651	265.peg.163	267.peg.1493
6	6	1	258.peg.2119	259.peg.1268	260.peg.644	264.peg.650	265.peg.164	267.peg.1494
6	6	1	258.peg.212	259.peg.2216	260.peg.1734	264.peg.217	265.peg.792	267.peg.213
6	6	1	258.peg.2120	259.peg.1267	260.peg.645	264.peg.649	265.peg.165	267.peg.1495
6	6	1	258.peg.2121	259.peg.1266	260.peg.646	264.peg.648	265.peg.166	267.peg.1496
6	6	1	258.peg.2122	259.peg.1265	260.peg.647	264.peg.647	265.peg.167	267.peg.1497
6	6	1	258.peg.2123	259.peg.1264	260.peg.648	264.peg.646	265.peg.168	267.peg.1498
6	6	1	258.peg.2124	259.peg.1263	260.peg.649	264.peg.645	265.peg.169	267.peg.1499
6	6	1	258.peg.2125	259.peg.1262	260.peg.650	264.peg.644	265.peg.170	267.peg.1500
6	6	1	258.peg.2126	259.peg.1261	260.peg.651	264.peg.643	265.peg.171	267.peg.1501
6	6	1	258.peg.2127	259.peg.1260	260.peg.652	264.peg.642	265.peg.172	267.peg.1502
6	6	1	258.peg.2128	259.peg.1259	260.peg.653	264.peg.641	265.peg.173	267.peg.1503
6	6	1	258.peg.2129	259.peg.1258	260.peg.654	264.peg.640	265.peg.174	267.peg.1504
6	6	1	258.peg.213	259.peg.2215	260.peg.1735	264.peg.216	265.peg.791	267.peg.214
6	6	1	258.peg.2130	259.peg.1257	260.peg.655	264.peg.639	265.peg.175	267.peg.1505
6	6	1	258.peg.2131	259.peg.1256	260.peg.656	264.peg.638	265.peg.176	267.peg.1506
6	6	1	258.peg.2132	259.peg.1255	260.peg.657	264.peg.637	265.peg.177	267.peg.1507
6	6	1	258.peg.2133	259.peg.1254	260.peg.658	264.peg.636	265.peg.178	267.peg.1508
6	6	1	258.peg.2134	259.peg.1253	260.peg.659	264.peg.635	265.peg.179	267.peg.1509
6	6	1	258.peg.2135	259.peg.1252	260.peg.660	264.peg.634	265.peg.180	267.peg.1510
6	6	1	258.peg.2136	259.peg.1251	260.peg.661	264.peg.633	265.peg.181	267.peg.1511
6	6	1	258.peg.2137	259.peg.1250	260.peg.662	264.peg.632	265.peg.182	267.peg.1512
6	6	1	258.peg.2138	259.peg.1249	260.peg.663	264.peg.631	265.peg.183	267.peg.1513
6	6	1	258.peg.2139	259.peg.1248	260.peg.664	264.peg.630	265.peg.184	267.peg.1514
6	6	1	258.peg.214	259.peg.2214	260.peg.1736	264.peg.215	265.peg.790	267.peg.215
6	6	1	258.peg.2140	259.peg.1247	260.peg.665	264.peg.629	265.peg.185	267.peg.1515
6	6	1	258.peg.2141	259.peg.1246	260.peg.666	264.peg.628	265.peg.186	267.peg.1516
6	6	1	258.peg.2142	259.peg.1245	260.peg.667	264.peg.627	265.peg.187	267.peg.1517
6	6	1	258.peg.2143	259.peg.1244	260.peg.668	264.peg.626	265.peg.188	267.peg.1518
6	6	1	258.peg.2144	259.peg.1243	260.peg.669	264.peg.625	265.peg.189	267.peg.1519
6	6	1	258.peg.2146	259.peg.1241	260.peg.671	264.peg.623	265.peg.191	267.peg.1520
6	6	1	258.peg.2147	259.peg.1240	260.peg.672	264.peg.622	265.peg.192	267.peg.1521
6	6	1	258.peg.2148	259.peg.1239	260.peg.673	264.peg.621	265.peg.193	267.peg.1522
6	6	1	258.peg.2149	259.peg.1238	260.peg.674	264.peg.620	265.peg.194	267.peg.1523
6	6	1	258.peg.215	259.peg.2213	260.peg.1737	264.peg.214	265.peg.789	267.peg.216
6	6	1	258.peg.2150	259.peg.1237	260.peg.675	264.peg.619	265.peg.195	267.peg.1524
6	6	1	258.peg.2151	259.peg.1236	260.peg.676	264.peg.618	265.peg.196	267.peg.1525
6	6	1	258.peg.2152	259.peg.1235	260.peg.677	264.peg.617	265.peg.197	267.peg.1526
6	6	1	258.peg.2153	259.peg.1234	260.peg.678	264.peg.616	265.peg.198	267.peg.1527
6	6	1	258.peg.2154	259.peg.1233	260.peg.679	264.peg.615	265.peg.199	267.peg.1528
6	6	1	258.peg.2155	259.peg.1232	260.peg.680	264.peg.614	265.peg.200	267.peg.1529
6	6	1	258.peg.2156	259.peg.1231	260.peg.681	264.peg.613	265.peg.201	267.peg.1530
6	6	1	258.peg.2157	259.peg.1230	260.peg.682	264.peg.612	265.peg.202	267.peg.1531
6	6	1	258.peg.2158	259.peg.1229	260.peg.683	264.peg.611	265.peg.203	267.peg.1532
6	6	1	258.peg.2159	259.peg.1228	260.peg.684	264.peg.610	265.peg.204	267.peg.1533
6	6	1	258.peg.216	259.peg.2212	260.peg.1738	264.peg.213	265.peg.788	267.peg.217
6	6	1	258.peg.2160	259.peg.1227	260.peg.685	264.peg.609	265.peg.205	267.peg.1534
6	6	1	258.peg.2161	259.peg.1226	260.peg.686	264.peg.608	265.peg.206	267.peg.1535
6	6	1	258.peg.2162	259.peg.1225	260.peg.687	264.peg.607	265.peg.207	267.peg.1536
6	6	1	258.peg.2163	259.peg.1224	260.peg.688	264.peg.606	265.peg.208	267.peg.1537
6	6	1	258.peg.2164	259.peg.1223	260.peg.689	264.peg.605	265.peg.209	267.peg.1538
6	6	1	258.peg.2165	259.peg.1222	260.peg.690	264.peg.604	265.peg.210	267.peg.1539
6	6	1	258.peg.2166	259.peg.1221	260.peg.691	264.peg.603	265.peg.211	267.peg.1540
6	6	1	258.peg.2167	259.peg.1220	260.peg.692	264.peg.602	265.peg.212	267.peg.1541
6	6	1	258.peg.2168	259.peg.1219	260.peg.693	264.peg.601	265.peg.213	267.peg.1542
6	6	1	258.peg.2169	259.peg.1218	260.peg.694	264.peg.600	265.peg.214	267.peg.1543
6	6	1	258.peg.217	259.peg.2211	260.peg.1739	264.peg.212	265.peg.787	267.peg.218
6	6	1	258.peg.2170	259.peg.1217	260.peg.695	264.peg.599	265.peg.215	267.peg.1544
6	6	1	258.peg.2171	259.peg.1216	260.peg.696	264.peg.598	265.peg.216	267.peg.1545
6	6	1	258.peg.2172	259.peg.1215	260.peg.697	264.peg.597	265.peg.217	267.peg.1546
6	6	1	258.peg.2173	259.peg.1214	260.peg.698	264.peg.596	265.peg.218	267.peg.1547
6	6	1	258.peg.2174	259.peg.1213	260.peg.699	264.peg.595	265.peg.219	267.peg.1548
6	6	1	258.peg.2175	259.peg.1212	260.peg.700	264.peg.594	265.peg.220	267.peg.1549
6	6	1	258.peg.2176	259.peg.1211	260.peg.701	264.peg.593	265.peg.221	267.peg.1550
6	6	1	258.peg.2177	259.peg.1210	260.peg.702	264.peg.592	265.peg.222	267.peg.1551
6	6	1	258.peg.2178	259.peg.1209	260.peg.703	264.peg.591	265.peg.223	267.peg.1552
6	6	1	258.peg.2179	259.peg.1208	260.peg.704	264.peg.590	265.peg.224	267.peg.1553
6	6	1	258.peg.218	259.peg.2210	260.peg.1740	264.peg.211	265.peg.786	267.peg.219
6	6	1	258.peg.2180	259.peg.1207	260.peg.705	264.peg.589	265.peg.225	267.peg.1554
6	6	1	258.peg.2181	259.peg.1206	260.peg.706	264.peg.588	265.peg.226	267.peg.1555
6	6	1	258.peg.2182	259.peg.1205	260.peg.707	264.peg.587	265.peg.227	267.peg.1556
6	6	1	258.peg.2183	259.peg.1204	260.peg.708	264.peg.586	265.peg.228	267.peg.1557
6	6	1	258.peg.2184	259.peg.1203	260.peg.709	264.peg.585	265.peg.229	267.peg.1558
6	6	1	258.peg.2185	259.peg.1202	260.peg.710	264.peg.584	265.peg.230	267.peg.1559
6	6	1	258.peg.2186	259.peg.1201	260.peg.711	264.peg.583	265.peg.231	267.peg.1560
6	6	1	258.peg.2187	259.peg.1200	260.peg.712	264.peg.582	265.peg.232	267.peg.1561
6	6	1	258.peg.2188	259.peg.1199	260.peg.713	264.peg.581	265.peg.233	267.peg.1562
6	6	1	258.peg.2189	259.peg.1198	260.peg.714	264.peg.580	265.peg.234	267.peg.1563
6	6	1	258.peg.219	259.peg.2209	260.peg.1741	264.peg.210	265.peg.785	267.peg.220
6	6	1	258.peg.2190	259.peg.1197	260.peg.715	264.peg.579	265.peg.235	267.peg.1564
6	6	1	258.peg.2191	259.peg.1196	260.peg.716	264.peg.578	265.peg.236	267.peg.1565
6	6	1	258.peg.2192	259.peg.1195	260.peg.717	264.peg.577	265.peg.237	267.peg.1566
6	6	1	258.peg.2193	259.peg.1194	260.peg.718	264.peg.576	265.peg.238	267.peg.1567
6	6	1	258.peg.2194	259.peg.1193	260.peg.719	264.peg.575	265.peg.239	267.peg.1568
6	6	1	258.peg.2195	259.peg.1192	260.peg.720	264.peg.574	265.peg.240	267.peg.1569
6	6	1	258.peg.2196	259.peg.1191	260.peg.721	264.peg.573	265.peg.241	267.peg.1570
6	6	1	258.peg.2197	259.peg.1190	260.peg.722	264.peg.572	265.peg.242	267.peg.1571
6	6	1	258.peg.2198	259.peg.1189	260.peg.723	264.peg.571	265.peg.243	267.peg.1572
6	6	1	258.peg.2199	259.peg.1188	260.peg.724	264.peg.570	265.peg.244	267.peg.1573
6	6	1	258.peg.22	259.peg.2405	260.peg.1543	264.peg.406	265.peg.980	267.peg.23
6	6	1	258.peg.220	259.peg.2208	260.peg.1742	264.peg.209	265.peg.784	267.peg.221
6	6	1	258.peg.2200	259.peg.1187	260.peg.725	264.peg.569	265.peg.245	267.peg.1574
6	6	1	258.peg.2201	259.peg.1186	260.peg.726	264.peg.568	265.peg.246	267.peg.1575
6	6	1	258.peg.2202	259.peg.1185	260.peg.727	264.peg.567	265.peg.247	267.peg.1576
6	6	1	258.peg.2203	259.peg.1184	260.peg.728	264.peg.566	265.peg.248	267.peg.1577
6	6	1	258.peg.2204	259.peg.1183	260.peg.729	264.peg.565	265.peg.249	267.peg.1578
6	6	1	258.peg.2205	259.peg.1182	260.peg.730	264.peg.564	265.peg.250	267.peg.1579
6	6	1	258.peg.2206	259.peg.1181	260.peg.731	264.peg.563	265.peg.251	267.peg.1580
6	6	1	258.peg.2207	259.peg.1180	260.peg.732	264.peg.562	265.peg.252	267.peg.1581
6	6	1	258.peg.2208	259.peg.1179	260.peg.733	264.peg.561	265.peg.253	267.peg.1582
6	6	1	258.peg.2209	259.peg.1178	260.peg.734	264.peg.560	265.peg.254	267.peg.1583
6	6	1	258.peg.221	259.peg.2207	260.peg.1743	264.peg.208	265.peg.783	267.peg.222
6	6	1	258.peg.2210	259.peg.1177	260.peg.735	264.peg.559	265.peg.255	267.peg.1584
6	6	1	258.peg.2211	259.peg.1176	260.peg.736	264.peg.558	265.peg.256	267.peg.1585
6	6	1	258.peg.2212	259.peg.1175	260.peg.737	264.peg.557	265.peg.257	267.peg.1586
6	6	1	258.peg.2213	259.peg.1173	260.peg.738	264.peg.555	265.peg.258	267.peg.1587
6	6	1	258.peg.2214	259.peg.1172	260.peg.739	264.peg.554	265.peg.259	267.peg.1588
6	6	1	258.peg.2215	259.peg.1171	260.peg.740	264.peg.553	265.peg.260	267.peg.1589
6	6	1	258.peg.2216	259.peg.1170	260.peg.741	264.peg.552	265.peg.261	267.peg.1590
6	6	1	258.peg.2217	259.peg.1169	260.peg.742	264.peg.551	265.peg.262	267.peg.1591
6	6	1	258.peg.2218	259.peg.1168	260.peg.743	264.peg.550	265.peg.263	267.peg.1592
6	6	1	258.peg.2219	259.peg.1167	260.peg.744	264.peg.549	265.peg.264	267.peg.1593
6	6	1	258.peg.222	259.peg.2206	260.peg.1744	264.peg.207	265.peg.782	267.peg.223
6	6	1	258.peg.2220	259.peg.1166	260.peg.745	264.peg.548	265.peg.265	267.peg.1594
6	6	1	258.peg.2221	259.peg.1165	260.peg.746	264.peg.547	265.peg.266	267.peg.1595
6	6	1	258.peg.2222	259.peg.1164	260.peg.747	264.peg.546	265.peg.267	267.peg.1596
6	6	1	258.peg.2223	259.peg.1163	260.peg.748	264.peg.545	265.peg.268	267.peg.1597
6	6	1	258.peg.2225	259.peg.1161	260.peg.750	264.peg.544	265.peg.270	267.peg.1598
6	6	1	258.peg.2226	259.peg.1160	260.peg.751	264.peg.543	265.peg.271	267.peg.1599
6	6	1	258.peg.2227	259.peg.1159	260.peg.752	264.peg.542	265.peg.272	267.peg.1600
6	6	1	258.peg.2228	259.peg.1158	260.peg.753	264.peg.541	265.peg.273	267.peg.1601
4	4	1	258.peg.2229	259.peg.1157	260.peg.754	*	*	267.peg.1602
6	6	1	258.peg.223	259.peg.2205	260.peg.1745	264.peg.206	265.peg.781	267.peg.224
4	4	1	258.peg.2230	259.peg.1156	260.peg.755	*	*	267.peg.1603
6	6	1	258.peg.2231	259.peg.1155	260.peg.756	264.peg.540	265.peg.274	267.peg.1604
6	6	1	258.peg.2232	259.peg.1154	260.peg.757	264.peg.539	265.peg.275	267.peg.1605
6	6	1	258.peg.2233	259.peg.1153	260.peg.758	264.peg.538	265.peg.276	267.peg.1606
6	6	1	258.peg.2234	259.peg.1152	260.peg.759	264.peg.537	265.peg.277	267.peg.1607
6	6	1	258.peg.2235	259.peg.1151	260.peg.760	264.peg.536	265.peg.278	267.peg.1608
6	6	1	258.peg.2236	259.peg.1150	260.peg.761	264.peg.535	265.peg.280	267.peg.1609
6	6	1	258.peg.2237	259.peg.1149	260.peg.762	264.peg.534	265.peg.281	267.peg.1610
6	6	1	258.peg.2238	259.peg.1148	260.peg.763	264.peg.533	265.peg.282	267.peg.1611
6	6	1	258.peg.2239	259.peg.1147	260.peg.764	264.peg.532	265.peg.283	267.peg.1612
6	6	1	258.peg.224	259.peg.2204	260.peg.1746	264.peg.205	265.peg.780	267.peg.225
5	5	1	258.peg.2240	259.peg.1146	*	264.peg.531	265.peg.284	267.peg.1613
6	6	1	258.peg.2241	259.peg.1145	260.peg.765	264.peg.530	265.peg.285	267.peg.1614
6	6	1	258.peg.2242	259.peg.1144	260.peg.766	264.peg.529	265.peg.286	267.peg.1615
6	6	1	258.peg.2243	259.peg.1143	260.peg.767	264.peg.528	265.peg.287	267.peg.1616
6	6	1	258.peg.2244	259.peg.1142	260.peg.768	264.peg.527	265.peg.288	267.peg.1617
6	6	1	258.peg.2245	259.peg.1141	260.peg.769	264.peg.526	265.peg.289	267.peg.1618
6	6	1	258.peg.2246	259.peg.1140	260.peg.770	264.peg.525	265.peg.290	267.peg.1619
6	6	1	258.peg.2247	259.peg.1139	260.peg.771	264.peg.524	265.peg.291	267.peg.1620
6	6	1	258.peg.2248	259.peg.1138	260.peg.772	264.peg.523	265.peg.292	267.peg.1621
6	6	1	258.peg.2249	259.peg.1137	260.peg.773	264.peg.522	265.peg.293	267.peg.1622
6	6	1	258.peg.225	259.peg.2203	260.peg.1747	264.peg.204	265.peg.779	267.peg.226
6	6	1	258.peg.2250	259.peg.1136	260.peg.774	264.peg.521	265.peg.294	267.peg.1623
6	6	1	258.peg.2251	259.peg.1135	260.peg.775	264.peg.520	265.peg.295	267.peg.1624
6	6	1	258.peg.2252	259.peg.1134	260.peg.776	264.peg.519	265.peg.296	267.peg.1625
6	6	1	258.peg.2253	259.peg.1133	260.peg.777	264.peg.518	265.peg.297	267.peg.1626
6	6	1	258.peg.2254	259.peg.1132	260.peg.778	264.peg.517	265.peg.298	267.peg.1627
6	6	1	258.peg.2255	259.peg.1131	260.peg.779	264.peg.516	265.peg.299	267.peg.1628
6	6	1	258.peg.2256	259.peg.1130	260.peg.780	264.peg.515	265.peg.300	267.peg.1629
6	6	1	258.peg.2257	259.peg.1129	260.peg.781	264.peg.514	265.peg.301	267.peg.1630
6	6	1	258.peg.2258	259.peg.1128	260.peg.782	264.peg.513	265.peg.302	267.peg.1631
6	6	1	258.peg.2259	259.peg.1127	260.peg.783	264.peg.512	265.peg.303	267.peg.1632
6	6	1	258.peg.226	259.peg.2202	260.peg.1748	264.peg.203	265.peg.778	267.peg.227
6	6	1	258.peg.2260	259.peg.1126	260.peg.784	264.peg.511	265.peg.304	267.peg.1633
6	6	1	258.peg.2261	259.peg.1125	260.peg.785	264.peg.510	265.peg.305	267.peg.1634
6	6	1	258.peg.2262	259.peg.1124	260.peg.786	264.peg.509	265.peg.306	267.peg.1635
6	6	1	258.peg.2263	259.peg.1123	260.peg.787	264.peg.508	265.peg.307	267.peg.1636
6	6	1	258.peg.2264	259.peg.1122	260.peg.788	264.peg.507	265.peg.308	267.peg.1637
6	6	1	258.peg.2265	259.peg.1121	260.peg.789	264.peg.506	265.peg.309	267.peg.1638
6	6	1	258.peg.2266	259.peg.1120	260.peg.790	264.peg.505	265.peg.310	267.peg.1639
6	6	1	258.peg.2267	259.peg.1119	260.peg.791	264.peg.504	265.peg.311	267.peg.1640
6	6	1	258.peg.2268	259.peg.1118	260.peg.792	264.peg.503	265.peg.312	267.peg.1641
6	6	1	258.peg.2269	259.peg.1117	260.peg.793	264.peg.502	265.peg.313	267.peg.1642
6	6	1	258.peg.227	259.peg.2201	260.peg.1749	264.peg.202	265.peg.777	267.peg.228
6	6	1	258.peg.2270	259.peg.1116	260.peg.794	264.peg.501	265.peg.314	267.peg.1643
6	6	1	258.peg.2271	259.peg.1115	260.peg.795	264.peg.500	265.peg.315	267.peg.1644
6	6	1	258.peg.2272	259.peg.1114	260.peg.796	264.peg.499	265.peg.316	267.peg.1645
6	6	1	258.peg.2273	259.peg.1113	260.peg.797	264.peg.498	265.peg.317	267.peg.1646
6	6	1	258.peg.2274	259.peg.1112	260.peg.798	264.peg.497	265.peg.318	267.peg.1647
6	6	1	258.peg.2275	259.peg.1111	260.peg.799	264.peg.496	265.peg.319	267.peg.1648
6	6	1	258.peg.2276	259.peg.1110	260.peg.800	264.peg.495	265.peg.320	267.peg.1649
6	6	1	258.peg.2277	259.peg.1109	260.peg.801	264.peg.494	265.peg.321	267.peg.1650
6	6	1	258.peg.2278	259.peg.1108	260.peg.802	264.peg.493	265.peg.322	267.peg.1651
6	6	1	258.peg.2279	259.peg.1106	260.peg.804	264.peg.491	265.peg.323	267.peg.1653
6	6	1	258.peg.228	259.peg.2200	260.peg.1750	264.peg.201	265.peg.776	267.peg.229
6	6	1	258.peg.2280	259.peg.1105	260.peg.805	264.peg.490	265.peg.324	267.peg.1654
6	6	1	258.peg.2281	259.peg.1104	260.peg.806	264.peg.489	265.peg.325	267.peg.1655
6	6	1	258.peg.2282	259.peg.1103	260.peg.807	264.peg.488	265.peg.326	267.peg.1656
6	6	1	258.peg.2283	259.peg.1102	260.peg.808	264.peg.487	265.peg.327	267.peg.1657
6	6	1	258.peg.2284	259.peg.1101	260.peg.809	264.peg.486	265.peg.328	267.peg.1658
6	6	1	258.peg.2285	259.peg.1100	260.peg.810	264.peg.485	265.peg.329	267.peg.1659
6	6	1	258.peg.2286	259.peg.1099	260.peg.811	264.peg.484	265.peg.330	267.peg.1660
6	6	1	258.peg.2287	259.peg.1098	260.peg.812	264.peg.483	265.peg.331	267.peg.1661
6	6	1	258.peg.2288	259.peg.1097	260.peg.813	264.peg.482	265.peg.332	267.peg.1662
6	6	1	258.peg.2289	259.peg.1096	260.peg.814	264.peg.481	265.peg.333	267.peg.1663
6	6	1	258.peg.229	259.peg.2199	260.peg.1751	264.peg.200	265.peg.775	267.peg.230
6	6	1	258.peg.2290	259.peg.1095	260.peg.815	264.peg.480	265.peg.334	267.peg.1664
6	6	1	258.peg.2291	259.peg.1094	260.peg.816	264.peg.479	265.peg.335	267.peg.1665
6	6	1	258.peg.2292	259.peg.1093	260.peg.817	264.peg.478	265.peg.336	267.peg.1666
6	6	1	258.peg.2293	259.peg.1092	260.peg.818	264.peg.477	265.peg.337	267.peg.1667
6	6	1	258.peg.2295	259.peg.1091	260.peg.819	264.peg.476	265.peg.338	267.peg.1668
6	6	1	258.peg.2296	259.peg.1090	260.peg.820	264.peg.475	265.peg.339	267.peg.1669
6	6	1	258.peg.2297	259.peg.1089	260.peg.821	264.peg.474	265.peg.340	267.peg.1670
6	6	1	258.peg.2298	259.peg.1088	260.peg.822	264.peg.473	265.peg.341	267.peg.1671
6	6	1	258.peg.2299	259.peg.1087	260.peg.823	264.peg.472	265.peg.342	267.peg.1672
6	6	1	258.peg.23	259.peg.2404	260.peg.1544	264.peg.405	265.peg.979	267.peg.24
6	6	1	258.peg.230	259.peg.2198	260.peg.1752	264.peg.199	265.peg.774	267.peg.231
6	6	1	258.peg.2300	259.peg.1086	260.peg.824	264.peg.471	265.peg.343	267.peg.1673
6	6	1	258.peg.2301	259.peg.1085	260.peg.825	264.peg.470	265.peg.344	267.peg.1674
6	6	1	258.peg.2302	259.peg.1084	260.peg.826	264.peg.469	265.peg.345	267.peg.1675
6	6	1	258.peg.2303	259.peg.1083	260.peg.827	264.peg.468	265.peg.346	267.peg.1676
6	6	1	258.peg.2304	259.peg.1082	260.peg.828	264.peg.467	265.peg.347	267.peg.1677
6	6	1	258.peg.2305	259.peg.1081	260.peg.829	264.peg.466	265.peg.348	267.peg.1678
6	6	1	258.peg.2306	259.peg.1080	260.peg.830	264.peg.465	265.peg.349	267.peg.1679
6	6	1	258.peg.2307	259.peg.1079	260.peg.831	264.peg.464	265.peg.350	267.peg.1680
6	6	1	258.peg.2308	259.peg.1078	260.peg.832	264.peg.463	265.peg.351	267.peg.1681
6	6	1	258.peg.2309	259.peg.1077	260.peg.833	264.peg.462	265.peg.352	267.peg.1682
6	6	1	258.peg.231	259.peg.2197	260.peg.1753	264.peg.198	265.peg.773	267.peg.232
6	6	1	258.peg.2310	259.peg.1076	260.peg.834	264.peg.461	265.peg.353	267.peg.1683
6	6	1	258.peg.2311	259.peg.1075	260.peg.835	264.peg.460	265.peg.354	267.peg.1684
6	6	1	258.peg.2312	259.peg.1074	260.peg.837	264.peg.459	265.peg.355	267.peg.1685
6	6	1	258.peg.2313	259.peg.1073	260.peg.838	264.peg.458	265.peg.356	267.peg.1686
6	6	1	258.peg.2314	259.peg.1072	260.peg.839	264.peg.457	265.peg.357	267.peg.1687
6	6	1	258.peg.2315	259.peg.1071	260.peg.840	264.peg.456	265.peg.358	267.peg.1688
6	6	1	258.peg.2316	259.peg.1070	260.peg.841	264.peg.455	265.peg.359	267.peg.1689
6	6	1	258.peg.2317	259.peg.1069	260.peg.842	264.peg.454	265.peg.360	267.peg.1690
6	6	1	258.peg.2318	259.peg.1068	260.peg.843	264.peg.453	265.peg.361	267.peg.1691
6	6	1	258.peg.2319	259.peg.1067	260.peg.844	264.peg.452	265.peg.362	267.peg.1692
6	6	1	258.peg.232	259.peg.2196	260.peg.1754	264.peg.197	265.peg.772	267.peg.233
6	6	1	258.peg.2320	259.peg.1066	260.peg.845	264.peg.451	265.peg.363	267.peg.1693
6	6	1	258.peg.2321	259.peg.1065	260.peg.846	264.peg.450	265.peg.364	267.peg.1694
6	6	1	258.peg.2322	259.peg.1064	260.peg.847	264.peg.449	265.peg.365	267.peg.1695
6	6	1	258.peg.2323	259.peg.1063	260.peg.848	264.peg.448	265.peg.366	267.peg.1696
6	6	1	258.peg.2324	259.peg.1062	260.peg.849	264.peg.447	265.peg.367	267.peg.1697
6	6	1	258.peg.2325	259.peg.1061	260.peg.850	264.peg.446	265.peg.368	267.peg.1698
6	6	1	258.peg.2326	259.peg.1060	260.peg.851	264.peg.445	265.peg.369	267.peg.1699
6	6	1	258.peg.2327	259.peg.1059	260.peg.852	264.peg.444	265.peg.370	267.peg.1700
6	6	1	258.peg.2328	259.peg.1058	260.peg.853	264.peg.443	265.peg.371	267.peg.1701
6	6	1	258.peg.2329	259.peg.1057	260.peg.854	264.peg.442	265.peg.372	267.peg.1702
6	6	1	258.peg.233	259.peg.2195	260.peg.1755	264.peg.196	265.peg.771	267.peg.234
6	6	1	258.peg.2330	259.peg.1056	260.peg.855	264.peg.441	265.peg.373	267.peg.1703
6	6	1	258.peg.2331	259.peg.1055	260.peg.856	264.peg.440	265.peg.374	267.peg.1704
6	6	1	258.peg.2332	259.peg.1054	260.peg.857	264.peg.439	265.peg.375	267.peg.1705
6	6	1	258.peg.2333	259.peg.1053	260.peg.858	264.peg.438	265.peg.376	267.peg.1706
5	5	1	258.peg.2334	259.peg.1052	*	264.peg.437	265.peg.377	267.peg.1707
6	6	1	258.peg.2335	259.peg.1051	260.peg.861	264.peg.436	265.peg.378	267.peg.1708
6	6	1	258.peg.2336	259.peg.1050	260.peg.862	264.peg.435	265.peg.379	267.peg.1709
6	6	1	258.peg.2337	259.peg.1049	260.peg.863	264.peg.434	265.peg.380	267.peg.1710
6	6	1	258.peg.2338	259.peg.1048	260.peg.864	264.peg.433	265.peg.381	267.peg.1711
6	6	1	258.peg.2339	259.peg.1047	260.peg.865	264.peg.432	265.peg.382	267.peg.1712
6	6	1	258.peg.234	259.peg.2194	260.peg.1756	264.peg.195	265.peg.770	267.peg.235
6	6	1	258.peg.2340	259.peg.1046	260.peg.866	264.peg.431	265.peg.383	267.peg.1713
6	6	1	258.peg.2341	259.peg.1045	260.peg.867	264.peg.430	265.peg.384	267.peg.1714
6	6	1	258.peg.2342	259.peg.1044	260.peg.868	264.peg.429	265.peg.385	267.peg.1715
6	6	1	258.peg.2343	259.peg.1625	260.peg.2349	264.peg.2393	265.peg.2395	267.peg.2515
6	6	1	258.peg.2344	259.peg.1626	260.peg.2350	264.peg.2394	265.peg.2396	267.peg.2516
6	6	1	258.peg.236	259.peg.2193	260.peg.1758	264.peg.193	265.peg.769	267.peg.236
6	6	1	258.peg.237	259.peg.2192	260.peg.1759	264.peg.192	265.peg.768	267.peg.237
6	6	1	258.peg.238	259.peg.2191	260.peg.1760	264.peg.191	265.peg.767	267.peg.238
6	6	1	258.peg.239	259.peg.2190	260.peg.1761	264.peg.190	265.peg.766	267.peg.239
6	6	1	258.peg.24	259.peg.2403	260.peg.1545	264.peg.404	265.peg.978	267.peg.25
6	6	1	258.peg.240	259.peg.2189	260.peg.1762	264.peg.189	265.peg.765	267.peg.240
6	6	1	258.peg.241	259.peg.2188	260.peg.1763	264.peg.188	265.peg.764	267.peg.241
6	6	1	258.peg.242	259.peg.2187	260.peg.1764	264.peg.187	265.peg.763	267.peg.242
6	6	1	258.peg.243	259.peg.2186	260.peg.1765	264.peg.186	265.peg.762	267.peg.243
6	6	1	258.peg.244	259.peg.2185	260.peg.1766	264.peg.185	265.peg.761	267.peg.244
6	6	1	258.peg.245	259.peg.2184	260.peg.1767	264.peg.184	265.peg.760	267.peg.245
6	6	1	258.peg.246	259.peg.2183	260.peg.1768	264.peg.183	265.peg.759	267.peg.246
6	6	1	258.peg.247	259.peg.2182	260.peg.1769	264.peg.182	265.peg.758	267.peg.247
6	6	1	258.peg.248	259.peg.2181	260.peg.1770	264.peg.181	265.peg.757	267.peg.248
6	6	1	258.peg.249	259.peg.2180	260.peg.1771	264.peg.180	265.peg.756	267.peg.249
6	6	1	258.peg.25	259.peg.2402	260.peg.1546	264.peg.403	265.peg.977	267.peg.26
3	3	1	258.peg.250	*	260.peg.1772	*	*	267.peg.250
6	6	1	258.peg.251	259.peg.2179	260.peg.1773	264.peg.179	265.peg.755	267.peg.251
6	6	1	258.peg.252	259.peg.2178	260.peg.1774	264.peg.178	265.peg.754	267.peg.252
6	6	1	258.peg.253	259.peg.2177	260.peg.1775	264.peg.177	265.peg.753	267.peg.253
6	6	1	258.peg.254	259.peg.2176	260.peg.1776	264.peg.176	265.peg.752	267.peg.254
6	6	1	258.peg.255	259.peg.2175	260.peg.1777	264.peg.175	265.peg.751	267.peg.255
6	6	1	258.peg.256	259.peg.2174	260.peg.1778	264.peg.174	265.peg.750	267.peg.256
6	6	1	258.peg.257	259.peg.2173	260.peg.1779	264.peg.173	265.peg.749	267.peg.257
6	6	1	258.peg.258	259.peg.2172	260.peg.1780	264.peg.172	265.peg.748	267.peg.258
6	6	1	258.peg.259	259.peg.2171	260.peg.1781	264.peg.171	265.peg.747	267.peg.259
6	6	1	258.peg.26	259.peg.2401	260.peg.1547	264.peg.402	265.peg.976	267.peg.27
6	6	1	258.peg.260	259.peg.2170	260.peg.1782	264.peg.170	265.peg.746	267.peg.260
6	6	1	258.peg.261	259.peg.2169	260.peg.1783	264.peg.169	265.peg.745	267.peg.261
6	6	1	258.peg.262	259.peg.2168	260.peg.1784	264.peg.168	265.peg.744	267.peg.262
6	6	1	258.peg.263	259.peg.2167	260.peg.1785	264.peg.167	265.peg.743	267.peg.263
6	6	1	258.peg.264	259.peg.2166	260.peg.1786	264.peg.166	265.peg.742	267.peg.264
6	6	1	258.peg.265	259.peg.2165	260.peg.1787	264.peg.165	265.peg.741	267.peg.265
6	6	1	258.peg.266	259.peg.2164	260.peg.1788	264.peg.164	265.peg.740	267.peg.266
6	6	1	258.peg.267	259.peg.2163	260.peg.1789	264.peg.163	265.peg.739	267.peg.267
6	6	1	258.peg.268	259.peg.2162	260.peg.1790	264.peg.162	265.peg.738	267.peg.268
6	6	1	258.peg.269	259.peg.2161	260.peg.1791	264.peg.161	265.peg.737	267.peg.269
3	3	1	258.peg.27	*	260.peg.1548	*	*	267.peg.28
6	6	1	258.peg.270	259.peg.2160	260.peg.1792	264.peg.160	265.peg.736	267.peg.270
6	6	1	258.peg.271	259.peg.2159	260.peg.1793	264.peg.159	265.peg.735	267.peg.271
6	6	1	258.peg.272	259.peg.2158	260.peg.1794	264.peg.158	265.peg.734	267.peg.272
6	6	1	258.peg.273	259.peg.2157	260.peg.1795	264.peg.157	265.peg.733	267.peg.273
6	6	1	258.peg.274	259.peg.2156	260.peg.1796	264.peg.156	265.peg.732	267.peg.274
6	6	1	258.peg.275	259.peg.2155	260.peg.1797	264.peg.155	265.peg.731	267.peg.275
6	6	1	258.peg.276	259.peg.2154	260.peg.1798	264.peg.154	265.peg.730	267.peg.276
6	6	1	258.peg.277	259.peg.2153	260.peg.1799	264.peg.152	265.peg.728	267.peg.277
6	6	1	258.peg.278	259.peg.2152	260.peg.1800	264.peg.151	265.peg.727	267.peg.278
6	6	1	258.peg.279	259.peg.2151	260.peg.1801	264.peg.150	265.peg.726	267.peg.279
6	6	1	258.peg.28	259.peg.2400	260.peg.1549	264.peg.401	265.peg.975	267.peg.29
6	6	1	258.peg.280	259.peg.2150	260.peg.1802	264.peg.149	265.peg.725	267.peg.280
6	6	1	258.peg.281	259.peg.2149	260.peg.1803	264.peg.148	265.peg.724	267.peg.281
6	6	1	258.peg.282	259.peg.2148	260.peg.1804	264.peg.147	265.peg.723	267.peg.282
6	6	1	258.peg.283	259.peg.2147	260.peg.1805	264.peg.146	265.peg.722	267.peg.283
6	6	1	258.peg.284	259.peg.2146	260.peg.1806	264.peg.145	265.peg.721	267.peg.284
6	6	1	258.peg.285	259.peg.2145	260.peg.1807	264.peg.144	265.peg.720	267.peg.285
6	6	1	258.peg.286	259.peg.2144	260.peg.1808	264.peg.143	265.peg.719	267.peg.286
6	6	1	258.peg.287	259.peg.2143	260.peg.1809	264.peg.142	265.peg.718	267.peg.287
6	6	1	258.peg.288	259.peg.2142	260.peg.1810	264.peg.141	265.peg.717	267.peg.288
6	6	1	258.peg.289	259.peg.2141	260.peg.1811	264.peg.140	265.peg.716	267.peg.289
6	6	1	258.peg.29	259.peg.2399	260.peg.1550	264.peg.400	265.peg.974	267.peg.30
6	6	1	258.peg.290	259.peg.2140	260.peg.1812	264.peg.139	265.peg.715	267.peg.290
6	6	1	258.peg.291	259.peg.2139	260.peg.1813	264.peg.138	265.peg.714	267.peg.291
6	6	1	258.peg.292	259.peg.2138	260.peg.1814	264.peg.137	265.peg.713	267.peg.292
6	6	1	258.peg.293	259.peg.2137	260.peg.1815	264.peg.136	265.peg.712	267.peg.293
6	6	1	258.peg.294	259.peg.2136	260.peg.1816	264.peg.135	265.peg.711	267.peg.294
6	6	1	258.peg.295	259.peg.2135	260.peg.1817	264.peg.134	265.peg.710	267.peg.295
6	6	1	258.peg.296	259.peg.2134	260.peg.1818	264.peg.133	265.peg.709	267.peg.296
6	6	1	258.peg.297	259.peg.2133	260.peg.1819	264.peg.132	265.peg.708	267.peg.297
6	6	1	258.peg.298	259.peg.2132	260.peg.1820	264.peg.131	265.peg.707	267.peg.298
6	6	1	258.peg.299	259.peg.2131	260.peg.1821	264.peg.130	265.peg.706	267.peg.299
6	6	1	258.peg.3	259.peg.2424	260.peg.1524	264.peg.425	265.peg.999	267.peg.4
6	6	1	258.peg.30	259.peg.2398	260.peg.1551	264.peg.399	265.peg.973	267.peg.31
6	6	1	258.peg.300	259.peg.2130	260.peg.1822	264.peg.129	265.peg.705	267.peg.300
6	6	1	258.peg.301	259.peg.2129	260.peg.1823	264.peg.128	265.peg.704	267.peg.301
6	6	1	258.peg.302	259.peg.2128	260.peg.1824	264.peg.127	265.peg.703	267.peg.302
6	6	1	258.peg.303	259.peg.2127	260.peg.1825	264.peg.126	265.peg.702	267.peg.303
6	6	1	258.peg.304	259.peg.2126	260.peg.1826	264.peg.125	265.peg.701	267.peg.304
6	6	1	258.peg.305	259.peg.2125	260.peg.1827	264.peg.124	265.peg.700	267.peg.305
6	6	1	258.peg.306	259.peg.2124	260.peg.1828	264.peg.123	265.peg.699	267.peg.306
6	6	1	258.peg.307	259.peg.2123	260.peg.1829	264.peg.122	265.peg.698	267.peg.307
6	6	1	258.peg.308	259.peg.2122	260.peg.1830	264.peg.121	265.peg.697	267.peg.308
6	6	1	258.peg.309	259.peg.2121	260.peg.1831	264.peg.120	265.peg.696	267.peg.309
6	6	1	258.peg.31	259.peg.2397	260.peg.1552	264.peg.398	265.peg.972	267.peg.32
6	6	1	258.peg.310	259.peg.2120	260.peg.1832	264.peg.119	265.peg.695	267.peg.310
6	6	1	258.peg.311	259.peg.2119	260.peg.1833	264.peg.118	265.peg.694	267.peg.311
6	6	1	258.peg.312	259.peg.2118	260.peg.1834	264.peg.117	265.peg.693	267.peg.312
6	6	1	258.peg.313	259.peg.2117	260.peg.1835	264.peg.116	265.peg.692	267.peg.313
6	6	1	258.peg.314	259.peg.2116	260.peg.1836	264.peg.115	265.peg.691	267.peg.314
6	6	1	258.peg.315	259.peg.2115	260.peg.1837	264.peg.114	265.peg.690	267.peg.315
6	6	1	258.peg.316	259.peg.2114	260.peg.1838	264.peg.113	265.peg.689	267.peg.316
6	6	1	258.peg.317	259.peg.2113	260.peg.1839	264.peg.112	265.peg.688	267.peg.317
6	6	1	258.peg.318	259.peg.2112	260.peg.1840	264.peg.111	265.peg.687	267.peg.318
4	4	1	258.peg.319	*	260.peg.1841	*	265.peg.686	267.peg.319
6	6	1	258.peg.32	259.peg.2396	260.peg.1553	264.peg.397	265.peg.971	267.peg.33
6	6	1	258.peg.320	259.peg.2111	260.peg.1842	264.peg.110	265.peg.685	267.peg.320
6	6	1	258.peg.321	259.peg.2110	260.peg.1843	264.peg.109	265.peg.684	267.peg.321
6	6	1	258.peg.322	259.peg.2109	260.peg.1844	264.peg.108	265.peg.683	267.peg.323
6	6	1	258.peg.323	259.peg.2108	260.peg.1845	264.peg.107	265.peg.682	267.peg.324
6	6	1	258.peg.324	259.peg.2107	260.peg.1846	264.peg.106	265.peg.681	267.peg.325
6	6	1	258.peg.325	259.peg.2106	260.peg.1847	264.peg.105	265.peg.680	267.peg.326
6	6	1	258.peg.326	259.peg.2105	260.peg.1848	264.peg.104	265.peg.679	267.peg.327
6	6	1	258.peg.327	259.peg.2104	260.peg.1849	264.peg.103	265.peg.678	267.peg.328
6	6	1	258.peg.328	259.peg.2103	260.peg.1850	264.peg.102	265.peg.677	267.peg.329
6	6	1	258.peg.329	259.peg.2102	260.peg.1851	264.peg.101	265.peg.676	267.peg.330
6	6	1	258.peg.33	259.peg.2395	260.peg.1554	264.peg.396	265.peg.970	267.peg.34
6	6	1	258.peg.330	259.peg.2101	260.peg.1852	264.peg.100	265.peg.675	267.peg.331
6	6	1	258.peg.331	259.peg.2100	260.peg.1853	264.peg.99	265.peg.674	267.peg.332
6	6	1	258.peg.332	259.peg.2099	260.peg.1854	264.peg.98	265.peg.673	267.peg.333
6	6	1	258.peg.333	259.peg.2098	260.peg.1855	264.peg.97	265.peg.672	267.peg.334
6	6	1	258.peg.334	259.peg.2097	260.peg.1856	264.peg.96	265.peg.671	267.peg.335
6	6	1	258.peg.335	259.peg.2096	260.peg.1857	264.peg.95	265.peg.670	267.peg.336
6	6	1	258.peg.336	259.peg.2095	260.peg.1858	264.peg.94	265.peg.669	267.peg.337
6	6	1	258.peg.337	259.peg.2094	260.peg.1859	264.peg.93	265.peg.668	267.peg.338
6	6	1	258.peg.338	259.peg.2093	260.peg.1860	264.peg.92	265.peg.667	267.peg.339
6	6	1	258.peg.339	259.peg.2092	260.peg.1861	264.peg.91	265.peg.666	267.peg.340
6	6	1	258.peg.34	259.peg.2394	260.peg.1555	264.peg.395	265.peg.969	267.peg.35
6	6	1	258.peg.340	259.peg.2091	260.peg.1862	264.peg.90	265.peg.665	267.peg.341
6	6	1	258.peg.341	259.peg.2090	260.peg.1863	264.peg.89	265.peg.664	267.peg.342
6	6	1	258.peg.342	259.peg.2089	260.peg.1864	264.peg.88	265.peg.663	267.peg.343
6	6	1	258.peg.343	259.peg.2088	260.peg.1865	264.peg.87	265.peg.662	267.peg.344
6	6	1	258.peg.344	259.peg.2087	260.peg.1866	264.peg.86	265.peg.661	267.peg.345
6	6	1	258.peg.345	259.peg.2086	260.peg.1867	264.peg.85	265.peg.660	267.peg.346
6	6	1	258.peg.346	259.peg.2085	260.peg.1868	264.peg.84	265.peg.659	267.peg.347
6	6	1	258.peg.347	259.peg.2084	260.peg.1869	264.peg.82	265.peg.658	267.peg.348
6	6	1	258.peg.348	259.peg.2083	260.peg.1870	264.peg.81	265.peg.657	267.peg.349
6	6	1	258.peg.349	259.peg.2082	260.peg.1871	264.peg.80	265.peg.656	267.peg.350
6	6	1	258.peg.35	259.peg.2393	260.peg.1556	264.peg.394	265.peg.968	267.peg.36
6	6	1	258.peg.350	259.peg.2081	260.peg.1872	264.peg.79	265.peg.655	267.peg.351
6	6	1	258.peg.351	259.peg.2080	260.peg.1873	264.peg.78	265.peg.654	267.peg.352
6	6	1	258.peg.352	259.peg.2078	260.peg.1874	264.peg.76	265.peg.653	267.peg.353
6	6	1	258.peg.353	259.peg.2077	260.peg.1875	264.peg.75	265.peg.652	267.peg.354
6	6	1	258.peg.354	259.peg.2076	260.peg.1876	264.peg.74	265.peg.651	267.peg.355
6	6	1	258.peg.355	259.peg.2075	260.peg.1877	264.peg.73	265.peg.650	267.peg.356
6	6	1	258.peg.356	259.peg.2074	260.peg.1878	264.peg.72	265.peg.649	267.peg.357
6	6	1	258.peg.357	259.peg.2073	260.peg.1879	264.peg.71	265.peg.648	267.peg.358
6	6	1	258.peg.358	259.peg.2072	260.peg.1880	264.peg.70	265.peg.647	267.peg.359
6	6	1	258.peg.359	259.peg.2071	260.peg.1881	264.peg.69	265.peg.646	267.peg.360
6	6	1	258.peg.36	259.peg.2392	260.peg.1557	264.peg.393	265.peg.967	267.peg.37
6	6	1	258.peg.360	259.peg.2070	260.peg.1882	264.peg.68	265.peg.645	267.peg.361
6	6	1	258.peg.361	259.peg.2069	260.peg.1883	264.peg.67	265.peg.644	267.peg.362
6	6	1	258.peg.362	259.peg.2068	260.peg.1884	264.peg.66	265.peg.643	267.peg.363
6	6	1	258.peg.363	259.peg.2067	260.peg.1885	264.peg.65	265.peg.642	267.peg.364
6	6	1	258.peg.364	259.peg.2066	260.peg.1886	264.peg.64	265.peg.641	267.peg.365
6	6	1	258.peg.365	259.peg.2065	260.peg.1887	264.peg.63	265.peg.640	267.peg.366
6	6	1	258.peg.366	259.peg.2064	260.peg.1888	264.peg.62	265.peg.639	267.peg.367
6	6	1	258.peg.367	259.peg.2063	260.peg.1889	264.peg.61	265.peg.638	267.peg.368
6	6	1	258.peg.368	259.peg.2062	260.peg.1890	264.peg.60	265.peg.637	267.peg.369
6	6	1	258.peg.369	259.peg.2061	260.peg.1891	264.peg.59	265.peg.636	267.peg.370
6	6	1	258.peg.37	259.peg.2391	260.peg.1558	264.peg.392	265.peg.966	267.peg.38
6	6	1	258.peg.370	259.peg.2060	260.peg.1892	264.peg.58	265.peg.635	267.peg.371
6	6	1	258.peg.371	259.peg.2059	260.peg.1893	264.peg.57	265.peg.634	267.peg.372
6	6	1	258.peg.372	259.peg.2058	260.peg.1894	264.peg.56	265.peg.633	267.peg.373
6	6	1	258.peg.373	259.peg.2057	260.peg.1895	264.peg.55	265.peg.632	267.peg.374
6	6	1	258.peg.374	259.peg.2056	260.peg.1896	264.peg.54	265.peg.631	267.peg.375
6	6	1	258.peg.375	259.peg.2055	260.peg.1897	264.peg.53	265.peg.630	267.peg.376
6	6	1	258.peg.376	259.peg.2054	260.peg.1898	264.peg.52	265.peg.629	267.peg.377
6	6	1	258.peg.377	259.peg.2053	260.peg.1899	264.peg.51	265.peg.628	267.peg.378
6	6	1	258.peg.378	259.peg.2052	260.peg.1900	264.peg.50	265.peg.627	267.peg.379
6	6	1	258.peg.379	259.peg.2051	260.peg.1901	264.peg.49	265.peg.626	267.peg.380
6	6	1	258.peg.38	259.peg.2390	260.peg.1559	264.peg.391	265.peg.965	267.peg.39
6	6	1	258.peg.380	259.peg.2050	260.peg.1902	264.peg.48	265.peg.625	267.peg.381
6	6	1	258.peg.381	259.peg.2049	260.peg.1903	264.peg.47	265.peg.624	267.peg.382
6	6	1	258.peg.382	259.peg.2048	260.peg.1904	264.peg.46	265.peg.623	267.peg.383
6	6	1	258.peg.383	259.peg.2047	260.peg.1905	264.peg.45	265.peg.622	267.peg.384
6	6	1	258.peg.384	259.peg.2046	260.peg.1906	264.peg.44	265.peg.621	267.peg.385
6	6	1	258.peg.385	259.peg.2045	260.peg.1907	264.peg.43	265.peg.620	267.peg.386
6	6	1	258.peg.386	259.peg.2044	260.peg.1908	264.peg.42	265.peg.619	267.peg.387
6	6	1	258.peg.387	259.peg.2043	260.peg.1909	264.peg.41	265.peg.618	267.peg.388
6	6	1	258.peg.388	259.peg.2042	260.peg.1910	264.peg.40	265.peg.617	267.peg.389
6	6	1	258.peg.389	259.peg.2041	260.peg.1911	264.peg.39	265.peg.616	267.peg.390
6	6	1	258.peg.39	259.peg.2389	260.peg.1560	264.peg.390	265.peg.964	267.peg.40
6	6	1	258.peg.390	259.peg.2040	260.peg.1912	264.peg.38	265.peg.615	267.peg.391
6	6	1	258.peg.391	259.peg.2039	260.peg.1913	264.peg.37	265.peg.614	267.peg.392
6	6	1	258.peg.392	259.peg.2038	260.peg.1914	264.peg.36	265.peg.613	267.peg.393
6	6	1	258.peg.393	259.peg.2037	260.peg.1915	264.peg.35	265.peg.612	267.peg.394
6	6	1	258.peg.394	259.peg.2036	260.peg.1916	264.peg.34	265.peg.611	267.peg.395
6	6	1	258.peg.395	259.peg.2035	260.peg.1917	264.peg.33	265.peg.610	267.peg.396
6	6	1	258.peg.396	259.peg.2034	260.peg.1918	264.peg.32	265.peg.609	267.peg.397
6	6	1	258.peg.397	259.peg.2033	260.peg.1919	264.peg.31	265.peg.608	267.peg.398
6	6	1	258.peg.398	259.peg.2032	260.peg.1920	264.peg.30	265.peg.607	267.peg.399
6	6	1	258.peg.399	259.peg.2031	260.peg.1921	264.peg.29	265.peg.606	267.peg.400
6	6	1	258.peg.4	259.peg.2423	260.peg.1525	264.peg.424	265.peg.998	267.peg.5
6	6	1	258.peg.40	259.peg.2388	260.peg.1561	264.peg.389	265.peg.963	267.peg.41
6	6	1	258.peg.400	259.peg.2030	260.peg.1922	264.peg.28	265.peg.605	267.peg.401
6	6	1	258.peg.401	259.peg.2029	260.peg.1923	264.peg.27	265.peg.604	267.peg.402
6	6	1	258.peg.402	259.peg.2028	260.peg.1924	264.peg.26	265.peg.603	267.peg.403
6	6	1	258.peg.403	259.peg.2027	260.peg.1925	264.peg.25	265.peg.602	267.peg.404
6	6	1	258.peg.404	259.peg.2026	260.peg.1926	264.peg.24	265.peg.601	267.peg.405
6	6	1	258.peg.405	259.peg.2025	260.peg.1927	264.peg.23	265.peg.600	267.peg.406
6	6	1	258.peg.406	259.peg.2024	260.peg.1928	264.peg.22	265.peg.599	267.peg.407
6	6	1	258.peg.407	259.peg.2023	260.peg.1929	264.peg.21	265.peg.598	267.peg.408
6	6	1	258.peg.408	259.peg.2022	260.peg.1930	264.peg.20	265.peg.597	267.peg.409
6	6	1	258.peg.409	259.peg.2021	260.peg.1931	264.peg.19	265.peg.596	267.peg.410
6	6	1	258.peg.41	259.peg.2387	260.peg.1562	264.peg.388	265.peg.962	267.peg.42
6	6	1	258.peg.410	259.peg.2020	260.peg.1932	264.peg.18	265.peg.595	267.peg.411
6	6	1	258.peg.411	259.peg.2019	260.peg.1933	264.peg.17	265.peg.594	267.peg.412
6	6	1	258.peg.412	259.peg.2018	260.peg.1934	264.peg.16	265.peg.593	267.peg.413
6	6	1	258.peg.413	259.peg.2017	260.peg.1935	264.peg.15	265.peg.592	267.peg.414
6	6	1	258.peg.414	259.peg.2016	260.peg.1936	264.peg.14	265.peg.591	267.peg.415
6	6	1	258.peg.415	259.peg.2015	260.peg.1937	264.peg.13	265.peg.590	267.peg.416
6	6	1	258.peg.416	259.peg.2014	260.peg.1938	264.peg.12	265.peg.589	267.peg.417
6	6	1	258.peg.417	259.peg.2013	260.peg.1939	264.peg.11	265.peg.588	267.peg.418
6	6	1	258.peg.418	259.peg.2012	260.peg.1940	264.peg.10	265.peg.587	267.peg.419
6	6	1	258.peg.419	259.peg.2011	260.peg.1941	264.peg.9	265.peg.586	267.peg.420
6	6	1	258.peg.42	259.peg.2386	260.peg.1563	264.peg.387	265.peg.961	267.peg.43
6	6	1	258.peg.420	259.peg.2010	260.peg.1942	264.peg.8	265.peg.585	267.peg.421
6	6	1	258.peg.421	259.peg.2009	260.peg.1943	264.peg.7	265.peg.584	267.peg.422
6	6	1	258.peg.422	259.peg.2008	260.peg.1944	264.peg.6	265.peg.583	267.peg.423
6	6	1	258.peg.423	259.peg.2007	260.peg.1945	264.peg.5	265.peg.582	267.peg.424
6	6	1	258.peg.424	259.peg.2006	260.peg.1946	264.peg.4	265.peg.581	267.peg.425
6	6	1	258.peg.425	259.peg.2005	260.peg.1947	264.peg.3	265.peg.580	267.peg.426
6	6	1	258.peg.426	259.peg.2004	260.peg.1948	264.peg.2	265.peg.579	267.peg.427
6	6	1	258.peg.427	259.peg.2003	260.peg.1949	264.peg.1	265.peg.578	267.peg.428
6	6	1	258.peg.428	259.peg.2002	260.peg.1950	264.peg.812	265.peg.1267	267.peg.429
6	6	1	258.peg.429	259.peg.2001	260.peg.1951	264.peg.813	265.peg.1268	267.peg.430
6	6	1	258.peg.43	259.peg.2385	260.peg.1564	264.peg.386	265.peg.960	267.peg.44
6	6	1	258.peg.430	259.peg.2000	260.peg.1952	264.peg.814	265.peg.1269	267.peg.431
6	6	1	258.peg.431	259.peg.1999	260.peg.1953	264.peg.815	265.peg.1270	267.peg.432
6	6	1	258.peg.432	259.peg.1998	260.peg.1954	264.peg.816	265.peg.1271	267.peg.433
6	6	1	258.peg.433	259.peg.1997	260.peg.1955	264.peg.817	265.peg.1272	267.peg.434
6	6	1	258.peg.434	259.peg.1996	260.peg.1956	264.peg.818	265.peg.1273	267.peg.435
6	6	1	258.peg.435	259.peg.1995	260.peg.1957	264.peg.819	265.peg.1274	267.peg.436
6	6	1	258.peg.436	259.peg.1994	260.peg.1958	264.peg.820	265.peg.1275	267.peg.437
6	6	1	258.peg.437	259.peg.1993	260.peg.1959	264.peg.821	265.peg.1276	267.peg.438
6	6	1	258.peg.438	259.peg.1992	260.peg.1960	264.peg.822	265.peg.1277	267.peg.439
6	6	1	258.peg.439	259.peg.1991	260.peg.1961	264.peg.823	265.peg.1278	267.peg.440
6	6	1	258.peg.44	259.peg.2384	260.peg.1565	264.peg.385	265.peg.959	267.peg.45
6	6	1	258.peg.440	259.peg.1990	260.peg.1962	264.peg.824	265.peg.1279	267.peg.441
6	6	1	258.peg.441	259.peg.1989	260.peg.1963	264.peg.825	265.peg.1280	267.peg.442
6	6	1	258.peg.442	259.peg.1988	260.peg.1964	264.peg.826	265.peg.1281	267.peg.443
6	6	1	258.peg.443	259.peg.1987	260.peg.1965	264.peg.827	265.peg.1282	267.peg.444
6	7	0.714	258.peg.444	259.peg.1039,259.peg.1986	260.peg.1966	264.peg.828	265.peg.1283	267.peg.445
6	6	1	258.peg.445	259.peg.1985	260.peg.1967	264.peg.829	265.peg.1284	267.peg.446
6	6	1	258.peg.446	259.peg.1983	260.peg.1968	264.peg.831	265.peg.1285	267.peg.448
6	6	1	258.peg.447	259.peg.1982	260.peg.1969	264.peg.832	265.peg.1286	267.peg.449
6	6	1	258.peg.448	259.peg.1981	260.peg.1970	264.peg.833	265.peg.1287	267.peg.450
6	6	1	258.peg.449	259.peg.1980	260.peg.1971	264.peg.834	265.peg.1288	267.peg.451
6	6	1	258.peg.45	259.peg.2383	260.peg.1566	264.peg.384	265.peg.958	267.peg.46
6	6	1	258.peg.450	259.peg.1979	260.peg.1972	264.peg.835	265.peg.1289	267.peg.452
6	6	1	258.peg.451	259.peg.1978	260.peg.1973	264.peg.836	265.peg.1290	267.peg.453
6	6	1	258.peg.452	259.peg.1977	260.peg.1974	264.peg.837	265.peg.1291	267.peg.454
6	6	1	258.peg.453	259.peg.1976	260.peg.1975	264.peg.838	265.peg.1292	267.peg.456
6	6	1	258.peg.454	259.peg.1975	260.peg.1976	264.peg.839	265.peg.1293	267.peg.457
6	6	1	258.peg.455	259.peg.1974	260.peg.1977	264.peg.840	265.peg.1294	267.peg.458
6	6	1	258.peg.456	259.peg.1973	260.peg.1978	264.peg.841	265.peg.1295	267.peg.459
6	6	1	258.peg.457	259.peg.1972	260.peg.1979	264.peg.842	265.peg.1296	267.peg.460
6	6	1	258.peg.458	259.peg.1971	260.peg.1980	264.peg.843	265.peg.1297	267.peg.461
6	6	1	258.peg.459	259.peg.1970	260.peg.1981	264.peg.844	265.peg.1298	267.peg.462
6	6	1	258.peg.46	259.peg.2382	260.peg.1567	264.peg.383	265.peg.957	267.peg.47
6	6	1	258.peg.460	259.peg.1969	260.peg.1982	264.peg.845	265.peg.1299	267.peg.463
6	6	1	258.peg.461	259.peg.1968	260.peg.1983	264.peg.846	265.peg.1300	267.peg.464
6	6	1	258.peg.462	259.peg.1967	260.peg.1984	264.peg.847	265.peg.1301	267.peg.465
6	6	1	258.peg.463	259.peg.1966	260.peg.1985	264.peg.848	265.peg.1302	267.peg.466
6	6	1	258.peg.464	259.peg.1965	260.peg.1986	264.peg.849	265.peg.1303	267.peg.467
6	6	1	258.peg.465	259.peg.1964	260.peg.1987	264.peg.850	265.peg.1304	267.peg.468
5	5	1	258.peg.467	259.peg.1963	260.peg.1988	264.peg.852	*	267.peg.469
6	6	1	258.peg.468	259.peg.1962	260.peg.1989	264.peg.853	265.peg.1307	267.peg.470
6	6	1	258.peg.469	259.peg.1961	260.peg.1990	264.peg.854	265.peg.1308	267.peg.471
5	5	1	258.peg.47	259.peg.2381	*	264.peg.382	265.peg.956	267.peg.48
6	6	1	258.peg.470	259.peg.1960	260.peg.1991	264.peg.855	265.peg.1309	267.peg.472
6	6	1	258.peg.471	259.peg.1959	260.peg.1992	264.peg.856	265.peg.1310	267.peg.473
6	6	1	258.peg.472	259.peg.1958	260.peg.1993	264.peg.857	265.peg.1311	267.peg.474
6	6	1	258.peg.473	259.peg.1957	260.peg.1994	264.peg.858	265.peg.1312	267.peg.475
6	6	1	258.peg.474	259.peg.1956	260.peg.1995	264.peg.859	265.peg.1313	267.peg.476
6	6	1	258.peg.475	259.peg.1955	260.peg.1996	264.peg.860	265.peg.1314	267.peg.477
6	6	1	258.peg.476	259.peg.1954	260.peg.1997	264.peg.861	265.peg.1315	267.peg.478
6	6	1	258.peg.477	259.peg.1953	260.peg.1998	264.peg.862	265.peg.1316	267.peg.479
6	6	1	258.peg.478	259.peg.1952	260.peg.1999	264.peg.863	265.peg.1317	267.peg.480
6	6	1	258.peg.479	259.peg.1951	260.peg.2000	264.peg.864	265.peg.1318	267.peg.481
6	6	1	258.peg.48	259.peg.2380	260.peg.1568	264.peg.381	265.peg.955	267.peg.49
6	6	1	258.peg.480	259.peg.1950	260.peg.2001	264.peg.865	265.peg.1319	267.peg.482
6	6	1	258.peg.481	259.peg.1949	260.peg.2002	264.peg.866	265.peg.1320	267.peg.483
6	6	1	258.peg.482	259.peg.1948	260.peg.2003	264.peg.867	265.peg.1321	267.peg.484
6	6	1	258.peg.483	259.peg.1947	260.peg.2004	264.peg.868	265.peg.1322	267.peg.485
6	6	1	258.peg.484	259.peg.1945	260.peg.2005	264.peg.869	265.peg.1323	267.peg.486
6	6	1	258.peg.485	259.peg.1944	260.peg.2006	264.peg.870	265.peg.1324	267.peg.487
6	6	1	258.peg.486	259.peg.1943	260.peg.2007	264.peg.871	265.peg.1325	267.peg.488
6	6	1	258.peg.487	259.peg.1942	260.peg.2008	264.peg.872	265.peg.1326	267.peg.489
6	6	1	258.peg.488	259.peg.1941	260.peg.2009	264.peg.873	265.peg.1327	267.peg.490
6	6	1	258.peg.489	259.peg.1940	260.peg.2010	264.peg.874	265.peg.1328	267.peg.491
6	6	1	258.peg.49	259.peg.2379	260.peg.1569	264.peg.380	265.peg.954	267.peg.50
6	6	1	258.peg.490	259.peg.1939	260.peg.2011	264.peg.875	265.peg.1329	267.peg.492
6	6	1	258.peg.491	259.peg.1938	260.peg.2012	264.peg.876	265.peg.1330	267.peg.493
6	6	1	258.peg.492	259.peg.1937	260.peg.2013	264.peg.877	265.peg.1331	267.peg.494
6	6	1	258.peg.493	259.peg.1936	260.peg.2014	264.peg.878	265.peg.1332	267.peg.495
6	6	1	258.peg.494	259.peg.1935	260.peg.2015	264.peg.879	265.peg.1333	267.peg.496
6	6	1	258.peg.495	259.peg.1934	260.peg.2016	264.peg.880	265.peg.1334	267.peg.497
6	6	1	258.peg.496	259.peg.1933	260.peg.2017	264.peg.881	265.peg.1335	267.peg.498
6	6	1	258.peg.497	259.peg.1932	260.peg.2018	264.peg.882	265.peg.1336	267.peg.499
6	6	1	258.peg.498	259.peg.1931	260.peg.2019	264.peg.883	265.peg.1337	267.peg.500
6	6	1	258.peg.499	259.peg.1930	260.peg.2020	264.peg.884	265.peg.1338	267.peg.501
6	6	1	258.peg.5	259.peg.2422	260.peg.1526	264.peg.423	265.peg.997	267.peg.6
6	6	1	258.peg.50	259.peg.2378	260.peg.1570	264.peg.379	265.peg.953	267.peg.51
6	6	1	258.peg.500	259.peg.1929	260.peg.2021	264.peg.885	265.peg.1339	267.peg.502
6	6	1	258.peg.501	259.peg.1928	260.peg.2022	264.peg.886	265.peg.1340	267.peg.503
6	6	1	258.peg.502	259.peg.1927	260.peg.2023	264.peg.887	265.peg.1341	267.peg.504
3	3	1	258.peg.503	*	*	*	265.peg.1342	267.peg.505
6	6	1	258.peg.504	259.peg.1926	260.peg.2024	264.peg.888	265.peg.1343	267.peg.506
6	6	1	258.peg.505	259.peg.1925	260.peg.2025	264.peg.889	265.peg.1344	267.peg.507
6	6	1	258.peg.506	259.peg.1924	260.peg.2026	264.peg.890	265.peg.1345	267.peg.508
6	6	1	258.peg.507	259.peg.1923	260.peg.2027	264.peg.891	265.peg.1346	267.peg.509
6	6	1	258.peg.508	259.peg.1922	260.peg.2028	264.peg.892	265.peg.1347	267.peg.510
6	6	1	258.peg.509	259.peg.1921	260.peg.2029	264.peg.893	265.peg.1348	267.peg.511
6	6	1	258.peg.51	259.peg.2377	260.peg.1571	264.peg.378	265.peg.952	267.peg.52
6	6	1	258.peg.510	259.peg.1920	260.peg.2030	264.peg.894	265.peg.1349	267.peg.512
6	6	1	258.peg.511	259.peg.1919	260.peg.2031	264.peg.895	265.peg.1350	267.peg.513
6	6	1	258.peg.512	259.peg.1918	260.peg.2032	264.peg.896	265.peg.1351	267.peg.514
6	6	1	258.peg.513	259.peg.1917	260.peg.2033	264.peg.897	265.peg.1352	267.peg.515
6	6	1	258.peg.514	259.peg.1916	260.peg.2034	264.peg.898	265.peg.1353	267.peg.516
6	6	1	258.peg.515	259.peg.1915	260.peg.2035	264.peg.899	265.peg.1354	267.peg.517
6	6	1	258.peg.516	259.peg.1914	260.peg.2036	264.peg.900	265.peg.1355	267.peg.518
6	6	1	258.peg.517	259.peg.1913	260.peg.2037	264.peg.901	265.peg.1356	267.peg.519
6	6	1	258.peg.518	259.peg.1912	260.peg.2038	264.peg.902	265.peg.1357	267.peg.520
4	4	1	258.peg.519	259.peg.1911	260.peg.2039	*	*	267.peg.521
6	6	1	258.peg.52	259.peg.2376	260.peg.1572	264.peg.377	265.peg.951	267.peg.53
6	6	1	258.peg.520	259.peg.1910	260.peg.2040	264.peg.904	265.peg.1359	267.peg.522
6	6	1	258.peg.521	259.peg.1909	260.peg.2041	264.peg.905	265.peg.1360	267.peg.523
6	6	1	258.peg.522	259.peg.1908	260.peg.2042	264.peg.906	265.peg.1361	267.peg.524
6	6	1	258.peg.523	259.peg.1907	260.peg.2043	264.peg.907	265.peg.1362	267.peg.525
6	6	1	258.peg.524	259.peg.1906	260.peg.2044	264.peg.908	265.peg.1363	267.peg.526
6	6	1	258.peg.525	259.peg.1905	260.peg.2045	264.peg.909	265.peg.1364	267.peg.527
6	6	1	258.peg.526	259.peg.1904	260.peg.2046	264.peg.910	265.peg.1365	267.peg.528
6	6	1	258.peg.527	259.peg.1903	260.peg.2047	264.peg.911	265.peg.1366	267.peg.529
6	6	1	258.peg.528	259.peg.1902	260.peg.2048	264.peg.912	265.peg.1367	267.peg.530
6	6	1	258.peg.529	259.peg.1901	260.peg.2049	264.peg.913	265.peg.1368	267.peg.531
6	6	1	258.peg.53	259.peg.2375	260.peg.1573	264.peg.376	265.peg.950	267.peg.54
6	6	1	258.peg.530	259.peg.1900	260.peg.2050	264.peg.914	265.peg.1369	267.peg.532
6	6	1	258.peg.531	259.peg.1899	260.peg.2051	264.peg.915	265.peg.1370	267.peg.533
6	6	1	258.peg.532	259.peg.1898	260.peg.2052	264.peg.916	265.peg.1371	267.peg.534
6	6	1	258.peg.533	259.peg.1897	260.peg.2053	264.peg.917	265.peg.1372	267.peg.535
6	6	1	258.peg.534	259.peg.1896	260.peg.2054	264.peg.918	265.peg.1373	267.peg.536
6	6	1	258.peg.535	259.peg.1895	260.peg.2055	264.peg.919	265.peg.1374	267.peg.537
6	6	1	258.peg.536	259.peg.1894	260.peg.2056	264.peg.920	265.peg.1375	267.peg.538
6	6	1	258.peg.537	259.peg.1893	260.peg.2057	264.peg.921	265.peg.1376	267.peg.539
6	6	1	258.peg.538	259.peg.1892	260.peg.2058	264.peg.922	265.peg.1377	267.peg.540
6	6	1	258.peg.539	259.peg.1891	260.peg.2059	264.peg.923	265.peg.1378	267.peg.541
6	6	1	258.peg.54	259.peg.2373	260.peg.1574	264.peg.375	265.peg.949	267.peg.55
6	6	1	258.peg.540	259.peg.1890	260.peg.2060	264.peg.924	265.peg.1379	267.peg.542
6	6	1	258.peg.541	259.peg.1889	260.peg.2061	264.peg.925	265.peg.1380	267.peg.543
6	6	1	258.peg.542	259.peg.1888	260.peg.2062	264.peg.926	265.peg.1381	267.peg.544
6	6	1	258.peg.543	259.peg.1887	260.peg.2063	264.peg.927	265.peg.1382	267.peg.545
6	6	1	258.peg.544	259.peg.1886	260.peg.2064	264.peg.928	265.peg.1383	267.peg.546
6	6	1	258.peg.545	259.peg.1885	260.peg.2065	264.peg.929	265.peg.1384	267.peg.547
6	6	1	258.peg.546	259.peg.1884	260.peg.2066	264.peg.930	265.peg.1385	267.peg.548
6	6	1	258.peg.547	259.peg.1883	260.peg.2067	264.peg.931	265.peg.1386	267.peg.549
6	6	1	258.peg.548	259.peg.1882	260.peg.2068	264.peg.932	265.peg.1387	267.peg.550
6	6	1	258.peg.549	259.peg.1881	260.peg.2069	264.peg.933	265.peg.1388	267.peg.551
6	6	1	258.peg.55	259.peg.2372	260.peg.1575	264.peg.374	265.peg.948	267.peg.56
6	6	1	258.peg.550	259.peg.1880	260.peg.2070	264.peg.934	265.peg.1389	267.peg.552
6	6	1	258.peg.551	259.peg.1879	260.peg.2071	264.peg.935	265.peg.1390	267.peg.553
6	6	1	258.peg.552	259.peg.1878	260.peg.2072	264.peg.936	265.peg.1391	267.peg.554
6	6	1	258.peg.553	259.peg.1877	260.peg.2073	264.peg.937	265.peg.1392	267.peg.555
6	6	1	258.peg.554	259.peg.1876	260.peg.2074	264.peg.938	265.peg.1393	267.peg.556
6	6	1	258.peg.555	259.peg.1875	260.peg.2075	264.peg.939	265.peg.1394	267.peg.557
6	6	1	258.peg.556	259.peg.1874	260.peg.2076	264.peg.940	265.peg.1395	267.peg.558
6	6	1	258.peg.557	259.peg.1873	260.peg.2077	264.peg.941	265.peg.1396	267.peg.559
6	6	1	258.peg.558	259.peg.1872	260.peg.2078	264.peg.942	265.peg.1397	267.peg.560
6	6	1	258.peg.559	259.peg.1871	260.peg.2079	264.peg.943	265.peg.1398	267.peg.561
6	6	1	258.peg.56	259.peg.2371	260.peg.1576	264.peg.373	265.peg.947	267.peg.57
6	6	1	258.peg.560	259.peg.1870	260.peg.2080	264.peg.944	265.peg.1399	267.peg.562
6	6	1	258.peg.561	259.peg.1869	260.peg.2081	264.peg.945	265.peg.1400	267.peg.563
6	6	1	258.peg.562	259.peg.1868	260.peg.2082	264.peg.946	265.peg.1401	267.peg.564
6	6	1	258.peg.563	259.peg.1867	260.peg.2083	264.peg.947	265.peg.1402	267.peg.565
6	6	1	258.peg.564	259.peg.1866	260.peg.2084	264.peg.948	265.peg.1403	267.peg.566
6	6	1	258.peg.565	259.peg.1865	260.peg.2085	264.peg.949	265.peg.1404	267.peg.567
6	6	1	258.peg.566	259.peg.1864	260.peg.2086	264.peg.950	265.peg.1405	267.peg.568
6	6	1	258.peg.567	259.peg.1863	260.peg.2087	264.peg.951	265.peg.1406	267.peg.569
6	6	1	258.peg.568	259.peg.1862	260.peg.2088	264.peg.952	265.peg.1407	267.peg.570
6	6	1	258.peg.569	259.peg.1861	260.peg.2089	264.peg.953	265.peg.1408	267.peg.571
6	6	1	258.peg.57	259.peg.2370	260.peg.1577	264.peg.372	265.peg.946	267.peg.58
6	6	1	258.peg.570	259.peg.1860	260.peg.2090	264.peg.954	265.peg.1409	267.peg.572
6	6	1	258.peg.571	259.peg.1859	260.peg.2091	264.peg.955	265.peg.1410	267.peg.573
6	6	1	258.peg.572	259.peg.1858	260.peg.2092	264.peg.956	265.peg.1411	267.peg.574
6	6	1	258.peg.573	259.peg.1857	260.peg.2093	264.peg.957	265.peg.1412	267.peg.575
6	7	0.714	258.peg.574	259.peg.1856	260.peg.2094,260.peg.2375	264.peg.958	265.peg.1413	267.peg.576
6	6	1	258.peg.575	259.peg.1855	260.peg.2095	264.peg.959	265.peg.1414	267.peg.577
6	6	1	258.peg.576	259.peg.1854	260.peg.2096	264.peg.960	265.peg.1415	267.peg.578
6	6	1	258.peg.577	259.peg.1853	260.peg.2097	264.peg.961	265.peg.1416	267.peg.579
6	6	1	258.peg.578	259.peg.1852	260.peg.2098	264.peg.962	265.peg.1417	267.peg.580
6	6	1	258.peg.579	259.peg.1851	260.peg.2099	264.peg.963	265.peg.1418	267.peg.581
6	6	1	258.peg.58	259.peg.2369	260.peg.1578	264.peg.371	265.peg.945	267.peg.59
6	6	1	258.peg.580	259.peg.1850	260.peg.2100	264.peg.964	265.peg.1419	267.peg.582
6	6	1	258.peg.581	259.peg.1849	260.peg.2101	264.peg.965	265.peg.1420	267.peg.583
6	6	1	258.peg.582	259.peg.1847	260.peg.2102	264.peg.966	265.peg.1421	267.peg.584
6	6	1	258.peg.583	259.peg.1846	260.peg.2103	264.peg.967	265.peg.1422	267.peg.585
6	6	1	258.peg.584	259.peg.1845	260.peg.2104	264.peg.968	265.peg.1423	267.peg.586
6	6	1	258.peg.585	259.peg.1844	260.peg.2105	264.peg.969	265.peg.1424	267.peg.587
6	6	1	258.peg.586	259.peg.1843	260.peg.2106	264.peg.970	265.peg.1425	267.peg.588
6	6	1	258.peg.587	259.peg.1842	260.peg.2107	264.peg.971	265.peg.1426	267.peg.589
6	6	1	258.peg.588	259.peg.1841	260.peg.2108	264.peg.972	265.peg.1427	267.peg.590
6	6	1	258.peg.589	259.peg.1840	260.peg.2109	264.peg.973	265.peg.1428	267.peg.591
6	6	1	258.peg.59	259.peg.2368	260.peg.1579	264.peg.370	265.peg.944	267.peg.60
6	6	1	258.peg.590	259.peg.1839	260.peg.2110	264.peg.974	265.peg.1429	267.peg.592
6	6	1	258.peg.591	259.peg.1838	260.peg.2111	264.peg.975	265.peg.1430	267.peg.593
6	6	1	258.peg.592	259.peg.1837	260.peg.2112	264.peg.976	265.peg.1431	267.peg.594
6	6	1	258.peg.593	259.peg.1836	260.peg.2113	264.peg.977	265.peg.1432	267.peg.595
6	6	1	258.peg.594	259.peg.1835	260.peg.2114	264.peg.978	265.peg.1433	267.peg.596
6	6	1	258.peg.595	259.peg.1834	260.peg.2115	264.peg.979	265.peg.1434	267.peg.597
5	5	1	258.peg.596	*	260.peg.2116	264.peg.980	265.peg.1435	267.peg.598
6	6	1	258.peg.597	259.peg.1833	260.peg.2117	264.peg.981	265.peg.1436	267.peg.599
6	6	1	258.peg.598	259.peg.1832	260.peg.2118	264.peg.982	265.peg.1437	267.peg.600
6	6	1	258.peg.599	259.peg.1831	260.peg.2119	264.peg.983	265.peg.1438	267.peg.601
6	6	1	258.peg.6	259.peg.2421	260.peg.1527	264.peg.422	265.peg.996	267.peg.7
6	6	1	258.peg.60	259.peg.2367	260.peg.1580	264.peg.369	265.peg.943	267.peg.61
6	6	1	258.peg.600	259.peg.1830	260.peg.2120	264.peg.984	265.peg.1439	267.peg.602
6	6	1	258.peg.601	259.peg.1829	260.peg.2121	264.peg.985	265.peg.1440	267.peg.603
6	6	1	258.peg.602	259.peg.1828	260.peg.2122	264.peg.986	265.peg.1441	267.peg.604
6	6	1	258.peg.603	259.peg.1827	260.peg.2123	264.peg.987	265.peg.1442	267.peg.605
6	6	1	258.peg.604	259.peg.1826	260.peg.2124	264.peg.988	265.peg.1443	267.peg.606
6	6	1	258.peg.605	259.peg.1825	260.peg.2125	264.peg.989	265.peg.1444	267.peg.607
6	6	1	258.peg.606	259.peg.1824	260.peg.2126	264.peg.990	265.peg.1445	267.peg.608
6	6	1	258.peg.607	259.peg.1823	260.peg.2127	264.peg.991	265.peg.1446	267.peg.609
6	6	1	258.peg.608	259.peg.1822	260.peg.2128	264.peg.992	265.peg.1447	267.peg.610
6	6	1	258.peg.609	259.peg.1821	260.peg.2129	264.peg.993	265.peg.1448	267.peg.611
6	6	1	258.peg.61	259.peg.2366	260.peg.1581	264.peg.368	265.peg.942	267.peg.62
6	6	1	258.peg.610	259.peg.1820	260.peg.2130	264.peg.994	265.peg.1449	267.peg.612
6	6	1	258.peg.611	259.peg.1819	260.peg.2131	264.peg.995	265.peg.1450	267.peg.613
6	6	1	258.peg.612	259.peg.1818	260.peg.2132	264.peg.996	265.peg.1451	267.peg.614
6	6	1	258.peg.613	259.peg.1817	260.peg.2133	264.peg.997	265.peg.1452	267.peg.615
6	6	1	258.peg.614	259.peg.1816	260.peg.2134	264.peg.998	265.peg.1453	267.peg.616
6	6	1	258.peg.615	259.peg.1815	260.peg.2135	264.peg.999	265.peg.1454	267.peg.617
6	6	1	258.peg.616	259.peg.1814	260.peg.2136	264.peg.1000	265.peg.1455	267.peg.618
6	6	1	258.peg.617	259.peg.1813	260.peg.2137	264.peg.1001	265.peg.1456	267.peg.619
6	6	1	258.peg.618	259.peg.1812	260.peg.2138	264.peg.1002	265.peg.1457	267.peg.620
6	6	1	258.peg.619	259.peg.1811	260.peg.2139	264.peg.1003	265.peg.1458	267.peg.621
6	6	1	258.peg.62	259.peg.2365	260.peg.1582	264.peg.367	265.peg.941	267.peg.63
6	6	1	258.peg.620	259.peg.1810	260.peg.2140	264.peg.1004	265.peg.1459	267.peg.622
6	6	1	258.peg.621	259.peg.1809	260.peg.2141	264.peg.1005	265.peg.1460	267.peg.623
6	6	1	258.peg.622	259.peg.1808	260.peg.2142	264.peg.1006	265.peg.1461	267.peg.624
6	6	1	258.peg.623	259.peg.1807	260.peg.2143	264.peg.1007	265.peg.1462	267.peg.625
6	6	1	258.peg.624	259.peg.1806	260.peg.2144	264.peg.1008	265.peg.1463	267.peg.626
6	6	1	258.peg.625	259.peg.1805	260.peg.2145	264.peg.1009	265.peg.1464	267.peg.627
6	6	1	258.peg.626	259.peg.1804	260.peg.2146	264.peg.1010	265.peg.1465	267.peg.628
6	6	1	258.peg.627	259.peg.1803	260.peg.2147	264.peg.1011	265.peg.1466	267.peg.629
6	6	1	258.peg.628	259.peg.1802	260.peg.2148	264.peg.1012	265.peg.1467	267.peg.630
6	6	1	258.peg.629	259.peg.1801	260.peg.2149	264.peg.1013	265.peg.1468	267.peg.631
6	6	1	258.peg.63	259.peg.2364	260.peg.1583	264.peg.366	265.peg.940	267.peg.64
6	6	1	258.peg.630	259.peg.1800	260.peg.2150	264.peg.1014	265.peg.1469	267.peg.632
6	6	1	258.peg.631	259.peg.1799	260.peg.2151	264.peg.1015	265.peg.1470	267.peg.633
6	6	1	258.peg.632	259.peg.1798	260.peg.2152	264.peg.1016	265.peg.1471	267.peg.634
6	6	1	258.peg.633	259.peg.1797	260.peg.2153	264.peg.1017	265.peg.1472	267.peg.635
6	6	1	258.peg.634	259.peg.1796	260.peg.2154	264.peg.1018	265.peg.1473	267.peg.636
6	6	1	258.peg.635	259.peg.1795	260.peg.2155	264.peg.1019	265.peg.1474	267.peg.637
6	6	1	258.peg.636	259.peg.1794	260.peg.2156	264.peg.1020	265.peg.1475	267.peg.638
6	6	1	258.peg.637	259.peg.1793	260.peg.2157	264.peg.1021	265.peg.1476	267.peg.639
6	6	1	258.peg.638	259.peg.1792	260.peg.2158	264.peg.1022	265.peg.1477	267.peg.640
6	6	1	258.peg.639	259.peg.1791	260.peg.2159	264.peg.1023	265.peg.1478	267.peg.641
6	6	1	258.peg.64	259.peg.2363	260.peg.1584	264.peg.365	265.peg.939	267.peg.65
6	6	1	258.peg.640	259.peg.1790	260.peg.2160	264.peg.1024	265.peg.1479	267.peg.642
6	6	1	258.peg.641	259.peg.1789	260.peg.2161	264.peg.1025	265.peg.1480	267.peg.643
6	6	1	258.peg.642	259.peg.1788	260.peg.2162	264.peg.1026	265.peg.1481	267.peg.644
6	6	1	258.peg.643	259.peg.1787	260.peg.2163	264.peg.1027	265.peg.1482	267.peg.645
6	6	1	258.peg.644	259.peg.1786	260.peg.2164	264.peg.1028	265.peg.1483	267.peg.646
6	6	1	258.peg.645	259.peg.1785	260.peg.2165	264.peg.1029	265.peg.1484	267.peg.647
6	6	1	258.peg.646	259.peg.1784	260.peg.2166	264.peg.1030	265.peg.1485	267.peg.648
6	6	1	258.peg.647	259.peg.1783	260.peg.2167	264.peg.1031	265.peg.1486	267.peg.649
6	6	1	258.peg.648	259.peg.1782	260.peg.2168	264.peg.1032	265.peg.1487	267.peg.650
6	6	1	258.peg.649	259.peg.1781	260.peg.2169	264.peg.1033	265.peg.1488	267.peg.651
6	6	1	258.peg.65	259.peg.2362	260.peg.1585	264.peg.364	265.peg.938	267.peg.66
6	6	1	258.peg.650	259.peg.1780	260.peg.2170	264.peg.1034	265.peg.1489	267.peg.652
6	6	1	258.peg.653	259.peg.1026	260.peg.93	264.peg.1589	265.peg.1491	267.peg.2116
6	6	1	258.peg.654	259.peg.1025	260.peg.94	264.peg.1590	265.peg.1492	267.peg.2117
6	6	1	258.peg.655	259.peg.1024	260.peg.95	264.peg.1591	265.peg.1493	267.peg.2118
6	6	1	258.peg.656	259.peg.1023	260.peg.96	264.peg.1592	265.peg.1494	267.peg.2119
6	6	1	258.peg.657	259.peg.1022	260.peg.97	264.peg.1593	265.peg.1495	267.peg.2120
6	6	1	258.peg.658	259.peg.1021	260.peg.98	264.peg.1594	265.peg.1496	267.peg.2121
6	6	1	258.peg.659	259.peg.1020	260.peg.99	264.peg.1595	265.peg.1497	267.peg.2122
6	6	1	258.peg.66	259.peg.2361	260.peg.1586	264.peg.363	265.peg.937	267.peg.67
6	6	1	258.peg.660	259.peg.1019	260.peg.100	264.peg.1596	265.peg.1498	267.peg.2123
6	6	1	258.peg.661	259.peg.1018	260.peg.101	264.peg.1597	265.peg.1499	267.peg.2124
6	6	1	258.peg.662	259.peg.1017	260.peg.102	264.peg.1598	265.peg.1500	267.peg.2125
6	6	1	258.peg.663	259.peg.1016	260.peg.103	264.peg.1599	265.peg.1501	267.peg.2126
6	6	1	258.peg.664	259.peg.1015	260.peg.104	264.peg.1600	265.peg.1502	267.peg.2127
6	6	1	258.peg.665	259.peg.1014	260.peg.105	264.peg.1601	265.peg.1503	267.peg.2128
6	6	1	258.peg.666	259.peg.1013	260.peg.106	264.peg.1602	265.peg.1504	267.peg.2129
6	6	1	258.peg.667	259.peg.1012	260.peg.107	264.peg.1603	265.peg.1505	267.peg.2130
6	6	1	258.peg.668	259.peg.1011	260.peg.108	264.peg.1604	265.peg.1506	267.peg.2131
6	6	1	258.peg.669	259.peg.1010	260.peg.109	264.peg.1605	265.peg.1507	267.peg.2132
6	6	1	258.peg.67	259.peg.2360	260.peg.1587	264.peg.362	265.peg.936	267.peg.68
6	6	1	258.peg.670	259.peg.1009	260.peg.110	264.peg.1606	265.peg.1508	267.peg.2133
6	6	1	258.peg.671	259.peg.1008	260.peg.111	264.peg.1607	265.peg.1509	267.peg.2134
6	6	1	258.peg.672	259.peg.1007	260.peg.112	264.peg.1608	265.peg.1510	267.peg.2135
6	7	0.714	258.peg.673	259.peg.1006	260.peg.113,260.peg.2352	264.peg.1609	265.peg.1511	267.peg.2136
6	6	1	258.peg.674	259.peg.1005	260.peg.870	264.peg.1610	265.peg.1512	267.peg.2137
6	6	1	258.peg.675	259.peg.1004	260.peg.871	264.peg.1611	265.peg.1513	267.peg.2138
6	6	1	258.peg.676	259.peg.1003	260.peg.872	264.peg.1612	265.peg.1514	267.peg.2139
6	6	1	258.peg.677	259.peg.1002	260.peg.874	264.peg.1613	265.peg.1515	267.peg.2140
6	6	1	258.peg.678	259.peg.1001	260.peg.875	264.peg.1614	265.peg.1516	267.peg.2141
6	6	1	258.peg.679	259.peg.1000	260.peg.876	264.peg.1615	265.peg.1517	267.peg.2142
6	6	1	258.peg.68	259.peg.2359	260.peg.1588	264.peg.361	265.peg.935	267.peg.69
6	6	1	258.peg.680	259.peg.999	260.peg.877	264.peg.1616	265.peg.1518	267.peg.2143
6	6	1	258.peg.681	259.peg.998	260.peg.878	264.peg.1617	265.peg.1519	267.peg.2144
6	6	1	258.peg.682	259.peg.997	260.peg.879	264.peg.1618	265.peg.1520	267.peg.2145
6	6	1	258.peg.683	259.peg.996	260.peg.880	264.peg.1619	265.peg.1521	267.peg.2146
6	6	1	258.peg.684	259.peg.995	260.peg.881	264.peg.1620	265.peg.1522	267.peg.2147
6	6	1	258.peg.685	259.peg.994	260.peg.882	264.peg.1621	265.peg.1523	267.peg.2148
3	3	1	258.peg.686	259.peg.993	*	*	*	267.peg.2149
6	6	1	258.peg.687	259.peg.992	260.peg.884	264.peg.1623	265.peg.1525	267.peg.2150
6	6	1	258.peg.688	259.peg.991	260.peg.885	264.peg.1624	265.peg.1526	267.peg.2151
6	6	1	258.peg.689	259.peg.990	260.peg.886	264.peg.1625	265.peg.1527	267.peg.2152
6	6	1	258.peg.69	259.peg.2358	260.peg.1589	264.peg.360	265.peg.934	267.peg.70
6	6	1	258.peg.690	259.peg.989	260.peg.887	264.peg.1626	265.peg.1528	267.peg.2153
6	6	1	258.peg.691	259.peg.988	260.peg.888	264.peg.1627	265.peg.1529	267.peg.2154
6	6	1	258.peg.692	259.peg.987	260.peg.889	264.peg.1628	265.peg.1530	267.peg.2155
6	6	1	258.peg.693	259.peg.986	260.peg.890	264.peg.1629	265.peg.1531	267.peg.2156
6	6	1	258.peg.694	259.peg.985	260.peg.891	264.peg.1630	265.peg.1532	267.peg.2157
6	6	1	258.peg.695	259.peg.984	260.peg.892	264.peg.1631	265.peg.1533	267.peg.2158
6	6	1	258.peg.696	259.peg.983	260.peg.893	264.peg.1632	265.peg.1534	267.peg.2159
5	5	1	258.peg.697	259.peg.982	260.peg.894	264.peg.1633	*	267.peg.2160
6	6	1	258.peg.698	259.peg.981	260.peg.895	264.peg.1634	265.peg.1535	267.peg.2161
6	6	1	258.peg.699	259.peg.980	260.peg.896	264.peg.1635	265.peg.1536	267.peg.2162
6	6	1	258.peg.7	259.peg.2420	260.peg.1528	264.peg.421	265.peg.995	267.peg.8
6	6	1	258.peg.70	259.peg.2357	260.peg.1590	264.peg.359	265.peg.933	267.peg.71
6	6	1	258.peg.700	259.peg.979	260.peg.897	264.peg.1636	265.peg.1537	267.peg.2163
6	6	1	258.peg.701	259.peg.978	260.peg.898	264.peg.1637	265.peg.1538	267.peg.2164
6	6	1	258.peg.702	259.peg.977	260.peg.899	264.peg.1638	265.peg.1539	267.peg.2165
6	6	1	258.peg.703	259.peg.976	260.peg.900	264.peg.1639	265.peg.1540	267.peg.2166
6	6	1	258.peg.704	259.peg.975	260.peg.901	264.peg.1640	265.peg.1541	267.peg.2167
6	6	1	258.peg.705	259.peg.974	260.peg.902	264.peg.1641	265.peg.1542	267.peg.2168
6	6	1	258.peg.706	259.peg.973	260.peg.903	264.peg.1642	265.peg.1543	267.peg.2169
6	6	1	258.peg.707	259.peg.972	260.peg.904	264.peg.1643	265.peg.1544	267.peg.2170
6	6	1	258.peg.708	259.peg.971	260.peg.905	264.peg.1644	265.peg.1545	267.peg.2171
3	3	1	258.peg.709	*	*	*	265.peg.1546	267.peg.2172
6	6	1	258.peg.71	259.peg.2356	260.peg.1591	264.peg.358	265.peg.932	267.peg.72
6	6	1	258.peg.710	259.peg.970	260.peg.906	264.peg.1645	265.peg.1547	267.peg.2173
6	6	1	258.peg.711	259.peg.969	260.peg.907	264.peg.1646	265.peg.1548	267.peg.2174
6	6	1	258.peg.713	259.peg.967	260.peg.909	264.peg.1648	265.peg.1550	267.peg.2176
6	6	1	258.peg.714	259.peg.966	260.peg.910	264.peg.1649	265.peg.1551	267.peg.2177
6	6	1	258.peg.715	259.peg.965	260.peg.911	264.peg.1650	265.peg.1552	267.peg.2178
6	6	1	258.peg.716	259.peg.964	260.peg.912	264.peg.1651	265.peg.1553	267.peg.2179
6	6	1	258.peg.717	259.peg.963	260.peg.913	264.peg.1652	265.peg.1554	267.peg.2180
6	6	1	258.peg.718	259.peg.962	260.peg.914	264.peg.1653	265.peg.1555	267.peg.2181
[truncated: 807 more rows]

## Sheet: B
Supplementary table 3B: Differences between genomes within clade 1 (3 PJI isolates and 3 skin isolates)
PJI isolate-specific (gene loci of CI828_clade1)
258.peg.1898	hypothetical protein	MSSFSHARVPFSRVGATKDDEVTHVSSGLAGAGRDISPTFAADASRLSSSSRGFWYPASDTMPPTTDKTTV
258.peg.2345	Arginine deiminase (EC 3.5.3.6)	SKAGVEVIEIQAAELGRGRGGGHCMTCPITRDPVDY
258.peg.2348	Cell wall-associated hydrolases (invasion-associated proteins)	ANPNLRNGASMSASVATTVARGTALTTTVRTTGIWTQVNDHGHTQWSSRTFVASASPAPKPEPKPAPKPAQTTTVYTTANLNLRNGASMSASVATTVSRGTALTTTGRTTGIWTQVNYHGHNLWASRTYLTTTNPAPKPKPKPTPKPAQTTTVYTTANLNLRNGASMSASVATTVSRGTALTTTGRTTGIWTQVNYHGHNLWASRTYLTTTNPAPKPKPRPAPSP
258.peg.2357	Membrane alanine aminopeptidase N (EC 3.4.11.2)	PLPYSGGVSTKNLTREEARRRSEIITVERYHVRIDVRGADADGATHFTSSTRVRFSTKEPDTFLDLLDGEIESVIVNDEEVEPEYDGSRIQLHGLHTHRKNLVVVTAKLPYQHTGQGLHRFVDPADGKVYLYTHFEAADSRRMY
258.peg.2352	Ornithine carbamoyltransferase (EC 2.1.3.3)	MGAVFQKRSIHPRDGLNNGCWVVCPSVRDAIGTEAQTTYQHNVVVWTNYRSDKFGKGWIVVAFNLKSRHLLSLAHHSTEEIEFLVRLAARLKEAKYSGVEQPMLKGKNIALIFEKASTRTRCAFEVAAHDQGADVTYLGPSGSHIGHKESMKD
skin isolate-specific (gene loci of PAVI-2017310120_clade1)
267.peg.1996	hypothetical protein	MRITNPGAVGRARRRRSLSQTDLAAITGCTQQFISMIETGTTRTCSEALALTICRKLDIDVEDAFAYGEDSYAPAHPSSQRGKHARAAA
267.peg.1995	hypothetical protein	MGFLRDPQWWSAIAAVASLVFAVMSLRGAHASGQHEKRASEALAEMAKQGRREVLVLHHKKGNLWAVENTSDEPVTITGVINDGDWPLMSWPKGLPITVPPHQYAGFSATPHWGGDGTQIVLGTDHGQIALLMTRS
267.peg.1994	phage antirepressor N-terminal domain-containing protein	MTDLIPFHGTQIVAERHDGKQWVAIRPVCDSLGLDYSSQLKRLKRQPWTCMVVMTTQLPGDTQRRDVVFVDRRTFTMWLATISTSRIKNPELRDLLSAYQCEAADVLDRYFNEGGAINPRASEHQTNALLFQARAQMELCQAAKGLIHPDHLEARALAILDRATGEHTEPANPILYTQDFLKSKNLSERRRKSVQGVFGKRLKRAYIERHGREPGRYPLTLPNGQTRDVCAYTEADRPLMEQVWMNYIDPQGVLTEKAAA
267.peg.2513	hypothetical protein	MLAGPSGKNSANDRRAAGAVNKTANVLKG
267.peg.1	hypothetical protein	MWPNNEDDLIVGPDTGMKKVRVETRINLVSTRTHKNII
267.peg.1465	hypothetical protein	MPDDPLWKTDDQGCRRDPREYCEDLVSIIRDIARDGGKRLAERSVLPCRLVHLVAEP
