# Supplementary material for: Bacterial skin colonization with a specific Cutibacterium avidum clade as a risk factor for periprosthetic joint infections—a multicenter study
Source: Microbiol Spectr. 2025 Sep 26;13(11):e00515-25. doi: 10.1128/spectrum.00515-25 (PMC12584708; doi:10.1128/spectrum.00515-25)
Supplement: Table S4 — Clade 2-specific CDS. [file spectrum.00515-25-s0003.xlsx]

## Sheet: A
Supplementary table 4A: Proteinortho comparison of genomes of clade 1 (6 isolates) and clade 2 (6 isolates)
# Species	Genes	Alg.-Conn.	CI828_clade1	CI878_clade1	CI882_clade1	PAVI-2017310081_clade1	PAVI-2017310082_clade1	PAVI-2017310120_clade1	HS4_clade2	HS7_clade2	HS9_clade2	PAVI-2017310084_clade2	PAVI-2017310145_clade2	PAVI-2017310195_clade2
12	12	1	258.peg.427	259.peg.2003	260.peg.1949	264.peg.1	265.peg.578	267.peg.428	261.peg.1711	262.peg.723	263.peg.664	266.peg.620	268.peg.537	269.peg.845
12	12	1	258.peg.418	259.peg.2012	260.peg.1940	264.peg.10	265.peg.587	267.peg.419	261.peg.1702	262.peg.714	263.peg.655	266.peg.629	268.peg.528	269.peg.836
12	12	1	258.peg.330	259.peg.2101	260.peg.1852	264.peg.100	265.peg.675	267.peg.331	261.peg.1987	262.peg.1881	263.peg.1853	266.peg.2535	268.peg.11	269.peg.280
12	12	1	258.peg.616	259.peg.1814	260.peg.2136	264.peg.1000	265.peg.1455	267.peg.618	261.peg.1186	262.peg.440	263.peg.2513	266.peg.1107	268.peg.1229	269.peg.2342
12	12	1	258.peg.617	259.peg.1813	260.peg.2137	264.peg.1001	265.peg.1456	267.peg.619	261.peg.1185	262.peg.439	263.peg.2512	266.peg.1106	268.peg.1228	269.peg.2343
12	12	1	258.peg.618	259.peg.1812	260.peg.2138	264.peg.1002	265.peg.1457	267.peg.620	261.peg.1184	262.peg.438	263.peg.2511	266.peg.1105	268.peg.1227	269.peg.2344
12	12	1	258.peg.619	259.peg.1811	260.peg.2139	264.peg.1003	265.peg.1458	267.peg.621	261.peg.1183	262.peg.437	263.peg.2510	266.peg.1104	268.peg.1226	269.peg.2345
12	12	1	258.peg.620	259.peg.1810	260.peg.2140	264.peg.1004	265.peg.1459	267.peg.622	261.peg.1182	262.peg.436	263.peg.2509	266.peg.1103	268.peg.1225	269.peg.2346
12	12	1	258.peg.621	259.peg.1809	260.peg.2141	264.peg.1005	265.peg.1460	267.peg.623	261.peg.1181	262.peg.435	263.peg.2508	266.peg.1102	268.peg.1224	269.peg.2347
12	12	1	258.peg.622	259.peg.1808	260.peg.2142	264.peg.1006	265.peg.1461	267.peg.624	261.peg.1180	262.peg.434	263.peg.2507	266.peg.1101	268.peg.1223	269.peg.2348
12	12	1	258.peg.623	259.peg.1807	260.peg.2143	264.peg.1007	265.peg.1462	267.peg.625	261.peg.1179	262.peg.433	263.peg.2506	266.peg.1100	268.peg.1222	269.peg.2349
12	12	1	258.peg.624	259.peg.1806	260.peg.2144	264.peg.1008	265.peg.1463	267.peg.626	261.peg.1178	262.peg.432	263.peg.2505	266.peg.1099	268.peg.1221	269.peg.2350
12	12	1	258.peg.625	259.peg.1805	260.peg.2145	264.peg.1009	265.peg.1464	267.peg.627	261.peg.1177	262.peg.431	263.peg.2504	266.peg.1098	268.peg.1220	269.peg.2351
12	12	1	258.peg.329	259.peg.2102	260.peg.1851	264.peg.101	265.peg.676	267.peg.330	261.peg.1988	262.peg.1882	263.peg.1854	266.peg.2536	268.peg.12	269.peg.279
12	12	1	258.peg.626	259.peg.1804	260.peg.2146	264.peg.1010	265.peg.1465	267.peg.628	261.peg.1176	262.peg.430	263.peg.2503	266.peg.1097	268.peg.1219	269.peg.2352
12	12	1	258.peg.627	259.peg.1803	260.peg.2147	264.peg.1011	265.peg.1466	267.peg.629	261.peg.1175	262.peg.429	263.peg.2502	266.peg.1096	268.peg.1218	269.peg.2353
12	12	1	258.peg.628	259.peg.1802	260.peg.2148	264.peg.1012	265.peg.1467	267.peg.630	261.peg.1174	262.peg.428	263.peg.2501	266.peg.1095	268.peg.1217	269.peg.2354
12	12	1	258.peg.629	259.peg.1801	260.peg.2149	264.peg.1013	265.peg.1468	267.peg.631	261.peg.1173	262.peg.427	263.peg.2500	266.peg.1094	268.peg.1216	269.peg.2355
12	12	1	258.peg.630	259.peg.1800	260.peg.2150	264.peg.1014	265.peg.1469	267.peg.632	261.peg.1172	262.peg.426	263.peg.2499	266.peg.1093	268.peg.1215	269.peg.2356
12	12	1	258.peg.631	259.peg.1799	260.peg.2151	264.peg.1015	265.peg.1470	267.peg.633	261.peg.1171	262.peg.425	263.peg.2498	266.peg.1092	268.peg.1214	269.peg.2357
12	12	1	258.peg.632	259.peg.1798	260.peg.2152	264.peg.1016	265.peg.1471	267.peg.634	261.peg.1170	262.peg.424	263.peg.2497	266.peg.1091	268.peg.1213	269.peg.2358
12	12	1	258.peg.633	259.peg.1797	260.peg.2153	264.peg.1017	265.peg.1472	267.peg.635	261.peg.1169	262.peg.423	263.peg.2496	266.peg.1090	268.peg.1212	269.peg.2359
12	12	1	258.peg.634	259.peg.1796	260.peg.2154	264.peg.1018	265.peg.1473	267.peg.636	261.peg.1168	262.peg.422	263.peg.2495	266.peg.1089	268.peg.1211	269.peg.2360
12	12	1	258.peg.635	259.peg.1795	260.peg.2155	264.peg.1019	265.peg.1474	267.peg.637	261.peg.1167	262.peg.421	263.peg.2494	266.peg.1088	268.peg.1210	269.peg.2361
12	12	1	258.peg.328	259.peg.2103	260.peg.1850	264.peg.102	265.peg.677	267.peg.329	261.peg.1989	262.peg.1883	263.peg.1855	266.peg.2537	268.peg.13	269.peg.278
12	12	1	258.peg.636	259.peg.1794	260.peg.2156	264.peg.1020	265.peg.1475	267.peg.638	261.peg.1166	262.peg.420	263.peg.2493	266.peg.1087	268.peg.1209	269.peg.2362
12	12	1	258.peg.637	259.peg.1793	260.peg.2157	264.peg.1021	265.peg.1476	267.peg.639	261.peg.1165	262.peg.419	263.peg.2492	266.peg.1086	268.peg.1208	269.peg.2363
12	12	1	258.peg.638	259.peg.1792	260.peg.2158	264.peg.1022	265.peg.1477	267.peg.640	261.peg.1164	262.peg.418	263.peg.2491	266.peg.1085	268.peg.1207	269.peg.2364
12	12	1	258.peg.639	259.peg.1791	260.peg.2159	264.peg.1023	265.peg.1478	267.peg.641	261.peg.1163	262.peg.417	263.peg.2490	266.peg.1084	268.peg.1206	269.peg.2365
12	12	1	258.peg.640	259.peg.1790	260.peg.2160	264.peg.1024	265.peg.1479	267.peg.642	261.peg.1162	262.peg.416	263.peg.2489	266.peg.1083	268.peg.1205	269.peg.2366
12	12	1	258.peg.641	259.peg.1789	260.peg.2161	264.peg.1025	265.peg.1480	267.peg.643	261.peg.1161	262.peg.415	263.peg.2488	266.peg.1082	268.peg.1204	269.peg.2367
12	12	1	258.peg.642	259.peg.1788	260.peg.2162	264.peg.1026	265.peg.1481	267.peg.644	261.peg.1160	262.peg.414	263.peg.2487	266.peg.1081	268.peg.1203	269.peg.2368
12	12	1	258.peg.643	259.peg.1787	260.peg.2163	264.peg.1027	265.peg.1482	267.peg.645	261.peg.1159	262.peg.413	263.peg.2486	266.peg.1080	268.peg.1202	269.peg.2369
12	12	1	258.peg.644	259.peg.1786	260.peg.2164	264.peg.1028	265.peg.1483	267.peg.646	261.peg.1158	262.peg.412	263.peg.2485	266.peg.1078	268.peg.1200	269.peg.2370
12	12	1	258.peg.645	259.peg.1785	260.peg.2165	264.peg.1029	265.peg.1484	267.peg.647	261.peg.1157	262.peg.411	263.peg.2484	266.peg.1077	268.peg.1199	269.peg.2371
12	12	1	258.peg.327	259.peg.2104	260.peg.1849	264.peg.103	265.peg.678	267.peg.328	261.peg.1990	262.peg.1884	263.peg.1856	266.peg.2538	268.peg.14	269.peg.277
12	12	1	258.peg.646	259.peg.1784	260.peg.2166	264.peg.1030	265.peg.1485	267.peg.648	261.peg.1156	262.peg.410	263.peg.2483	266.peg.1076	268.peg.1198	269.peg.2372
12	12	1	258.peg.647	259.peg.1783	260.peg.2167	264.peg.1031	265.peg.1486	267.peg.649	261.peg.1155	262.peg.409	263.peg.2482	266.peg.1075	268.peg.1197	269.peg.2373
12	12	1	258.peg.648	259.peg.1782	260.peg.2168	264.peg.1032	265.peg.1487	267.peg.650	261.peg.1154	262.peg.408	263.peg.2481	266.peg.1074	268.peg.1196	269.peg.2374
12	12	1	258.peg.649	259.peg.1781	260.peg.2169	264.peg.1033	265.peg.1488	267.peg.651	261.peg.1153	262.peg.407	263.peg.2480	266.peg.1073	268.peg.1195	269.peg.2375
12	12	1	258.peg.650	259.peg.1780	260.peg.2170	264.peg.1034	265.peg.1489	267.peg.652	261.peg.1152	262.peg.406	263.peg.2479	266.peg.1072	268.peg.1194	269.peg.2376
12	12	0.583	258.peg.849	259.peg.1779	260.peg.2171	264.peg.1035	265.peg.2009	267.peg.653	261.peg.2651	262.peg.405	263.peg.2478	266.peg.1071	268.peg.1193	269.peg.1805
12	12	1	258.peg.850	259.peg.1778	260.peg.2172	264.peg.1036	265.peg.2010	267.peg.654	261.peg.2650	262.peg.404	263.peg.2477	266.peg.1070	268.peg.1192	269.peg.1806
12	12	1	258.peg.851	259.peg.1777	260.peg.2173	264.peg.1037	265.peg.2011	267.peg.655	261.peg.2649	262.peg.403	263.peg.2476	266.peg.1069	268.peg.1191	269.peg.1807
12	12	1	258.peg.852	259.peg.1776	260.peg.2174	264.peg.1038	265.peg.2012	267.peg.656	261.peg.2648	262.peg.402	263.peg.2475	266.peg.1068	268.peg.1190	269.peg.1808
12	12	1	258.peg.853	259.peg.1775	260.peg.2175	264.peg.1039	265.peg.2013	267.peg.657	261.peg.2647	262.peg.401	263.peg.2474	266.peg.1067	268.peg.1189	269.peg.1809
12	12	1	258.peg.326	259.peg.2105	260.peg.1848	264.peg.104	265.peg.679	267.peg.327	261.peg.1991	262.peg.1885	263.peg.1857	266.peg.2539	268.peg.15	269.peg.276
12	12	1	258.peg.854	259.peg.1774	260.peg.2176	264.peg.1040	265.peg.2014	267.peg.658	261.peg.2646	262.peg.400	263.peg.2473	266.peg.1066	268.peg.1188	269.peg.1810
12	12	1	258.peg.855	259.peg.1773	260.peg.2177	264.peg.1041	265.peg.2015	267.peg.659	261.peg.2645	262.peg.399	263.peg.2472	266.peg.1065	268.peg.1187	269.peg.1811
12	12	1	258.peg.856	259.peg.1772	260.peg.2178	264.peg.1042	265.peg.2016	267.peg.660	261.peg.2644	262.peg.398	263.peg.2471	266.peg.1064	268.peg.1186	269.peg.1812
12	12	1	258.peg.857	259.peg.1771	260.peg.2179	264.peg.1043	265.peg.2017	267.peg.661	261.peg.2643	262.peg.397	263.peg.2470	266.peg.1063	268.peg.1185	269.peg.1813
12	12	1	258.peg.858	259.peg.1770	260.peg.2180	264.peg.1044	265.peg.2018	267.peg.662	261.peg.2642	262.peg.396	263.peg.2469	266.peg.1062	268.peg.1184	269.peg.1814
12	12	1	258.peg.860	259.peg.1768	260.peg.2182	264.peg.1046	265.peg.2020	267.peg.664	261.peg.2641	262.peg.395	263.peg.2468	266.peg.1060	268.peg.1183	269.peg.1816
12	12	1	258.peg.861	259.peg.1767	260.peg.2183	264.peg.1047	265.peg.2021	267.peg.665	261.peg.2640	262.peg.394	263.peg.2467	266.peg.1059	268.peg.1182	269.peg.1817
12	12	1	258.peg.862	259.peg.1766	260.peg.2184	264.peg.1049	265.peg.2022	267.peg.666	261.peg.2639	262.peg.393	263.peg.2465	266.peg.1058	268.peg.1181	269.peg.1818
12	12	1	258.peg.325	259.peg.2106	260.peg.1847	264.peg.105	265.peg.680	267.peg.326	261.peg.1992	262.peg.1886	263.peg.1858	266.peg.1354	268.peg.16	269.peg.275
12	12	1	258.peg.863	259.peg.1765	260.peg.2185	264.peg.1050	265.peg.2023	267.peg.667	261.peg.2638	262.peg.392	263.peg.2464	266.peg.1057	268.peg.1180	269.peg.1819
12	12	1	258.peg.864	259.peg.1764	260.peg.2186	264.peg.1051	265.peg.2024	267.peg.668	261.peg.2637	262.peg.391	263.peg.2463	266.peg.1056	268.peg.1179	269.peg.1820
12	12	1	258.peg.865	259.peg.1763	260.peg.2187	264.peg.1052	265.peg.2025	267.peg.669	261.peg.2636	262.peg.390	263.peg.2462	266.peg.1055	268.peg.1178	269.peg.1821
12	12	1	258.peg.867	259.peg.1761	260.peg.2189	264.peg.1053	265.peg.2027	267.peg.671	261.peg.2635	262.peg.389	263.peg.2461	266.peg.1054	268.peg.1177	269.peg.1822
12	12	1	258.peg.868	259.peg.1760	260.peg.2190	264.peg.1054	265.peg.2028	267.peg.672	261.peg.2634	262.peg.388	263.peg.2460	266.peg.1053	268.peg.1176	269.peg.1823
12	12	1	258.peg.871	259.peg.1757	260.peg.2193	264.peg.1057	265.peg.2031	267.peg.675	261.peg.2631	262.peg.93	263.peg.2457	266.peg.1049	268.peg.1174	269.peg.1826
12	12	1	258.peg.872	259.peg.1756	260.peg.2194	264.peg.1058	265.peg.2032	267.peg.676	261.peg.2630	262.peg.94	263.peg.2456	266.peg.1048	268.peg.1173	269.peg.1827
12	12	1	258.peg.873	259.peg.1755	260.peg.2195	264.peg.1059	265.peg.2033	267.peg.677	261.peg.2629	262.peg.95	263.peg.2455	266.peg.1047	268.peg.1172	269.peg.1828
12	12	1	258.peg.324	259.peg.2107	260.peg.1846	264.peg.106	265.peg.681	267.peg.325	261.peg.1993	262.peg.1887	263.peg.1859	266.peg.1353	268.peg.17	269.peg.274
12	12	1	258.peg.874	259.peg.1754	260.peg.2196	264.peg.1060	265.peg.2034	267.peg.678	261.peg.2628	262.peg.96	263.peg.2454	266.peg.1046	268.peg.1171	269.peg.1829
12	12	1	258.peg.875	259.peg.1753	260.peg.2197	264.peg.1061	265.peg.2035	267.peg.679	261.peg.2627	262.peg.97	263.peg.2453	266.peg.1045	268.peg.1170	269.peg.1830
12	12	1	258.peg.876	259.peg.1752	260.peg.2198	264.peg.1062	265.peg.2036	267.peg.680	261.peg.2626	262.peg.98	263.peg.2452	266.peg.1044	268.peg.1169	269.peg.1831
12	12	1	258.peg.877	259.peg.1751	260.peg.2199	264.peg.1063	265.peg.2037	267.peg.681	261.peg.2625	262.peg.99	263.peg.2451	266.peg.1043	268.peg.1168	269.peg.1832
12	12	1	258.peg.878	259.peg.1750	260.peg.2200	264.peg.1064	265.peg.2038	267.peg.682	261.peg.2624	262.peg.100	263.peg.2450	266.peg.1042	268.peg.1167	269.peg.1833
12	12	1	258.peg.879	259.peg.1749	260.peg.2201	264.peg.1065	265.peg.2039	267.peg.683	261.peg.2623	262.peg.101	263.peg.2449	266.peg.1041	268.peg.1166	269.peg.1834
12	12	1	258.peg.880	259.peg.1748	260.peg.2202	264.peg.1066	265.peg.2040	267.peg.684	261.peg.2622	262.peg.102	263.peg.2448	266.peg.1040	268.peg.1165	269.peg.1835
11	11	1	258.peg.882	259.peg.1747	260.peg.2204	264.peg.1068	265.peg.2042	267.peg.686	261.peg.2621	262.peg.103	263.peg.2447	*	268.peg.1164	269.peg.1836
12	12	1	258.peg.323	259.peg.2108	260.peg.1845	264.peg.107	265.peg.682	267.peg.324	261.peg.1994	262.peg.1888	263.peg.1860	266.peg.1352	268.peg.18	269.peg.272
12	12	1	258.peg.889	259.peg.1740	260.peg.2211	264.peg.1075	265.peg.2049	267.peg.693	261.peg.2618	262.peg.106	263.peg.2444	266.peg.1036	268.peg.1161	269.peg.1839
12	12	1	258.peg.890	259.peg.1739	260.peg.2212	264.peg.1076	265.peg.2050	267.peg.694	261.peg.2617	262.peg.107	263.peg.2443	266.peg.1035	268.peg.1160	269.peg.1840
12	12	1	258.peg.891	259.peg.1738	260.peg.2213	264.peg.1077	265.peg.2051	267.peg.695	261.peg.2616	262.peg.108	263.peg.2442	266.peg.1034	268.peg.1159	269.peg.1841
12	12	1	258.peg.892	259.peg.1737	260.peg.2214	264.peg.1078	265.peg.2052	267.peg.696	261.peg.2615	262.peg.109	263.peg.2441	266.peg.1033	268.peg.1158	269.peg.1842
12	12	1	258.peg.893	259.peg.1736	260.peg.2215	264.peg.1079	265.peg.2053	267.peg.697	261.peg.2614	262.peg.110	263.peg.2440	266.peg.1032	268.peg.1157	269.peg.1843
12	12	1	258.peg.894	259.peg.1735	260.peg.2216	264.peg.1080	265.peg.2054	267.peg.698	261.peg.2613	262.peg.111	263.peg.2439	266.peg.1031	268.peg.1156	269.peg.1844
12	12	1	258.peg.895	259.peg.1734	260.peg.2217	264.peg.1081	265.peg.2055	267.peg.699	261.peg.2612	262.peg.112	263.peg.2438	266.peg.1030	268.peg.1155	269.peg.1845
12	12	1	258.peg.896	259.peg.1733	260.peg.2218	264.peg.1082	265.peg.2056	267.peg.700	261.peg.2611	262.peg.113	263.peg.2437	266.peg.1029	268.peg.1154	269.peg.1846
12	12	1	258.peg.898	259.peg.1732	260.peg.2220	264.peg.1083	265.peg.2057	267.peg.701	261.peg.2609	262.peg.115	263.peg.2435	266.peg.1027	268.peg.1152	269.peg.1848
12	12	1	258.peg.899	259.peg.1731	260.peg.2221	264.peg.1084	265.peg.2058	267.peg.702	261.peg.2608	262.peg.116	263.peg.2434	266.peg.1026	268.peg.1151	269.peg.1849
12	12	1	258.peg.900	259.peg.1730	260.peg.2222	264.peg.1085	265.peg.2059	267.peg.703	261.peg.2607	262.peg.117	263.peg.2433	266.peg.1025	268.peg.1150	269.peg.1850
12	12	1	258.peg.901	259.peg.1729	260.peg.2223	264.peg.1086	265.peg.2060	267.peg.704	261.peg.2606	262.peg.118	263.peg.2432	266.peg.1024	268.peg.1149	269.peg.1851
12	12	1	258.peg.902	259.peg.1728	260.peg.2224	264.peg.1087	265.peg.2061	267.peg.705	261.peg.2605	262.peg.119	263.peg.2431	266.peg.1023	268.peg.1148	269.peg.1852
12	12	1	258.peg.903	259.peg.1727	260.peg.2225	264.peg.1088	265.peg.2062	267.peg.706	261.peg.2604	262.peg.120	263.peg.2430	266.peg.1022	268.peg.1147	269.peg.1853
12	12	1	258.peg.904	259.peg.1726	260.peg.2226	264.peg.1089	265.peg.2063	267.peg.707	261.peg.2603	262.peg.121	263.peg.2429	266.peg.1021	268.peg.1146	269.peg.1854
12	12	1	258.peg.321	259.peg.2110	260.peg.1843	264.peg.109	265.peg.684	267.peg.321	261.peg.1995	262.peg.1889	263.peg.1861	266.peg.1351	268.peg.19	269.peg.271
12	12	1	258.peg.905	259.peg.1725	260.peg.2227	264.peg.1090	265.peg.2064	267.peg.708	261.peg.2602	262.peg.122	263.peg.2428	266.peg.1020	268.peg.1145	269.peg.1855
12	12	1	258.peg.906	259.peg.1724	260.peg.2228	264.peg.1091	265.peg.2065	267.peg.709	261.peg.2601	262.peg.123	263.peg.2427	266.peg.1019	268.peg.1144	269.peg.1856
12	12	1	258.peg.907	259.peg.1723	260.peg.2229	264.peg.1092	265.peg.2066	267.peg.710	261.peg.2600	262.peg.124	263.peg.2426	266.peg.1018	268.peg.1143	269.peg.1857
12	12	1	258.peg.908	259.peg.1722	260.peg.2230	264.peg.1093	265.peg.2067	267.peg.711	261.peg.2599	262.peg.125	263.peg.2425	266.peg.1017	268.peg.1142	269.peg.1858
12	12	1	258.peg.909	259.peg.1721	260.peg.2231	264.peg.1094	265.peg.2068	267.peg.712	261.peg.2598	262.peg.126	263.peg.2424	266.peg.1016	268.peg.1141	269.peg.1859
12	12	1	258.peg.910	259.peg.1720	260.peg.2232	264.peg.1095	265.peg.2069	267.peg.713	261.peg.2597	262.peg.127	263.peg.2423	266.peg.1015	268.peg.1140	269.peg.1860
12	12	1	258.peg.911	259.peg.1719	260.peg.2233	264.peg.1096	265.peg.2070	267.peg.714	261.peg.2596	262.peg.128	263.peg.2422	266.peg.1014	268.peg.1139	269.peg.1861
12	12	1	258.peg.914	259.peg.1716	260.peg.2236	264.peg.1098	265.peg.2073	267.peg.717	261.peg.2592	262.peg.132	263.peg.2418	266.peg.1011	268.peg.1135	269.peg.1864
12	12	1	258.peg.915	259.peg.1715	260.peg.2237	264.peg.1099	265.peg.2074	267.peg.718	261.peg.2591	262.peg.133	263.peg.2417	266.peg.1010	268.peg.1134	269.peg.1865
12	12	1	258.peg.417	259.peg.2013	260.peg.1939	264.peg.11	265.peg.588	267.peg.418	261.peg.1701	262.peg.713	263.peg.654	266.peg.630	268.peg.527	269.peg.835
12	12	1	258.peg.320	259.peg.2111	260.peg.1842	264.peg.110	265.peg.685	267.peg.320	261.peg.1996	262.peg.1890	263.peg.1862	266.peg.1350	268.peg.20	269.peg.270
12	12	1	258.peg.916	259.peg.1714	260.peg.2238	264.peg.1100	265.peg.2075	267.peg.719	261.peg.2590	262.peg.134	263.peg.2416	266.peg.1009	268.peg.1133	269.peg.1866
12	12	1	258.peg.917	259.peg.1713	260.peg.2239	264.peg.1101	265.peg.2076	267.peg.720	261.peg.2589	262.peg.135	263.peg.2415	266.peg.1008	268.peg.1132	269.peg.1867
12	12	1	258.peg.918	259.peg.1712	260.peg.2240	264.peg.1102	265.peg.2077	267.peg.721	261.peg.2588	262.peg.137	263.peg.2413	266.peg.1006	268.peg.1130	269.peg.1869
12	12	1	258.peg.919	259.peg.1711	260.peg.2241	264.peg.1103	265.peg.2078	267.peg.722	261.peg.2587	262.peg.138	263.peg.2412	266.peg.1005	268.peg.1129	269.peg.1870
12	12	1	258.peg.920	259.peg.1710	260.peg.2242	264.peg.1104	265.peg.2079	267.peg.723	261.peg.2586	262.peg.139	263.peg.2411	266.peg.1004	268.peg.1128	269.peg.1872
12	12	1	258.peg.921	259.peg.1709	260.peg.2243	264.peg.1105	265.peg.2080	267.peg.724	261.peg.2584	262.peg.141	263.peg.2409	266.peg.1002	268.peg.1126	269.peg.1874
12	12	1	258.peg.922	259.peg.1708	260.peg.2244	264.peg.1106	265.peg.2081	267.peg.725	261.peg.2583	262.peg.142	263.peg.2408	266.peg.1001	268.peg.1125	269.peg.1875
12	12	1	258.peg.923	259.peg.1707	260.peg.2245	264.peg.1107	265.peg.2082	267.peg.726	261.peg.2582	262.peg.143	263.peg.2407	266.peg.1000	268.peg.1124	269.peg.1876
12	12	1	258.peg.924	259.peg.1706	260.peg.2246	264.peg.1108	265.peg.2083	267.peg.727	261.peg.2581	262.peg.144	263.peg.2406	266.peg.999	268.peg.1123	269.peg.1877
12	12	1	258.peg.925	259.peg.1705	260.peg.2247	264.peg.1109	265.peg.2084	267.peg.728	261.peg.2580	262.peg.145	263.peg.2405	266.peg.998	268.peg.1122	269.peg.1878
12	12	1	258.peg.318	259.peg.2112	260.peg.1840	264.peg.111	265.peg.687	267.peg.318	261.peg.1999	262.peg.1892	263.peg.1864	266.peg.1348	268.peg.21	269.peg.269
12	12	1	258.peg.926	259.peg.1704	260.peg.2248	264.peg.1110	265.peg.2085	267.peg.729	261.peg.2579	262.peg.146	263.peg.2404	266.peg.997	268.peg.1121	269.peg.1879
12	12	1	258.peg.927	259.peg.1703	260.peg.2249	264.peg.1111	265.peg.2086	267.peg.730	261.peg.2578	262.peg.147	263.peg.2403	266.peg.996	268.peg.1120	269.peg.1880
12	12	1	258.peg.928	259.peg.1702	260.peg.2250	264.peg.1112	265.peg.2087	267.peg.731	261.peg.2573	262.peg.151	263.peg.2399	266.peg.993	268.peg.1115	269.peg.1884
12	12	1	258.peg.929	259.peg.1701	260.peg.2251	264.peg.1113	265.peg.2088	267.peg.732	261.peg.2572	262.peg.152	263.peg.2398	266.peg.992	268.peg.1114	269.peg.1885
12	12	1	258.peg.930	259.peg.1700	260.peg.2252	264.peg.1114	265.peg.2089	267.peg.733	261.peg.2571	262.peg.153	263.peg.2397	266.peg.991	268.peg.1113	269.peg.1886
12	12	1	258.peg.931	259.peg.1699	260.peg.2253	264.peg.1115	265.peg.2090	267.peg.734	261.peg.2570	262.peg.154	263.peg.2396	266.peg.990	268.peg.1112	269.peg.1887
12	12	1	258.peg.932	259.peg.1698	260.peg.2254	264.peg.1116	265.peg.2091	267.peg.735	261.peg.2569	262.peg.155	263.peg.2395	266.peg.989	268.peg.1111	269.peg.1888
12	12	1	258.peg.933	259.peg.1697	260.peg.2255	264.peg.1117	265.peg.2092	267.peg.736	261.peg.2568	262.peg.156	263.peg.2394	266.peg.987	268.peg.1110	269.peg.1889
12	12	1	258.peg.934	259.peg.1696	260.peg.2256	264.peg.1118	265.peg.2093	267.peg.737	261.peg.2567	262.peg.157	263.peg.2393	266.peg.986	268.peg.1109	269.peg.1890
12	12	1	258.peg.935	259.peg.1695	260.peg.2257	264.peg.1119	265.peg.2094	267.peg.738	261.peg.2566	262.peg.158	263.peg.2392	266.peg.985	268.peg.1108	269.peg.1891
12	12	1	258.peg.317	259.peg.2113	260.peg.1839	264.peg.112	265.peg.688	267.peg.317	261.peg.2000	262.peg.1893	263.peg.1865	266.peg.1347	268.peg.22	269.peg.268
12	12	1	258.peg.936	259.peg.1694	260.peg.2258	264.peg.1120	265.peg.2095	267.peg.739	261.peg.2565	262.peg.159	263.peg.2391	266.peg.984	268.peg.1107	269.peg.1892
12	12	1	258.peg.937	259.peg.1693	260.peg.2259	264.peg.1121	265.peg.2096	267.peg.740	261.peg.2564	262.peg.160	263.peg.2390	266.peg.983	268.peg.1106	269.peg.1893
12	12	1	258.peg.938	259.peg.1692	260.peg.2260	264.peg.1122	265.peg.2097	267.peg.741	261.peg.2563	262.peg.161	263.peg.2389	266.peg.982	268.peg.1105	269.peg.1894
12	22	0.909	258.peg.939,258.peg.944	259.peg.1691	260.peg.2261	264.peg.1123,264.peg.1128	265.peg.2098,265.peg.2103	267.peg.742,267.peg.747	261.peg.2557,261.peg.2562	262.peg.162,262.peg.167	263.peg.2381,263.peg.2388	266.peg.975,266.peg.981	268.peg.1098,268.peg.1104	269.peg.1895,269.peg.1900
11	17	0.882	258.peg.940	259.peg.1690	260.peg.114	264.peg.1124,264.peg.1129	265.peg.2099,265.peg.2104	267.peg.743,267.peg.748	261.peg.2556	*	263.peg.2380,263.peg.2387	266.peg.974,266.peg.980	268.peg.1103	269.peg.1896,269.peg.1901
12	12	1	258.peg.941	259.peg.1689	260.peg.129	264.peg.1125	265.peg.2100	267.peg.744	261.peg.2560	262.peg.164	263.peg.2384	266.peg.978	268.peg.1101	269.peg.1897
12	12	1	258.peg.942	259.peg.1688	260.peg.130	264.peg.1126	265.peg.2101	267.peg.745	261.peg.2559	262.peg.165	263.peg.2383	266.peg.977	268.peg.1100	269.peg.1898
12	14	0.786	258.peg.943	259.peg.1687	260.peg.131,260.peg.2377,260.peg.2400	264.peg.1127	265.peg.2102	267.peg.746	261.peg.2558	262.peg.166	263.peg.2382	266.peg.976	268.peg.1099	269.peg.1899
12	12	1	258.peg.316	259.peg.2114	260.peg.1838	264.peg.113	265.peg.689	267.peg.316	261.peg.2001	262.peg.1894	263.peg.1866	266.peg.1346	268.peg.23	269.peg.267
10	10	1	258.peg.1691	259.peg.255	260.peg.1164	264.peg.1131	*	267.peg.1135	261.peg.1225	262.peg.566	263.peg.433	266.peg.906	268.peg.1316	*
12	12	1	258.peg.1692	259.peg.256	260.peg.1165	264.peg.1132	265.peg.1265	267.peg.1134	261.peg.1224	262.peg.567	263.peg.432	266.peg.905	268.peg.1317	269.peg.2124
12	12	1	258.peg.1693	259.peg.257	260.peg.1166	264.peg.1133	265.peg.1264	267.peg.1133	261.peg.1223	262.peg.568	263.peg.431	266.peg.904	268.peg.1318	269.peg.2123
12	12	1	258.peg.1694	259.peg.258	260.peg.1167	264.peg.1134	265.peg.1263	267.peg.1132	261.peg.1222	262.peg.569	263.peg.430	266.peg.903	268.peg.1319	269.peg.2122
12	12	1	258.peg.1695	259.peg.259	260.peg.1168	264.peg.1135	265.peg.1262	267.peg.1131	261.peg.1221	262.peg.570	263.peg.429	266.peg.902	268.peg.1320	269.peg.2121
12	12	1	258.peg.1696	259.peg.260	260.peg.1169	264.peg.1136	265.peg.1261	267.peg.1130	261.peg.1220	262.peg.571	263.peg.428	266.peg.901	268.peg.1321	269.peg.2120
12	12	1	258.peg.1697	259.peg.261	260.peg.1170	264.peg.1137	265.peg.1260	267.peg.1129	261.peg.1219	262.peg.572	263.peg.427	266.peg.900	268.peg.1322	269.peg.2119
12	12	1	258.peg.1698	259.peg.262	260.peg.1171	264.peg.1138	265.peg.1259	267.peg.1128	261.peg.1218	262.peg.573	263.peg.426	266.peg.899	268.peg.1323	269.peg.2118
12	12	1	258.peg.1699	259.peg.263	260.peg.1172	264.peg.1139	265.peg.1258	267.peg.1127	261.peg.1217	262.peg.574	263.peg.425	266.peg.898	268.peg.1324	269.peg.2117
12	12	1	258.peg.315	259.peg.2115	260.peg.1837	264.peg.114	265.peg.690	267.peg.315	261.peg.2002	262.peg.1895	263.peg.1867	266.peg.1345	268.peg.24	269.peg.266
12	12	1	258.peg.1700	259.peg.264	260.peg.1173	264.peg.1140	265.peg.1257	267.peg.1126	261.peg.1216	262.peg.575	263.peg.424	266.peg.897	268.peg.1325	269.peg.2116
12	12	1	258.peg.1701	259.peg.265	260.peg.1174	264.peg.1141	265.peg.1256	267.peg.1125	261.peg.1215	262.peg.576	263.peg.423	266.peg.896	268.peg.1326	269.peg.2115
12	12	1	258.peg.1702	259.peg.266	260.peg.1175	264.peg.1142	265.peg.1255	267.peg.1124	261.peg.1214	262.peg.577	263.peg.422	266.peg.895	268.peg.1327	269.peg.2114
12	12	1	258.peg.1703	259.peg.267	260.peg.1176	264.peg.1143	265.peg.1254	267.peg.1123	261.peg.1213	262.peg.578	263.peg.421	266.peg.894	268.peg.1328	269.peg.2113
12	12	1	258.peg.1704	259.peg.268	260.peg.1177	264.peg.1144	265.peg.1253	267.peg.1122	261.peg.1212	262.peg.579	263.peg.420	266.peg.893	268.peg.1329	269.peg.2112
12	12	1	258.peg.1706	259.peg.270	260.peg.1179	264.peg.1146	265.peg.1251	267.peg.1120	261.peg.1211	262.peg.580	263.peg.419	266.peg.891	268.peg.1330	269.peg.2110
12	12	1	258.peg.1707	259.peg.272	260.peg.1180	264.peg.1147	265.peg.1250	267.peg.1118	261.peg.1210	262.peg.581	263.peg.418	266.peg.890	268.peg.1331	269.peg.2109
12	12	1	258.peg.1708	259.peg.273	260.peg.1181	264.peg.1148	265.peg.1249	267.peg.1117	261.peg.1209	262.peg.582	263.peg.417	266.peg.889	268.peg.1332	269.peg.2108
12	12	1	258.peg.1709	259.peg.274	260.peg.1182	264.peg.1149	265.peg.1248	267.peg.1116	261.peg.1208	262.peg.583	263.peg.416	266.peg.888	268.peg.1333	269.peg.2107
12	12	1	258.peg.314	259.peg.2116	260.peg.1836	264.peg.115	265.peg.691	267.peg.314	261.peg.2003	262.peg.1896	263.peg.1868	266.peg.1344	268.peg.25	269.peg.265
12	12	1	258.peg.1710	259.peg.275	260.peg.1183	264.peg.1150	265.peg.1247	267.peg.1115	261.peg.1207	262.peg.584	263.peg.415	266.peg.887	268.peg.1334	269.peg.2106
12	12	1	258.peg.1711	259.peg.276	260.peg.1184	264.peg.1151	265.peg.1246	267.peg.1114	261.peg.1206	262.peg.585	263.peg.414	266.peg.886	268.peg.1335	269.peg.2105
12	12	1	258.peg.1712	259.peg.277	260.peg.1185	264.peg.1152	265.peg.1245	267.peg.1113	261.peg.1205	262.peg.586	263.peg.413	266.peg.885	268.peg.1336	269.peg.2104
12	12	1	258.peg.1713	259.peg.278	260.peg.1186	264.peg.1153	265.peg.1244	267.peg.1112	261.peg.1204	262.peg.587	263.peg.412	266.peg.884	268.peg.1337	269.peg.2103
12	12	1	258.peg.1714	259.peg.279	260.peg.1187	264.peg.1154	265.peg.1243	267.peg.1111	261.peg.1203	262.peg.588	263.peg.411	266.peg.883	268.peg.1338	269.peg.2102
12	12	1	258.peg.1715	259.peg.280	260.peg.1188	264.peg.1155	265.peg.1242	267.peg.1110	261.peg.1202	262.peg.589	263.peg.410	266.peg.882	268.peg.1339	269.peg.2101
12	12	1	258.peg.1716	259.peg.281	260.peg.1189	264.peg.1156	265.peg.1241	267.peg.1109	261.peg.1201	262.peg.590	263.peg.409	266.peg.881	268.peg.1340	269.peg.2100
12	12	1	258.peg.1717	259.peg.282	260.peg.1190	264.peg.1157	265.peg.1240	267.peg.1108	261.peg.1200	262.peg.591	263.peg.408	266.peg.880	268.peg.1341	269.peg.2099
12	12	1	258.peg.1718	259.peg.283	260.peg.1191	264.peg.1158	265.peg.1239	267.peg.1107	261.peg.1198	262.peg.593	263.peg.407	266.peg.878	268.peg.1342	269.peg.2097
12	12	1	258.peg.313	259.peg.2117	260.peg.1835	264.peg.116	265.peg.692	267.peg.313	261.peg.2004	262.peg.1897	263.peg.1869	266.peg.1343	268.peg.26	269.peg.264
12	12	1	258.peg.1721	259.peg.286	260.peg.1194	264.peg.1161	265.peg.1236	267.peg.1104	261.peg.1197	262.peg.594	263.peg.406	266.peg.877	268.peg.1343	269.peg.2096
12	12	1	258.peg.1722	259.peg.287	260.peg.1195	264.peg.1162	265.peg.1235	267.peg.1103	261.peg.1196	262.peg.595	263.peg.405	266.peg.876	268.peg.1344	269.peg.2095
12	12	1	258.peg.1723	259.peg.288	260.peg.1196	264.peg.1163	265.peg.1234	267.peg.1102	261.peg.1195	262.peg.596	263.peg.404	266.peg.875	268.peg.1345	269.peg.2094
12	12	1	258.peg.1724	259.peg.289	260.peg.1197	264.peg.1164	265.peg.1233	267.peg.1101	261.peg.1194	262.peg.597	263.peg.403	266.peg.874	268.peg.1346	269.peg.2093
12	12	1	258.peg.1725	259.peg.290	260.peg.1198	264.peg.1165	265.peg.1232	267.peg.1100	261.peg.1193	262.peg.598	263.peg.402	266.peg.873	268.peg.1347	269.peg.2092
12	12	1	258.peg.1727	259.peg.292	260.peg.1200	264.peg.1167	265.peg.1230	267.peg.1099	261.peg.1003	262.peg.961	263.peg.536	266.peg.870	268.peg.2211	269.peg.2089
12	12	1	258.peg.1728	259.peg.293	260.peg.1201	264.peg.1168	265.peg.1229	267.peg.1098	261.peg.1004	262.peg.962	263.peg.537	266.peg.869	268.peg.2212	269.peg.2088
12	12	1	258.peg.1729	259.peg.294	260.peg.1202	264.peg.1169	265.peg.1228	267.peg.1097	261.peg.1005	262.peg.963	263.peg.538	266.peg.868	268.peg.2213	269.peg.2087
12	12	1	258.peg.312	259.peg.2118	260.peg.1834	264.peg.117	265.peg.693	267.peg.312	261.peg.2005	262.peg.1898	263.peg.1870	266.peg.1342	268.peg.27	269.peg.263
12	12	1	258.peg.1730	259.peg.295	260.peg.1203	264.peg.1170	265.peg.1227	267.peg.1096	261.peg.1007	262.peg.965	263.peg.540	266.peg.867	268.peg.2215	269.peg.2085
12	12	1	258.peg.1733	259.peg.299	260.peg.1205	264.peg.1173	265.peg.1225	267.peg.1093	261.peg.747	262.peg.1805	263.peg.1784	266.peg.1994	268.peg.773	269.peg.1156
12	12	1	258.peg.1735	259.peg.301	260.peg.1207	264.peg.1175	265.peg.1223	267.peg.1091	261.peg.1009	262.peg.967	263.peg.542	266.peg.865	268.peg.2217	269.peg.2083
12	12	1	258.peg.1736	259.peg.302	260.peg.1208	264.peg.1176	265.peg.1222	267.peg.1090	261.peg.1010	262.peg.968	263.peg.543	266.peg.864	268.peg.2218	269.peg.2082
12	12	1	258.peg.1737	259.peg.303	260.peg.1209	264.peg.1177	265.peg.1221	267.peg.1089	261.peg.1013	262.peg.971	263.peg.546	266.peg.861	268.peg.2221	269.peg.2473
12	12	1	258.peg.1738	259.peg.304	260.peg.1210	264.peg.1178	265.peg.1220	267.peg.1088	261.peg.1014	262.peg.972	263.peg.547	266.peg.860	268.peg.2222	269.peg.2472
12	12	1	258.peg.1739	259.peg.305	260.peg.1211	264.peg.1179	265.peg.1219	267.peg.1087	261.peg.1015	262.peg.973	263.peg.548	266.peg.859	268.peg.2223	269.peg.2471
12	12	1	258.peg.311	259.peg.2119	260.peg.1833	264.peg.118	265.peg.694	267.peg.311	261.peg.2006	262.peg.1899	263.peg.1871	266.peg.1341	268.peg.28	269.peg.262
12	12	1	258.peg.1740	259.peg.306	260.peg.1212	264.peg.1180	265.peg.1218	267.peg.1086	261.peg.1016	262.peg.974	263.peg.549	266.peg.858	268.peg.2224	269.peg.2470
12	12	1	258.peg.1741	259.peg.307	260.peg.1213	264.peg.1181	265.peg.1217	267.peg.1085	261.peg.1017	262.peg.975	263.peg.550	266.peg.857	268.peg.2225	269.peg.2469
12	12	1	258.peg.1742	259.peg.308	260.peg.1214	264.peg.1182	265.peg.1216	267.peg.1084	261.peg.1018	262.peg.976	263.peg.551	266.peg.856	268.peg.2226	269.peg.2468
12	12	1	258.peg.1743	259.peg.309	260.peg.1215	264.peg.1183	265.peg.1215	267.peg.1083	261.peg.1019	262.peg.977	263.peg.552	266.peg.855	268.peg.2227	269.peg.2467
12	12	1	258.peg.1744	259.peg.310	260.peg.1216	264.peg.1184	265.peg.1214	267.peg.1082	261.peg.1020	262.peg.978	263.peg.553	266.peg.854	268.peg.2228	269.peg.2466
12	12	1	258.peg.1745	259.peg.311	260.peg.1217	264.peg.1186	265.peg.1213	267.peg.1081	261.peg.1021	262.peg.979	263.peg.554	266.peg.853	268.peg.2229	269.peg.2465
12	12	1	258.peg.1746	259.peg.312	260.peg.1218	264.peg.1187	265.peg.1212	267.peg.1080	261.peg.1022	262.peg.980	263.peg.555	266.peg.852	268.peg.2230	269.peg.2464
12	12	1	258.peg.1747	259.peg.313	260.peg.1219	264.peg.1188	265.peg.1211	267.peg.1079	261.peg.1023	262.peg.981	263.peg.556	266.peg.851	268.peg.2231	269.peg.2463
12	12	1	258.peg.1748	259.peg.314	260.peg.1220	264.peg.1189	265.peg.1210	267.peg.1078	261.peg.1024	262.peg.982	263.peg.557	266.peg.850	268.peg.2232	269.peg.2462
12	12	1	258.peg.310	259.peg.2120	260.peg.1832	264.peg.119	265.peg.695	267.peg.310	261.peg.2007	262.peg.1901	263.peg.1873	266.peg.1339	268.peg.29	269.peg.261
12	12	1	258.peg.1750	259.peg.316	260.peg.1222	264.peg.1191	265.peg.1208	267.peg.1076	261.peg.1025	262.peg.983	263.peg.558	266.peg.849	268.peg.2233	269.peg.2461
12	12	1	258.peg.1751	259.peg.317	260.peg.1223	264.peg.1192	265.peg.1207	267.peg.1075	261.peg.1026	262.peg.984	263.peg.559	266.peg.848	268.peg.2234	269.peg.2460
12	12	1	258.peg.1752	259.peg.318	260.peg.1224	264.peg.1193	265.peg.1206	267.peg.1074	261.peg.1027	262.peg.985	263.peg.560	266.peg.847	268.peg.2235	269.peg.2459
12	12	1	258.peg.1753	259.peg.319	260.peg.1225	264.peg.1194	265.peg.1205	267.peg.1073	261.peg.1028	262.peg.986	263.peg.561	266.peg.846	268.peg.2236	269.peg.2458
12	12	1	258.peg.1754	259.peg.320	260.peg.1226	264.peg.1195	265.peg.1204	267.peg.1072	261.peg.1029	262.peg.987	263.peg.562	266.peg.845	268.peg.2237	269.peg.2457
12	12	1	258.peg.1755	259.peg.321	260.peg.1227	264.peg.1196	265.peg.1203	267.peg.1071	261.peg.1030	262.peg.988	263.peg.563	266.peg.844	268.peg.2238	269.peg.2456
12	12	1	258.peg.1756	259.peg.322	260.peg.1228	264.peg.1197	265.peg.1202	267.peg.1070	261.peg.1031	262.peg.989	263.peg.564	266.peg.843	268.peg.2239	269.peg.2455
12	12	1	258.peg.1757	259.peg.323	260.peg.1229	264.peg.1198	265.peg.1201	267.peg.1069	261.peg.1032	262.peg.990	263.peg.565	266.peg.842	268.peg.2240	269.peg.2454
12	12	1	258.peg.1758	259.peg.324	260.peg.1230	264.peg.1199	265.peg.1200	267.peg.1068	261.peg.1033	262.peg.991	263.peg.566	266.peg.841	268.peg.2241	269.peg.2453
12	12	1	258.peg.416	259.peg.2014	260.peg.1938	264.peg.12	265.peg.589	267.peg.417	261.peg.1700	262.peg.712	263.peg.653	266.peg.631	268.peg.526	269.peg.834
12	12	1	258.peg.309	259.peg.2121	260.peg.1831	264.peg.120	265.peg.696	267.peg.309	261.peg.2008	262.peg.1902	263.peg.1874	266.peg.1338	268.peg.30	269.peg.260
12	12	1	258.peg.1759	259.peg.325	260.peg.1231	264.peg.1200	265.peg.1199	267.peg.1067	261.peg.1034	262.peg.992	263.peg.567	266.peg.840	268.peg.2242	269.peg.2452
9	9	1	258.peg.1760	259.peg.326	260.peg.1232	264.peg.1201	265.peg.1198	267.peg.1066	261.peg.1035	*	263.peg.568	266.peg.839	*	*
12	12	1	258.peg.1761	259.peg.327	260.peg.1233	264.peg.1202	265.peg.1197	267.peg.1065	261.peg.1036	262.peg.993	263.peg.569	266.peg.838	268.peg.2243	269.peg.2451
12	12	1	258.peg.1762	259.peg.328	260.peg.1234	264.peg.1203	265.peg.1196	267.peg.1064	261.peg.1037	262.peg.994	263.peg.570	266.peg.837	268.peg.2244	269.peg.2450
11	11	1	258.peg.1763	259.peg.329	260.peg.1235	264.peg.1204	265.peg.1195	267.peg.1063	261.peg.1043	262.peg.1000	263.peg.576	266.peg.831	*	269.peg.2444
12	12	1	258.peg.1764	259.peg.330	260.peg.1236	264.peg.1205	265.peg.1194	267.peg.1062	261.peg.1001	262.peg.917	263.peg.492	266.peg.534	268.peg.625	269.peg.1244
12	12	1	258.peg.1765	259.peg.331	260.peg.1237	264.peg.1206	265.peg.1193	267.peg.1061	261.peg.1000	262.peg.918	263.peg.493	266.peg.533	268.peg.626	269.peg.1245
12	12	1	258.peg.1766	259.peg.332	260.peg.1238	264.peg.1207	265.peg.1192	267.peg.1060	261.peg.999	262.peg.919	263.peg.494	266.peg.532	268.peg.627	269.peg.1246
12	12	1	258.peg.1767	259.peg.333	260.peg.1239	264.peg.1208	265.peg.1191	267.peg.1059	261.peg.998	262.peg.920	263.peg.495	266.peg.531	268.peg.628	269.peg.1247
12	12	1	258.peg.1768	259.peg.334	260.peg.1240	264.peg.1209	265.peg.1190	267.peg.1058	261.peg.997	262.peg.921	263.peg.496	266.peg.530	268.peg.629	269.peg.1248
12	12	1	258.peg.308	259.peg.2122	260.peg.1830	264.peg.121	265.peg.697	267.peg.308	261.peg.2009	262.peg.1903	263.peg.1875	266.peg.1337	268.peg.31	269.peg.259
12	12	1	258.peg.1769	259.peg.335	260.peg.1241	264.peg.1210	265.peg.1189	267.peg.1057	261.peg.996	262.peg.922	263.peg.497	266.peg.529	268.peg.630	269.peg.1249
12	12	1	258.peg.1770	259.peg.336	260.peg.1242	264.peg.1211	265.peg.1188	267.peg.1056	261.peg.995	262.peg.923	263.peg.498	266.peg.528	268.peg.631	269.peg.1250
12	12	1	258.peg.1771	259.peg.337	260.peg.1243	264.peg.1212	265.peg.1187	267.peg.1055	261.peg.994	262.peg.924	263.peg.499	266.peg.527	268.peg.632	269.peg.1251
12	12	1	258.peg.1772	259.peg.338	260.peg.1244	264.peg.1213	265.peg.1186	267.peg.1054	261.peg.993	262.peg.925	263.peg.500	266.peg.526	268.peg.633	269.peg.1252
12	12	1	258.peg.1773	259.peg.339	260.peg.1245	264.peg.1214	265.peg.1185	267.peg.1053	261.peg.992	262.peg.926	263.peg.501	266.peg.525	268.peg.634	269.peg.1253
12	12	1	258.peg.1774	259.peg.340	260.peg.1246	264.peg.1215	265.peg.1184	267.peg.1052	261.peg.991	262.peg.927	263.peg.502	266.peg.524	268.peg.635	269.peg.1254
12	12	1	258.peg.1775	259.peg.341	260.peg.1247	264.peg.1216	265.peg.1183	267.peg.1051	261.peg.990	262.peg.928	263.peg.503	266.peg.523	268.peg.636	269.peg.1255
12	12	1	258.peg.1776	259.peg.342	260.peg.1248	264.peg.1217	265.peg.1182	267.peg.1050	261.peg.989	262.peg.929	263.peg.504	266.peg.522	268.peg.637	269.peg.1256
12	12	1	258.peg.1777	259.peg.343	260.peg.1249	264.peg.1218	265.peg.1181	267.peg.1049	261.peg.988	262.peg.930	263.peg.505	266.peg.521	268.peg.638	269.peg.1257
12	12	1	258.peg.1778	259.peg.344	260.peg.1250	264.peg.1219	265.peg.1180	267.peg.1048	261.peg.987	262.peg.931	263.peg.506	266.peg.520	268.peg.639	269.peg.1258
12	12	1	258.peg.307	259.peg.2123	260.peg.1829	264.peg.122	265.peg.698	267.peg.307	261.peg.2010	262.peg.1904	263.peg.1876	266.peg.1336	268.peg.32	269.peg.258
12	12	1	258.peg.1779	259.peg.345	260.peg.1251	264.peg.1220	265.peg.1179	267.peg.1047	261.peg.986	262.peg.932	263.peg.507	266.peg.519	268.peg.640	269.peg.1259
12	12	1	258.peg.1780	259.peg.346	260.peg.1252	264.peg.1221	265.peg.1178	267.peg.1046	261.peg.985	262.peg.933	263.peg.508	266.peg.518	268.peg.641	269.peg.1260
12	12	1	258.peg.1781	259.peg.347	260.peg.1253	264.peg.1222	265.peg.1177	267.peg.1045	261.peg.984	262.peg.934	263.peg.509	266.peg.517	268.peg.642	269.peg.1261
12	12	1	258.peg.1782	259.peg.348	260.peg.1254	264.peg.1223	265.peg.1176	267.peg.1044	261.peg.983	262.peg.935	263.peg.510	266.peg.516	268.peg.643	269.peg.1262
12	12	1	258.peg.1783	259.peg.349	260.peg.1255	264.peg.1224	265.peg.1175	267.peg.1043	261.peg.982	262.peg.936	263.peg.511	266.peg.515	268.peg.644	269.peg.1263
12	12	1	258.peg.1784	259.peg.350	260.peg.1256	264.peg.1225	265.peg.1174	267.peg.1042	261.peg.981	262.peg.937	263.peg.512	266.peg.514	268.peg.645	269.peg.1264
12	12	1	258.peg.1785	259.peg.351	260.peg.1257	264.peg.1226	265.peg.1173	267.peg.1041	261.peg.980	262.peg.938	263.peg.513	266.peg.513	268.peg.646	269.peg.1265
12	12	1	258.peg.1786	259.peg.352	260.peg.1258	264.peg.1227	265.peg.1172	267.peg.1040	261.peg.979	262.peg.939	263.peg.514	266.peg.512	268.peg.647	269.peg.1266
12	12	1	258.peg.1787	259.peg.353	260.peg.1259	264.peg.1228	265.peg.1171	267.peg.1039	261.peg.978	262.peg.940	263.peg.515	266.peg.511	268.peg.648	269.peg.1267
12	12	1	258.peg.1788	259.peg.354	260.peg.1260	264.peg.1229	265.peg.1170	267.peg.1038	261.peg.977	262.peg.941	263.peg.516	266.peg.510	268.peg.649	269.peg.1268
12	12	1	258.peg.306	259.peg.2124	260.peg.1828	264.peg.123	265.peg.699	267.peg.306	261.peg.2011	262.peg.1905	263.peg.1877	266.peg.1335	268.peg.33	269.peg.257
12	12	1	258.peg.1789	259.peg.355	260.peg.1261	264.peg.1230	265.peg.1169	267.peg.1037	261.peg.976	262.peg.942	263.peg.517	266.peg.509	268.peg.650	269.peg.1269
12	12	1	258.peg.1790	259.peg.356	260.peg.1262	264.peg.1231	265.peg.1168	267.peg.1036	261.peg.975	262.peg.943	263.peg.518	266.peg.508	268.peg.651	269.peg.1270
12	12	1	258.peg.1791	259.peg.357	260.peg.1263	264.peg.1232	265.peg.1167	267.peg.1035	261.peg.974	262.peg.944	263.peg.519	266.peg.507	268.peg.652	269.peg.1271
12	12	1	258.peg.1793	259.peg.359	260.peg.1265	264.peg.1234	265.peg.1165	267.peg.1033	261.peg.973	262.peg.945	263.peg.520	266.peg.505	268.peg.653	269.peg.1272
12	12	1	258.peg.1794	259.peg.360	260.peg.1266	264.peg.1235	265.peg.1164	267.peg.1032	261.peg.972	262.peg.946	263.peg.521	266.peg.504	268.peg.654	269.peg.1273
12	12	1	258.peg.1795	259.peg.361	260.peg.1267	264.peg.1236	265.peg.1163	267.peg.1031	261.peg.971	262.peg.947	263.peg.522	266.peg.503	268.peg.655	269.peg.1274
12	12	1	258.peg.1797	259.peg.363	260.peg.1268	264.peg.1237	265.peg.1162	267.peg.1030	261.peg.970	262.peg.948	263.peg.523	266.peg.502	268.peg.656	269.peg.1275
12	12	1	258.peg.1798	259.peg.364	260.peg.1269	264.peg.1238	265.peg.1161	267.peg.1029	261.peg.969	262.peg.949	263.peg.524	266.peg.501	268.peg.657	269.peg.1276
12	12	1	258.peg.1799	259.peg.365	260.peg.1270	264.peg.1239	265.peg.1160	267.peg.1028	261.peg.968	262.peg.950	263.peg.525	266.peg.500	268.peg.658	269.peg.1277
12	12	1	258.peg.305	259.peg.2125	260.peg.1827	264.peg.124	265.peg.700	267.peg.305	261.peg.2012	262.peg.1906	263.peg.1878	266.peg.1334	268.peg.34	269.peg.256
12	12	1	258.peg.1800	259.peg.366	260.peg.1271	264.peg.1240	265.peg.1159	267.peg.1027	261.peg.967	262.peg.951	263.peg.526	266.peg.499	268.peg.659	269.peg.1278
12	12	1	258.peg.1801	259.peg.367	260.peg.1272	264.peg.1241	265.peg.1158	267.peg.1026	261.peg.966	262.peg.952	263.peg.527	266.peg.498	268.peg.660	269.peg.1279
12	12	1	258.peg.1802	259.peg.368	260.peg.1273	264.peg.1242	265.peg.1157	267.peg.1025	261.peg.965	262.peg.953	263.peg.528	266.peg.497	268.peg.661	269.peg.1280
12	12	1	258.peg.1803	259.peg.369	260.peg.1274	264.peg.1243	265.peg.1156	267.peg.1024	261.peg.964	262.peg.954	263.peg.529	266.peg.496	268.peg.662	269.peg.1281
12	12	1	258.peg.1804	259.peg.370	260.peg.1275	264.peg.1244	265.peg.1155	267.peg.1023	261.peg.963	262.peg.955	263.peg.530	266.peg.495	268.peg.663	269.peg.1282
12	12	1	258.peg.1805	259.peg.371	260.peg.1276	264.peg.1245	265.peg.1154	267.peg.1022	261.peg.962	262.peg.956	263.peg.531	266.peg.494	268.peg.664	269.peg.1283
12	12	1	258.peg.1806	259.peg.372	260.peg.1277	264.peg.1246	265.peg.1153	267.peg.1021	261.peg.961	262.peg.957	263.peg.532	266.peg.493	268.peg.665	269.peg.1284
12	12	1	258.peg.1807	259.peg.373	260.peg.1278	264.peg.1247	265.peg.1152	267.peg.1020	261.peg.960	262.peg.958	263.peg.533	266.peg.492	268.peg.666	269.peg.1285
12	12	1	258.peg.1808	259.peg.374	260.peg.1279	264.peg.1248	265.peg.1151	267.peg.897	261.peg.2532	262.peg.1248	263.peg.2028	266.peg.491	268.peg.667	269.peg.1286
12	12	1	258.peg.1809	259.peg.375	260.peg.1280	264.peg.1249	265.peg.1150	267.peg.896	261.peg.2531	262.peg.1249	263.peg.2030	266.peg.490	268.peg.668	269.peg.1287
12	12	1	258.peg.304	259.peg.2126	260.peg.1826	264.peg.125	265.peg.701	267.peg.304	261.peg.2013	262.peg.1907	263.peg.1879	266.peg.1333	268.peg.35	269.peg.255
12	12	1	258.peg.1810	259.peg.376	260.peg.1281	264.peg.1250	265.peg.1149	267.peg.895	261.peg.2530	262.peg.1250	263.peg.2031	266.peg.489	268.peg.669	269.peg.1288
12	12	1	258.peg.1811	259.peg.377	260.peg.1282	264.peg.1251	265.peg.1148	267.peg.894	261.peg.2529	262.peg.1251	263.peg.2032	266.peg.488	268.peg.670	269.peg.1289
12	12	1	258.peg.1812	259.peg.378	260.peg.1283	264.peg.1252	265.peg.1147	267.peg.893	261.peg.2528	262.peg.1252	263.peg.2033	266.peg.487	268.peg.671	269.peg.1290
12	12	1	258.peg.1813	259.peg.379	260.peg.1284	264.peg.1253	265.peg.1146	267.peg.892	261.peg.2527	262.peg.1253	263.peg.2034	266.peg.486	268.peg.672	269.peg.1291
12	12	1	258.peg.1814	259.peg.380	260.peg.1285	264.peg.1254	265.peg.1145	267.peg.891	261.peg.2526	262.peg.1254	263.peg.2035	266.peg.485	268.peg.673	269.peg.1292
12	12	1	258.peg.1815	259.peg.381	260.peg.1286	264.peg.1255	265.peg.1144	267.peg.890	261.peg.2525	262.peg.1255	263.peg.2036	266.peg.484	268.peg.674	269.peg.1293
12	12	1	258.peg.1816	259.peg.382	260.peg.1287	264.peg.1256	265.peg.1143	267.peg.889	261.peg.2524	262.peg.1256	263.peg.2037	266.peg.483	268.peg.675	269.peg.1294
12	12	1	258.peg.1817	259.peg.383	260.peg.1288	264.peg.1257	265.peg.1142	267.peg.888	261.peg.2523	262.peg.1257	263.peg.2038	266.peg.482	268.peg.676	269.peg.1295
12	12	1	258.peg.1818	259.peg.384	260.peg.1289	264.peg.1258	265.peg.1141	267.peg.887	261.peg.2522	262.peg.1258	263.peg.2039	266.peg.481	268.peg.677	269.peg.1296
12	12	1	258.peg.1819	259.peg.385	260.peg.1290	264.peg.1259	265.peg.1140	267.peg.886	261.peg.2521	262.peg.1259	263.peg.2040	266.peg.480	268.peg.678	269.peg.1297
12	12	1	258.peg.303	259.peg.2127	260.peg.1825	264.peg.126	265.peg.702	267.peg.303	261.peg.2014	262.peg.1908	263.peg.1880	266.peg.1332	268.peg.36	269.peg.254
12	12	1	258.peg.1820	259.peg.386	260.peg.1291	264.peg.1260	265.peg.1139	267.peg.885	261.peg.2520	262.peg.1260	263.peg.2041	266.peg.479	268.peg.679	269.peg.1298
12	12	1	258.peg.1821	259.peg.387	260.peg.1292	264.peg.1261	265.peg.1138	267.peg.884	261.peg.2519	262.peg.1261	263.peg.2042	266.peg.478	268.peg.680	269.peg.1299
12	12	1	258.peg.1822	259.peg.388	260.peg.1293	264.peg.1262	265.peg.1137	267.peg.883	261.peg.2518	262.peg.1262	263.peg.2043	266.peg.477	268.peg.681	269.peg.1300
12	12	1	258.peg.1823	259.peg.389	260.peg.1294	264.peg.1263	265.peg.1136	267.peg.882	261.peg.2517	262.peg.1263	263.peg.2044	266.peg.476	268.peg.682	269.peg.1301
12	12	1	258.peg.1824	259.peg.390	260.peg.1295	264.peg.1264	265.peg.1135	267.peg.881	261.peg.2516	262.peg.1264	263.peg.2045	266.peg.475	268.peg.683	269.peg.1302
12	12	1	258.peg.1825	259.peg.391	260.peg.1296	264.peg.1265	265.peg.1134	267.peg.880	261.peg.2513	262.peg.2199	263.peg.2047	266.peg.472	268.peg.684	269.peg.1304
12	12	1	258.peg.302	259.peg.2128	260.peg.1824	264.peg.127	265.peg.703	267.peg.302	261.peg.2015	262.peg.1909	263.peg.1881	266.peg.1331	268.peg.37	269.peg.253
12	12	1	258.peg.1830	259.peg.396	260.peg.1301	264.peg.1270	265.peg.1129	267.peg.875	261.peg.2509	262.peg.2203	263.peg.2051	266.peg.468	268.peg.688	269.peg.1308
12	12	1	258.peg.1831	259.peg.397	260.peg.1302	264.peg.1271	265.peg.1128	267.peg.874	261.peg.2508	262.peg.2204	263.peg.2052	266.peg.467	268.peg.689	269.peg.1309
12	12	1	258.peg.1832	259.peg.398	260.peg.1303	264.peg.1272	265.peg.1127	267.peg.873	261.peg.2507	262.peg.2205	263.peg.2053	266.peg.466	268.peg.690	269.peg.1310
12	12	1	258.peg.1833	259.peg.399	260.peg.1304	264.peg.1273	265.peg.1126	267.peg.872	261.peg.2506	262.peg.2206	263.peg.2054	266.peg.465	268.peg.691	269.peg.1311
12	12	1	258.peg.1834	259.peg.400	260.peg.1305	264.peg.1274	265.peg.1125	267.peg.871	261.peg.2505	262.peg.2207	263.peg.2055	266.peg.464	268.peg.692	269.peg.1312
12	12	1	258.peg.1835	259.peg.401	260.peg.1306	264.peg.1275	265.peg.1124	267.peg.870	261.peg.2504	262.peg.2208	263.peg.2056	266.peg.463	268.peg.693	269.peg.1313
12	12	1	258.peg.1836	259.peg.402	260.peg.1307	264.peg.1276	265.peg.1123	267.peg.869	261.peg.2503	262.peg.2209	263.peg.2057	266.peg.462	268.peg.694	269.peg.1314
12	12	1	258.peg.1837	259.peg.403	260.peg.1308	264.peg.1277	265.peg.1122	267.peg.868	261.peg.2502	262.peg.2210	263.peg.2058	266.peg.461	268.peg.695	269.peg.1315
12	12	1	258.peg.1838	259.peg.404	260.peg.1309	264.peg.1278	265.peg.1121	267.peg.867	261.peg.2501	262.peg.2211	263.peg.2059	266.peg.460	268.peg.696	269.peg.1316
12	12	1	258.peg.1839	259.peg.405	260.peg.1310	264.peg.1279	265.peg.1120	267.peg.866	261.peg.2500	262.peg.2212	263.peg.2060	266.peg.459	268.peg.697	269.peg.1317
12	12	1	258.peg.301	259.peg.2129	260.peg.1823	264.peg.128	265.peg.704	267.peg.301	261.peg.2016	262.peg.1910	263.peg.1882	266.peg.1330	268.peg.38	269.peg.252
12	12	1	258.peg.1840	259.peg.406	260.peg.1311	264.peg.1280	265.peg.1119	267.peg.865	261.peg.2499	262.peg.2213	263.peg.2061	266.peg.458	268.peg.698	269.peg.1318
12	12	1	258.peg.1841	259.peg.407	260.peg.1312	264.peg.1281	265.peg.1118	267.peg.864	261.peg.2498	262.peg.2214	263.peg.2062	266.peg.457	268.peg.700	269.peg.1319
12	12	1	258.peg.1842	259.peg.408	260.peg.1313	264.peg.1282	265.peg.1117	267.peg.863	261.peg.2497	262.peg.2215	263.peg.2063	266.peg.456	268.peg.701	269.peg.1320
12	12	1	258.peg.1843	259.peg.409	260.peg.1314	264.peg.1283	265.peg.1116	267.peg.862	261.peg.2496	262.peg.2216	263.peg.2064	266.peg.455	268.peg.702	269.peg.1321
11	11	1	258.peg.1844	259.peg.410	260.peg.1315	264.peg.1284	265.peg.1115	267.peg.861	261.peg.2495	262.peg.2217	263.peg.2065	266.peg.454	*	269.peg.1322
12	12	1	258.peg.1845	259.peg.411	260.peg.1316	264.peg.1285	265.peg.1114	267.peg.860	261.peg.2494	262.peg.2218	263.peg.2066	266.peg.453	268.peg.704	269.peg.1323
12	13	0.846	258.peg.1846	259.peg.412	260.peg.1317,260.peg.2385	264.peg.1286	265.peg.1113	267.peg.859	261.peg.2493	262.peg.2219	263.peg.2067	266.peg.452	268.peg.705	269.peg.1324
12	12	1	258.peg.1847	259.peg.413	260.peg.1318	264.peg.1287	265.peg.1112	267.peg.858	261.peg.2492	262.peg.2220	263.peg.2068	266.peg.451	268.peg.706	269.peg.1325
12	12	1	258.peg.1848	259.peg.414	260.peg.1319	264.peg.1288	265.peg.1111	267.peg.857	261.peg.2491	262.peg.2222	263.peg.2070	266.peg.449	268.peg.707	269.peg.1326
12	12	1	258.peg.1849	259.peg.415	260.peg.1320	264.peg.1289	265.peg.1110	267.peg.856	261.peg.2490	262.peg.2223	263.peg.2071	266.peg.448	268.peg.708	269.peg.1327
12	12	1	258.peg.300	259.peg.2130	260.peg.1822	264.peg.129	265.peg.705	267.peg.300	261.peg.2017	262.peg.1911	263.peg.1883	266.peg.1329	268.peg.39	269.peg.251
12	12	1	258.peg.1850	259.peg.416	260.peg.1321	264.peg.1290	265.peg.1109	267.peg.855	261.peg.2489	262.peg.2224	263.peg.2072	266.peg.447	268.peg.709	269.peg.1328
12	12	1	258.peg.1851	259.peg.417	260.peg.1322	264.peg.1291	265.peg.1108	267.peg.854	261.peg.2488	262.peg.2225	263.peg.2073	266.peg.446	268.peg.710	269.peg.1329
12	12	1	258.peg.1852	259.peg.418	260.peg.1323	264.peg.1292	265.peg.1107	267.peg.853	261.peg.2487	262.peg.2226	263.peg.2074	266.peg.445	268.peg.711	269.peg.1330
12	12	0.667	258.peg.1854	259.peg.420	260.peg.1325	264.peg.1294	265.peg.1106	267.peg.851	261.peg.2485	262.peg.2228	263.peg.2076	266.peg.444	268.peg.712	269.peg.1331
12	12	1	258.peg.1856	259.peg.422	260.peg.1327	264.peg.1296	265.peg.1104	267.peg.849	261.peg.2484	262.peg.2229	263.peg.2077	266.peg.442	268.peg.714	269.peg.1333
12	12	1	258.peg.1857	259.peg.423	260.peg.1328	264.peg.1297	265.peg.1103	267.peg.848	261.peg.2483	262.peg.2230	263.peg.2078	266.peg.441	268.peg.715	269.peg.1334
12	12	1	258.peg.1858	259.peg.424	260.peg.1329	264.peg.1298	265.peg.1102	267.peg.847	261.peg.2482	262.peg.2231	263.peg.2079	266.peg.440	268.peg.716	269.peg.1335
12	12	1	258.peg.1859	259.peg.425	260.peg.1330	264.peg.1299	265.peg.1101	267.peg.846	261.peg.2481	262.peg.2232	263.peg.2080	266.peg.439	268.peg.717	269.peg.1336
12	12	1	258.peg.299	259.peg.2131	260.peg.1821	264.peg.130	265.peg.706	267.peg.299	261.peg.2018	262.peg.1912	263.peg.1884	266.peg.1328	268.peg.40	269.peg.250
12	12	1	258.peg.1860	259.peg.426	260.peg.1331	264.peg.1300	265.peg.1100	267.peg.845	261.peg.2480	262.peg.2233	263.peg.2081	266.peg.438	268.peg.718	269.peg.1337
12	12	1	258.peg.1861	259.peg.427	260.peg.1332	264.peg.1301	265.peg.1099	267.peg.844	261.peg.2479	262.peg.2234	263.peg.2082	266.peg.437	268.peg.719	269.peg.1338
12	12	1	258.peg.1862	259.peg.428	260.peg.1333	264.peg.1302	265.peg.1098	267.peg.843	261.peg.2478	262.peg.2235	263.peg.2083	266.peg.436	268.peg.720	269.peg.1339
12	12	1	258.peg.1864	259.peg.430	260.peg.1335	264.peg.1304	265.peg.1096	267.peg.841	261.peg.2474	262.peg.2239	263.peg.2087	266.peg.432	268.peg.724	269.peg.1343
12	12	1	258.peg.1865	259.peg.432	260.peg.1336	264.peg.1305	265.peg.1095	267.peg.840	261.peg.2473	262.peg.2241	263.peg.2089	266.peg.431	268.peg.726	269.peg.1345
12	12	1	258.peg.1866	259.peg.433	260.peg.1337	264.peg.1306	265.peg.1094	267.peg.839	261.peg.2472	262.peg.2242	263.peg.2090	266.peg.430	268.peg.727	269.peg.1346
12	12	1	258.peg.1867	259.peg.434	260.peg.1338	264.peg.1307	265.peg.1093	267.peg.838	261.peg.2471	262.peg.2243	263.peg.2091	266.peg.429	268.peg.728	269.peg.1347
12	12	1	258.peg.1868	259.peg.435	260.peg.1339	264.peg.1308	265.peg.1092	267.peg.837	261.peg.2469	262.peg.2245	263.peg.2092	266.peg.428	268.peg.729	269.peg.1348
12	12	1	258.peg.1869	259.peg.436	260.peg.1340	264.peg.1309	265.peg.1091	267.peg.836	261.peg.2468	262.peg.2246	263.peg.2093	266.peg.427	268.peg.730	269.peg.1349
12	12	1	258.peg.298	259.peg.2132	260.peg.1820	264.peg.131	265.peg.707	267.peg.298	261.peg.2019	262.peg.1913	263.peg.1885	266.peg.1327	268.peg.41	269.peg.249
12	12	1	258.peg.1870	259.peg.437	260.peg.1341	264.peg.1310	265.peg.1090	267.peg.835	261.peg.2467	262.peg.2247	263.peg.2094	266.peg.426	268.peg.731	269.peg.1350
12	12	1	258.peg.1871	259.peg.438	260.peg.1342	264.peg.1311	265.peg.1089	267.peg.834	261.peg.2466	262.peg.2248	263.peg.2095	266.peg.425	268.peg.732	269.peg.1351
12	12	1	258.peg.1872	259.peg.439	260.peg.1343	264.peg.1312	265.peg.1088	267.peg.833	261.peg.2465	262.peg.2249	263.peg.2096	266.peg.424	268.peg.733	269.peg.1352
12	12	1	258.peg.1873	259.peg.440	260.peg.1344	264.peg.1313	265.peg.1087	267.peg.832	261.peg.2464	262.peg.2250	263.peg.2097	266.peg.423	268.peg.734	269.peg.1353
12	12	1	258.peg.1874	259.peg.441	260.peg.1345	264.peg.1314	265.peg.1086	267.peg.831	261.peg.2463	262.peg.2251	263.peg.2098	266.peg.422	268.peg.735	269.peg.1354
12	12	1	258.peg.1875	259.peg.442	260.peg.1346	264.peg.1315	265.peg.1085	267.peg.830	261.peg.2462	262.peg.2252	263.peg.2099	266.peg.421	268.peg.736	269.peg.1355
12	12	1	258.peg.1876	259.peg.443	260.peg.1347	264.peg.1316	265.peg.1084	267.peg.829	261.peg.2461	262.peg.2253	263.peg.2100	266.peg.420	268.peg.737	269.peg.1356
12	12	1	258.peg.1877	259.peg.444	260.peg.1348	264.peg.1317	265.peg.1083	267.peg.828	261.peg.2460	262.peg.2254	263.peg.2101	266.peg.419	268.peg.738	269.peg.1357
12	12	1	258.peg.1878	259.peg.445	260.peg.1349	264.peg.1318	265.peg.1082	267.peg.827	261.peg.2459	262.peg.2255	263.peg.2102	266.peg.418	268.peg.739	269.peg.1358
12	12	1	258.peg.297	259.peg.2133	260.peg.1819	264.peg.132	265.peg.708	267.peg.297	261.peg.2020	262.peg.1914	263.peg.1886	266.peg.1326	268.peg.42	269.peg.248
11	11	1	258.peg.1882	259.peg.449	260.peg.1353	264.peg.1322	265.peg.1078	267.peg.823	261.peg.2457	262.peg.2257	263.peg.2104	266.peg.416	268.peg.741	*
12	12	1	258.peg.1883	259.peg.450	260.peg.1354	264.peg.1323	265.peg.1077	267.peg.822	261.peg.2456	262.peg.2258	263.peg.2105	266.peg.415	268.peg.742	269.peg.2226
12	12	1	258.peg.1885	259.peg.451	260.peg.1355	264.peg.1324	265.peg.1076	267.peg.821	261.peg.2455	262.peg.2260	263.peg.2106	266.peg.413	268.peg.743	269.peg.2225
12	12	1	258.peg.1886	259.peg.452	260.peg.1356	264.peg.1325	265.peg.1075	267.peg.820	261.peg.2454	262.peg.2261	263.peg.2107	266.peg.412	268.peg.744	269.peg.2224
12	12	1	258.peg.1887	259.peg.453	260.peg.1357	264.peg.1326	265.peg.1074	267.peg.819	261.peg.2453	262.peg.2262	263.peg.2108	266.peg.411	268.peg.745	269.peg.2223
12	12	1	258.peg.1888	259.peg.454	260.peg.1358	264.peg.1327	265.peg.1073	267.peg.818	261.peg.2452	262.peg.2263	263.peg.2109	266.peg.410	268.peg.746	269.peg.2222
12	12	1	258.peg.1889	259.peg.455	260.peg.1359	264.peg.1328	265.peg.1072	267.peg.817	261.peg.2451	262.peg.2265	263.peg.2110	266.peg.409	268.peg.747	269.peg.2221
12	12	1	258.peg.1890	259.peg.456	260.peg.1360	264.peg.1329	265.peg.1071	267.peg.816	261.peg.2450	262.peg.2266	263.peg.2111	266.peg.408	268.peg.748	269.peg.2220
12	12	1	258.peg.296	259.peg.2134	260.peg.1818	264.peg.133	265.peg.709	267.peg.296	261.peg.2021	262.peg.1915	263.peg.1887	266.peg.1325	268.peg.43	269.peg.247
12	12	1	258.peg.1891	259.peg.457	260.peg.1361	264.peg.1330	265.peg.1070	267.peg.815	261.peg.2449	262.peg.2267	263.peg.2112	266.peg.407	268.peg.749	269.peg.2219
12	12	1	258.peg.1892	259.peg.458	260.peg.1362	264.peg.1331	265.peg.1069	267.peg.814	261.peg.2448	262.peg.2268	263.peg.2113	266.peg.406	268.peg.750	269.peg.2218
12	12	1	258.peg.1893	259.peg.459	260.peg.1363	264.peg.1332	265.peg.1068	267.peg.813	261.peg.2447	262.peg.2269	263.peg.2114	266.peg.405	268.peg.751	269.peg.2217
12	12	1	258.peg.1894	259.peg.460	260.peg.1364	264.peg.1333	265.peg.1067	267.peg.812	261.peg.2446	262.peg.2270	263.peg.2115	266.peg.404	268.peg.752	269.peg.2216
12	12	1	258.peg.1895	259.peg.461	260.peg.1365	264.peg.1334	265.peg.1066	267.peg.811	261.peg.2445	262.peg.2271	263.peg.2116	266.peg.403	268.peg.753	269.peg.2215
12	12	1	258.peg.1896	259.peg.462	260.peg.1366	264.peg.1335	265.peg.1065	267.peg.810	261.peg.2444	262.peg.2272	263.peg.2117	266.peg.402	268.peg.754	269.peg.2214
12	12	1	258.peg.1897	259.peg.464	260.peg.1368	264.peg.1337	265.peg.1063	267.peg.808	261.peg.2443	262.peg.2273	263.peg.2118	266.peg.401	268.peg.755	269.peg.2213
12	12	1	258.peg.1899	259.peg.466	260.peg.1370	264.peg.1338	265.peg.1062	267.peg.807	261.peg.2442	262.peg.2274	263.peg.2119	266.peg.400	268.peg.756	269.peg.2212
12	12	1	258.peg.1900	259.peg.467	260.peg.1371	264.peg.1339	265.peg.1061	267.peg.806	261.peg.2440	262.peg.2276	263.peg.2121	266.peg.398	268.peg.757	269.peg.2210
12	12	1	258.peg.295	259.peg.2135	260.peg.1817	264.peg.134	265.peg.710	267.peg.295	261.peg.2022	262.peg.1916	263.peg.1888	266.peg.1324	268.peg.44	269.peg.246
12	12	1	258.peg.1901	259.peg.468	260.peg.1372	264.peg.1340	265.peg.1060	267.peg.805	261.peg.2439	262.peg.2277	263.peg.2122	266.peg.397	268.peg.758	269.peg.2209
12	12	1	258.peg.1902	259.peg.469	260.peg.1373	264.peg.1341	265.peg.1059	267.peg.804	261.peg.2438	262.peg.2278	263.peg.2123	266.peg.396	268.peg.759	269.peg.2208
12	12	1	258.peg.1903	259.peg.470	260.peg.1374	264.peg.1342	265.peg.1058	267.peg.803	261.peg.2437	262.peg.2280	263.peg.2125	266.peg.394	268.peg.761	269.peg.2206
12	12	1	258.peg.1908	259.peg.475	260.peg.1378	264.peg.1347	265.peg.1053	267.peg.798	261.peg.2435	262.peg.2282	263.peg.2127	266.peg.392	268.peg.763	269.peg.2204
12	12	1	258.peg.1909	259.peg.476	260.peg.1379	264.peg.1348	265.peg.1052	267.peg.797	261.peg.2433	262.peg.2284	263.peg.2129	266.peg.389	268.peg.765	269.peg.2202
12	12	1	258.peg.1910	259.peg.477	260.peg.1380	264.peg.1349	265.peg.1051	267.peg.796	261.peg.2432	262.peg.2285	263.peg.2130	266.peg.388	268.peg.766	269.peg.2201
12	12	1	258.peg.294	259.peg.2136	260.peg.1816	264.peg.135	265.peg.711	267.peg.294	261.peg.2023	262.peg.1917	263.peg.1889	266.peg.1323	268.peg.45	269.peg.245
12	12	1	258.peg.1911	259.peg.478	260.peg.1381	264.peg.1350	265.peg.1050	267.peg.795	261.peg.2431	262.peg.2286	263.peg.2131	266.peg.387	268.peg.767	269.peg.2200
12	12	1	258.peg.1912	259.peg.479	260.peg.1382	264.peg.1351	265.peg.1049	267.peg.794	261.peg.2430	262.peg.2287	263.peg.2132	266.peg.386	268.peg.768	269.peg.2199
12	12	1	258.peg.1913	259.peg.480	260.peg.1383	264.peg.1352	265.peg.1048	267.peg.793	261.peg.2429	262.peg.2288	263.peg.2133	266.peg.385	268.peg.769	269.peg.2198
12	12	1	258.peg.1914	259.peg.481	260.peg.1384	264.peg.1353	265.peg.1047	267.peg.792	261.peg.615	262.peg.2290	263.peg.2135	266.peg.383	268.peg.2037	269.peg.2196
12	12	1	258.peg.1915	259.peg.482	260.peg.1385	264.peg.1354	265.peg.1046	267.peg.791	261.peg.622	262.peg.2297	263.peg.2142	266.peg.376	268.peg.2030	269.peg.2189
12	12	1	258.peg.1916	259.peg.483	260.peg.1386	264.peg.1355	265.peg.1045	267.peg.790	261.peg.623	262.peg.2298	263.peg.2143	266.peg.375	268.peg.2029	269.peg.2188
12	12	1	258.peg.1917	259.peg.484	260.peg.1387	264.peg.1356	265.peg.1044	267.peg.789	261.peg.624	262.peg.2299	263.peg.2144	266.peg.374	268.peg.2028	269.peg.2187
12	12	1	258.peg.1918	259.peg.485	260.peg.1388	264.peg.1357	265.peg.1043	267.peg.788	261.peg.625	262.peg.2300	263.peg.2145	266.peg.373	268.peg.2027	269.peg.2186
12	12	1	258.peg.1919	259.peg.486	260.peg.1389	264.peg.1358	265.peg.1042	267.peg.787	261.peg.626	262.peg.2301	263.peg.2146	266.peg.372	268.peg.2026	269.peg.2185
12	12	1	258.peg.1920	259.peg.487	260.peg.1390	264.peg.1359	265.peg.1041	267.peg.786	261.peg.627	262.peg.2302	263.peg.2147	266.peg.371	268.peg.2025	269.peg.2184
12	12	1	258.peg.293	259.peg.2137	260.peg.1815	264.peg.136	265.peg.712	267.peg.293	261.peg.2024	262.peg.1918	263.peg.1890	266.peg.1322	268.peg.46	269.peg.244
12	12	1	258.peg.1921	259.peg.488	260.peg.1391	264.peg.1360	265.peg.1040	267.peg.785	261.peg.628	262.peg.2303	263.peg.2148	266.peg.370	268.peg.2024	269.peg.2183
12	12	1	258.peg.1922	259.peg.489	260.peg.1392	264.peg.1361	265.peg.1039	267.peg.784	261.peg.629	262.peg.2304	263.peg.2149	266.peg.369	268.peg.2023	269.peg.2182
12	12	1	258.peg.1923	259.peg.490	260.peg.1393	264.peg.1362	265.peg.1038	267.peg.783	261.peg.630	262.peg.2305	263.peg.2150	266.peg.368	268.peg.2022	269.peg.2338
10	10	1	258.peg.1924	259.peg.491	260.peg.1394	264.peg.1363	265.peg.1037	267.peg.782	261.peg.631	*	*	266.peg.367	268.peg.2021	269.peg.2337
12	12	1	258.peg.1926	259.peg.494	260.peg.1397	264.peg.1367	265.peg.1033	267.peg.780	261.peg.632	262.peg.2308	263.peg.2153	266.peg.366	268.peg.2020	269.peg.2336
12	12	1	258.peg.1927	259.peg.495	260.peg.1398	264.peg.1368	265.peg.1032	267.peg.779	261.peg.633	262.peg.2309	263.peg.2154	266.peg.365	268.peg.2019	269.peg.2335
12	12	1	258.peg.1928	259.peg.496	260.peg.1399	264.peg.1369	265.peg.1031	267.peg.778	261.peg.634	262.peg.2310	263.peg.2155	266.peg.364	268.peg.2018	269.peg.2334
12	12	1	258.peg.292	259.peg.2138	260.peg.1814	264.peg.137	265.peg.713	267.peg.292	261.peg.2025	262.peg.1919	263.peg.1891	266.peg.1321	268.peg.47	269.peg.243
12	12	1	258.peg.1929	259.peg.497	260.peg.1400	264.peg.1370	265.peg.1030	267.peg.777	261.peg.635	262.peg.2311	263.peg.2156	266.peg.363	268.peg.2017	269.peg.2333
12	12	1	258.peg.1930	259.peg.498	260.peg.1401	264.peg.1371	265.peg.1029	267.peg.776	261.peg.636	262.peg.2312	263.peg.2157	266.peg.362	268.peg.2016	269.peg.2332
12	12	1	258.peg.1931	259.peg.499	260.peg.1402	264.peg.1372	265.peg.1028	267.peg.775	261.peg.637	262.peg.2313	263.peg.2158	266.peg.361	268.peg.2015	269.peg.2331
12	12	1	258.peg.1933	259.peg.501	260.peg.1404	264.peg.1374	265.peg.1026	267.peg.773	261.peg.638	262.peg.2315	263.peg.2160	266.peg.360	268.peg.2013	269.peg.2330
12	12	1	258.peg.1934	259.peg.502	260.peg.1405	264.peg.1375	265.peg.1025	267.peg.772	261.peg.640	262.peg.2317	263.peg.2162	266.peg.358	268.peg.2011	269.peg.2328
12	12	1	258.peg.1935	259.peg.503	260.peg.1406	264.peg.1376	265.peg.1024	267.peg.771	261.peg.641	262.peg.2318	263.peg.2163	266.peg.357	268.peg.2010	269.peg.2327
12	12	1	258.peg.1936	259.peg.504	260.peg.1407	264.peg.1377	265.peg.1023	267.peg.770	261.peg.642	262.peg.2319	263.peg.2164	266.peg.356	268.peg.2009	269.peg.2326
11	11	1	258.peg.1937	259.peg.505	260.peg.1408	264.peg.1378	265.peg.1022	267.peg.769	261.peg.643	262.peg.2320	*	266.peg.355	268.peg.2008	269.peg.2325
12	12	1	258.peg.1938	259.peg.506	260.peg.1409	264.peg.1379	265.peg.1021	267.peg.768	261.peg.644	262.peg.2321	263.peg.2166	266.peg.354	268.peg.2007	269.peg.2324
12	12	1	258.peg.1939	259.peg.507	260.peg.1410	264.peg.1380	265.peg.1020	267.peg.767	261.peg.645	262.peg.2322	263.peg.2167	266.peg.353	268.peg.2006	269.peg.2323
12	12	1	258.peg.1940	259.peg.508	260.peg.1411	264.peg.1381	265.peg.1019	267.peg.766	261.peg.646	262.peg.2323	263.peg.2168	266.peg.352	268.peg.2005	269.peg.2322
12	12	1	258.peg.1941	259.peg.509	260.peg.1412	264.peg.1382	265.peg.1018	267.peg.765	261.peg.647	262.peg.2324	263.peg.2169	266.peg.351	268.peg.2004	269.peg.2321
12	12	1	258.peg.1942	259.peg.510	260.peg.1413	264.peg.1383	265.peg.1017	267.peg.764	261.peg.648	262.peg.2325	263.peg.2170	266.peg.350	268.peg.2003	269.peg.2320
12	12	1	258.peg.1943	259.peg.511	260.peg.1414	264.peg.1384	265.peg.1016	267.peg.763	261.peg.649	262.peg.2326	263.peg.2171	266.peg.349	268.peg.2002	269.peg.2319
12	12	1	258.peg.1944	259.peg.512	260.peg.1415	264.peg.1385	265.peg.1015	267.peg.762	261.peg.650	262.peg.2327	263.peg.2172	266.peg.348	268.peg.2001	269.peg.2318
12	12	1	258.peg.1945	259.peg.513	260.peg.1416	264.peg.1386	265.peg.1014	267.peg.761	261.peg.651	262.peg.2328	263.peg.2173	266.peg.346	268.peg.2000	269.peg.2317
12	12	1	258.peg.1946	259.peg.514	260.peg.1417	264.peg.1387	265.peg.1013	267.peg.760	261.peg.652	262.peg.2329	263.peg.2174	266.peg.345	268.peg.1999	269.peg.2316
12	12	1	258.peg.1947	259.peg.515	260.peg.1418	264.peg.1388	265.peg.1012	267.peg.759	261.peg.653	262.peg.2330	263.peg.2175	266.peg.344	268.peg.1998	269.peg.2315
12	12	1	258.peg.1948	259.peg.516	260.peg.1419	264.peg.1389	265.peg.1011	267.peg.758	261.peg.655	262.peg.2332	263.peg.2177	266.peg.342	268.peg.1996	269.peg.2313
12	12	1	258.peg.290	259.peg.2140	260.peg.1812	264.peg.139	265.peg.715	267.peg.290	261.peg.2028	262.peg.1922	263.peg.1894	266.peg.1318	268.peg.50	269.peg.240
12	12	1	258.peg.1949	259.peg.517	260.peg.1420	264.peg.1390	265.peg.1010	267.peg.757	261.peg.656	262.peg.2333	263.peg.2178	266.peg.341	268.peg.1995	269.peg.2312
12	12	1	258.peg.1950	259.peg.518	260.peg.1421	264.peg.1391	265.peg.1009	267.peg.756	261.peg.657	262.peg.2334	263.peg.2179	266.peg.340	268.peg.1994	269.peg.2311
12	12	1	258.peg.1951	259.peg.519	260.peg.1422	264.peg.1392	265.peg.1008	267.peg.755	261.peg.658	262.peg.2335	263.peg.2180	266.peg.339	268.peg.1993	269.peg.2310
12	12	1	258.peg.1952	259.peg.520	260.peg.1423	264.peg.1393	265.peg.1007	267.peg.754	261.peg.659	262.peg.2336	263.peg.2181	266.peg.338	268.peg.1992	269.peg.2309
12	12	1	258.peg.1954	259.peg.522	260.peg.1425	264.peg.1395	265.peg.1005	267.peg.752	261.peg.660	262.peg.2337	263.peg.2182	266.peg.337	268.peg.1991	269.peg.2308
12	12	1	258.peg.1955	259.peg.523	260.peg.1426	264.peg.1396	265.peg.1004	267.peg.751	261.peg.661	262.peg.2338	263.peg.2183	266.peg.336	268.peg.1990	269.peg.2307
12	12	1	258.peg.1956	259.peg.524	260.peg.1427	264.peg.1397	265.peg.1003	267.peg.750	261.peg.662	262.peg.2339	263.peg.2184	266.peg.335	268.peg.1989	269.peg.2306
12	12	1	258.peg.1402	259.peg.1431	260.peg.480	264.peg.1398	265.peg.386	267.peg.1907	261.peg.1894	262.peg.2056	263.peg.1204	266.peg.45	268.peg.373	269.peg.429
12	12	1	258.peg.1401	259.peg.1432	260.peg.479	264.peg.1399	265.peg.387	267.peg.1906	261.peg.1895	262.peg.2057	263.peg.1205	266.peg.44	268.peg.372	269.peg.428
12	12	1	258.peg.414	259.peg.2016	260.peg.1936	264.peg.14	265.peg.591	267.peg.415	261.peg.1699	262.peg.711	263.peg.652	266.peg.632	268.peg.525	269.peg.833
12	12	1	258.peg.289	259.peg.2141	260.peg.1811	264.peg.140	265.peg.716	267.peg.289	261.peg.2029	262.peg.1923	263.peg.1895	266.peg.1317	268.peg.51	269.peg.239
12	12	1	258.peg.1400	259.peg.1433	260.peg.478	264.peg.1400	265.peg.388	267.peg.1905	261.peg.1896	262.peg.2058	263.peg.1206	266.peg.43	268.peg.371	269.peg.427
12	12	1	258.peg.1399	259.peg.1434	260.peg.477	264.peg.1401	265.peg.389	267.peg.1904	261.peg.1897	262.peg.2059	263.peg.1207	266.peg.42	268.peg.370	269.peg.426
12	12	1	258.peg.1398	259.peg.1435	260.peg.476	264.peg.1402	265.peg.390	267.peg.1903	261.peg.1898	262.peg.2060	263.peg.1208	266.peg.41	268.peg.369	269.peg.425
12	12	1	258.peg.1397	259.peg.1436	260.peg.475	264.peg.1403	265.peg.391	267.peg.1902	261.peg.1899	262.peg.2061	263.peg.1209	266.peg.40	268.peg.368	269.peg.424
12	12	1	258.peg.1396	259.peg.1437	260.peg.474	264.peg.1404	265.peg.392	267.peg.1901	261.peg.1900	262.peg.2062	263.peg.1210	266.peg.39	268.peg.367	269.peg.423
12	12	1	258.peg.1395	259.peg.1438	260.peg.473	264.peg.1405	265.peg.393	267.peg.1900	261.peg.1901	262.peg.2063	263.peg.1211	266.peg.38	268.peg.366	269.peg.422
12	12	1	258.peg.1394	259.peg.1439	260.peg.472	264.peg.1406	265.peg.394	267.peg.1899	261.peg.1902	262.peg.2064	263.peg.1212	266.peg.37	268.peg.365	269.peg.421
12	12	1	258.peg.1393	259.peg.1440	260.peg.471	264.peg.1407	265.peg.395	267.peg.1898	261.peg.1903	262.peg.2065	263.peg.1213	266.peg.36	268.peg.364	269.peg.419
12	12	1	258.peg.1392	259.peg.1441	260.peg.470	264.peg.1408	265.peg.396	267.peg.1897	261.peg.1904	262.peg.2066	263.peg.1214	266.peg.35	268.peg.363	269.peg.418
12	12	1	258.peg.1391	259.peg.1442	260.peg.469	264.peg.1409	265.peg.397	267.peg.1896	261.peg.1905	262.peg.2067	263.peg.1215	266.peg.34	268.peg.362	269.peg.417
12	12	1	258.peg.288	259.peg.2142	260.peg.1810	264.peg.141	265.peg.717	267.peg.288	261.peg.2030	262.peg.1924	263.peg.1896	266.peg.1316	268.peg.52	269.peg.238
12	12	1	258.peg.1390	259.peg.1443	260.peg.468	264.peg.1410	265.peg.398	267.peg.1895	261.peg.1907	262.peg.2069	263.peg.1216	266.peg.32	268.peg.361	269.peg.416
12	12	1	258.peg.1389	259.peg.1444	260.peg.467	264.peg.1411	265.peg.399	267.peg.1894	261.peg.1908	262.peg.2070	263.peg.1217	266.peg.31	268.peg.360	269.peg.415
12	12	1	258.peg.1388	259.peg.1445	260.peg.466	264.peg.1412	265.peg.400	267.peg.1893	261.peg.1909	262.peg.2071	263.peg.1218	266.peg.30	268.peg.359	269.peg.414
12	12	1	258.peg.1387	259.peg.1446	260.peg.465	264.peg.1413	265.peg.401	267.peg.1892	261.peg.1910	262.peg.2072	263.peg.1219	266.peg.29	268.peg.358	269.peg.413
12	18	0.203	258.peg.1386,258.peg.197	259.peg.1447,259.peg.2231	260.peg.1718,260.peg.464	264.peg.1414,264.peg.232	265.peg.402,265.peg.807	267.peg.1891,267.peg.198	261.peg.1911	262.peg.2073	263.peg.1220	266.peg.28	268.peg.357	269.peg.412
12	12	1	258.peg.1385	259.peg.1448	260.peg.463	264.peg.1415	265.peg.403	267.peg.1890	261.peg.1912	262.peg.2074	263.peg.1221	266.peg.27	268.peg.356	269.peg.411
12	12	1	258.peg.1384	259.peg.1449	260.peg.462	264.peg.1416	265.peg.404	267.peg.1889	261.peg.1913	262.peg.2075	263.peg.1222	266.peg.26	268.peg.355	269.peg.410
12	12	1	258.peg.1383	259.peg.1450	260.peg.461	264.peg.1417	265.peg.405	267.peg.1888	261.peg.1914	262.peg.2076	263.peg.1223	266.peg.25	268.peg.354	269.peg.409
12	12	1	258.peg.1382	259.peg.1451	260.peg.460	264.peg.1418	265.peg.406	267.peg.1887	261.peg.1915	262.peg.2077	263.peg.1224	266.peg.24	268.peg.353	269.peg.408
12	12	1	258.peg.1381	259.peg.1452	260.peg.459	264.peg.1419	265.peg.407	267.peg.1886	261.peg.1916	262.peg.2078	263.peg.1225	266.peg.23	268.peg.352	269.peg.407
12	12	1	258.peg.287	259.peg.2143	260.peg.1809	264.peg.142	265.peg.718	267.peg.287	261.peg.2031	262.peg.1925	263.peg.1897	266.peg.1315	268.peg.53	269.peg.237
12	12	1	258.peg.1380	259.peg.1453	260.peg.458	264.peg.1420	265.peg.408	267.peg.1885	261.peg.1917	262.peg.2079	263.peg.1226	266.peg.22	268.peg.351	269.peg.406
12	12	1	258.peg.1379	259.peg.1454	260.peg.457	264.peg.1421	265.peg.409	267.peg.1884	261.peg.1918	262.peg.2080	263.peg.1227	266.peg.21	268.peg.350	269.peg.405
12	12	1	258.peg.1378	259.peg.1455	260.peg.456	264.peg.1422	265.peg.410	267.peg.1883	261.peg.1919	262.peg.2081	263.peg.1228	266.peg.20	268.peg.349	269.peg.404
12	12	1	258.peg.1377	259.peg.1456	260.peg.455	264.peg.1423	265.peg.411	267.peg.1882	261.peg.1920	262.peg.2082	263.peg.1229	266.peg.19	268.peg.348	269.peg.403
12	12	1	258.peg.1376	259.peg.1457	260.peg.454	264.peg.1424	265.peg.412	267.peg.1881	261.peg.1921	262.peg.2083	263.peg.1230	266.peg.18	268.peg.347	269.peg.402
12	12	1	258.peg.1375	259.peg.1458	260.peg.453	264.peg.1425	265.peg.413	267.peg.1880	261.peg.1922	262.peg.2084	263.peg.1231	266.peg.17	268.peg.346	269.peg.401
12	12	1	258.peg.1373	259.peg.1460	260.peg.451	264.peg.1427	265.peg.415	267.peg.1878	261.peg.1923	262.peg.2085	263.peg.1232	266.peg.16	268.peg.345	269.peg.400
12	12	1	258.peg.1372	259.peg.1461	260.peg.450	264.peg.1428	265.peg.416	267.peg.1877	261.peg.1924	262.peg.2086	263.peg.1233	266.peg.15	268.peg.344	269.peg.399
12	12	1	258.peg.1371	259.peg.1462	260.peg.449	264.peg.1429	265.peg.417	267.peg.1876	261.peg.1925	262.peg.2087	263.peg.1234	266.peg.14	268.peg.343	269.peg.398
12	12	1	258.peg.286	259.peg.2144	260.peg.1808	264.peg.143	265.peg.719	267.peg.286	261.peg.2032	262.peg.1926	263.peg.1898	266.peg.1314	268.peg.54	269.peg.236
12	12	1	258.peg.1370	259.peg.1463	260.peg.448	264.peg.1430	265.peg.418	267.peg.1875	261.peg.1926	262.peg.2088	263.peg.1235	266.peg.13	268.peg.342	269.peg.397
12	12	1	258.peg.1369	259.peg.1464	260.peg.447	264.peg.1431	265.peg.419	267.peg.1874	261.peg.1927	262.peg.2089	263.peg.1236	266.peg.12	268.peg.341	269.peg.396
12	12	1	258.peg.1368	259.peg.1465	260.peg.446	264.peg.1432	265.peg.420	267.peg.1873	261.peg.1928	262.peg.2090	263.peg.1237	266.peg.11	268.peg.340	269.peg.395
12	12	1	258.peg.1367	259.peg.1466	260.peg.445	264.peg.1433	265.peg.421	267.peg.1872	261.peg.1929	262.peg.2091	263.peg.1238	266.peg.10	268.peg.339	269.peg.394
12	12	1	258.peg.1366	259.peg.1467	260.peg.444	264.peg.1434	265.peg.422	267.peg.1871	261.peg.1930	262.peg.2092	263.peg.1239	266.peg.9	268.peg.338	269.peg.393
12	12	1	258.peg.1365	259.peg.1468	260.peg.443	264.peg.1435	265.peg.423	267.peg.1870	261.peg.1931	262.peg.2093	263.peg.1240	266.peg.8	268.peg.337	269.peg.392
12	12	1	258.peg.1364	259.peg.1469	260.peg.442	264.peg.1436	265.peg.424	267.peg.1869	261.peg.1932	262.peg.2094	263.peg.1241	266.peg.7	268.peg.336	269.peg.391
12	12	1	258.peg.1363	259.peg.1470	260.peg.441	264.peg.1437	265.peg.425	267.peg.1868	261.peg.1933	262.peg.2095	263.peg.1242	266.peg.6	268.peg.335	269.peg.390
12	12	1	258.peg.1362	259.peg.1471	260.peg.440	264.peg.1438	265.peg.426	267.peg.1867	261.peg.1934	262.peg.2096	263.peg.1243	266.peg.5	268.peg.334	269.peg.389
12	12	1	258.peg.1361	259.peg.1472	260.peg.439	264.peg.1439	265.peg.427	267.peg.1866	261.peg.1935	262.peg.2097	263.peg.1244	266.peg.4	268.peg.333	269.peg.388
12	12	1	258.peg.285	259.peg.2145	260.peg.1807	264.peg.144	265.peg.720	267.peg.285	261.peg.2033	262.peg.1927	263.peg.1899	266.peg.1313	268.peg.55	269.peg.235
12	12	1	258.peg.1360	259.peg.1473	260.peg.438	264.peg.1440	265.peg.428	267.peg.1865	261.peg.1936	262.peg.2098	263.peg.1245	266.peg.3	268.peg.332	269.peg.387
12	12	1	258.peg.1359	259.peg.1474	260.peg.437	264.peg.1441	265.peg.429	267.peg.1864	261.peg.1937	262.peg.2099	263.peg.1246	266.peg.2	268.peg.331	269.peg.386
12	12	1	258.peg.1358	259.peg.1475	260.peg.436	264.peg.1442	265.peg.430	267.peg.1863	261.peg.1938	262.peg.2100	263.peg.1247	266.peg.1	268.peg.330	269.peg.385
12	12	1	258.peg.1356	259.peg.1479	260.peg.433	264.peg.1444	265.peg.432	267.peg.1861	261.peg.1949	262.peg.2111	263.peg.1258	266.peg.2367	268.peg.320	269.peg.374
12	12	1	258.peg.1355	259.peg.1480	260.peg.432	264.peg.1445	265.peg.433	267.peg.1860	261.peg.1950	262.peg.2112	263.peg.1259	266.peg.2366	268.peg.319	269.peg.373
12	12	1	258.peg.1354	259.peg.1481	260.peg.431	264.peg.1446	265.peg.434	267.peg.1859	261.peg.1951	262.peg.2113	263.peg.1260	266.peg.2365	268.peg.318	269.peg.372
12	12	1	258.peg.1353	259.peg.1482	260.peg.430	264.peg.1447	265.peg.435	267.peg.1858	261.peg.1952	262.peg.2114	263.peg.1261	266.peg.2364	268.peg.317	269.peg.371
12	12	1	258.peg.1352	259.peg.1483	260.peg.429	264.peg.1448	265.peg.436	267.peg.1857	261.peg.1953	262.peg.2115	263.peg.1262	266.peg.2363	268.peg.316	269.peg.370
12	12	1	258.peg.1351	259.peg.1484	260.peg.428	264.peg.1449	265.peg.437	267.peg.1856	261.peg.1954	262.peg.2116	263.peg.1263	266.peg.2362	268.peg.315	269.peg.369
12	12	1	258.peg.284	259.peg.2146	260.peg.1806	264.peg.145	265.peg.721	267.peg.284	261.peg.2034	262.peg.1928	263.peg.1900	266.peg.1312	268.peg.56	269.peg.234
12	12	1	258.peg.1350	259.peg.1485	260.peg.427	264.peg.1450	265.peg.438	267.peg.1855	261.peg.1956	262.peg.2118	263.peg.1265	266.peg.2360	268.peg.313	269.peg.368
12	12	1	258.peg.1349	259.peg.1486	260.peg.426	264.peg.1451	265.peg.439	267.peg.1854	261.peg.1957	262.peg.2119	263.peg.1266	266.peg.2359	268.peg.312	269.peg.367
12	12	1	258.peg.1348	259.peg.1487	260.peg.425	264.peg.1452	265.peg.440	267.peg.1853	261.peg.1958	262.peg.2120	263.peg.1267	266.peg.2358	268.peg.311	269.peg.366
12	12	1	258.peg.1347	259.peg.1488	260.peg.424	264.peg.1453	265.peg.441	267.peg.1852	261.peg.1959	262.peg.2121	263.peg.1268	266.peg.2357	268.peg.310	269.peg.365
12	12	1	258.peg.1345	259.peg.1490	260.peg.422	264.peg.1455	265.peg.443	267.peg.1850	261.peg.1962	262.peg.2123	263.peg.1270	266.peg.2355	268.peg.307	269.peg.362
12	12	1	258.peg.1344	259.peg.1491	260.peg.421	264.peg.1456	265.peg.444	267.peg.1849	261.peg.1963	262.peg.2124	263.peg.1271	266.peg.2354	268.peg.306	269.peg.361
12	12	1	258.peg.1343	259.peg.1492	260.peg.420	264.peg.1457	265.peg.445	267.peg.1848	261.peg.1965	262.peg.2126	263.peg.1273	266.peg.2352	268.peg.304	269.peg.359
12	12	1	258.peg.1342	259.peg.1493	260.peg.419	264.peg.1458	265.peg.446	267.peg.1847	261.peg.1966	262.peg.2127	263.peg.1274	266.peg.2351	268.peg.303	269.peg.358
12	12	1	258.peg.1341	259.peg.1494	260.peg.418	264.peg.1459	265.peg.447	267.peg.1846	261.peg.1967	262.peg.2128	263.peg.1275	266.peg.2350	268.peg.302	269.peg.357
12	12	1	258.peg.283	259.peg.2147	260.peg.1805	264.peg.146	265.peg.722	267.peg.283	261.peg.2035	262.peg.1929	263.peg.1901	266.peg.1311	268.peg.57	269.peg.233
12	12	1	258.peg.1340	259.peg.1495	260.peg.417	264.peg.1460	265.peg.448	267.peg.1845	261.peg.1968	262.peg.2129	263.peg.1276	266.peg.2349	268.peg.301	269.peg.356
12	12	1	258.peg.1339	259.peg.1496	260.peg.416	264.peg.1461	265.peg.449	267.peg.1844	261.peg.1969	262.peg.2130	263.peg.1277	266.peg.2348	268.peg.300	269.peg.355
11	11	1	258.peg.1338	259.peg.1497	260.peg.415	264.peg.1462	265.peg.450	*	261.peg.1970	262.peg.2131	263.peg.1278	266.peg.2347	268.peg.299	269.peg.354
12	12	1	258.peg.1337	259.peg.1498	260.peg.414	264.peg.1463	265.peg.451	267.peg.1841	261.peg.1971	262.peg.2132	263.peg.1279	266.peg.2346	268.peg.298	269.peg.353
12	12	1	258.peg.1336	259.peg.1499	260.peg.413	264.peg.1464	265.peg.452	267.peg.1840	261.peg.1972	262.peg.2133	263.peg.1280	266.peg.2345	268.peg.297	269.peg.352
12	12	1	258.peg.1335	259.peg.1500	260.peg.412	264.peg.1465	265.peg.453	267.peg.1839	261.peg.1973	262.peg.2134	263.peg.1281	266.peg.2344	268.peg.296	269.peg.351
12	12	1	258.peg.1334	259.peg.1501	260.peg.411	264.peg.1466	265.peg.454	267.peg.1838	261.peg.1974	262.peg.2135	263.peg.1282	266.peg.2343	268.peg.295	269.peg.350
12	12	1	258.peg.1333	259.peg.1502	260.peg.410	264.peg.1467	265.peg.455	267.peg.1837	261.peg.1975	262.peg.2136	263.peg.1283	266.peg.2342	268.peg.294	269.peg.349
9	9	1	258.peg.1331	259.peg.1504	260.peg.408	264.peg.1469	265.peg.457	267.peg.1835	261.peg.439	*	*	*	268.peg.293	269.peg.348
12	12	1	258.peg.282	259.peg.2148	260.peg.1804	264.peg.147	265.peg.723	267.peg.282	261.peg.2036	262.peg.1930	263.peg.1902	266.peg.1310	268.peg.58	269.peg.232
12	12	1	258.peg.1330	259.peg.1505	260.peg.407	264.peg.1470	265.peg.458	267.peg.1834	261.peg.437	262.peg.2141	263.peg.1288	266.peg.1775	268.peg.1860	269.peg.346
12	12	1	258.peg.1329	259.peg.1506	260.peg.406	264.peg.1471	265.peg.459	267.peg.1833	261.peg.436	262.peg.2142	263.peg.1289	266.peg.1776	268.peg.1859	269.peg.345
12	12	1	258.peg.1328	259.peg.1507	260.peg.405	264.peg.1472	265.peg.460	267.peg.1832	261.peg.435	262.peg.2143	263.peg.1290	266.peg.1777	268.peg.1858	269.peg.344
12	12	1	258.peg.1327	259.peg.1508	260.peg.404	264.peg.1473	265.peg.461	267.peg.1831	261.peg.434	262.peg.2144	263.peg.1291	266.peg.1778	268.peg.1857	269.peg.343
12	12	1	258.peg.1326	259.peg.1509	260.peg.403	264.peg.1474	265.peg.462	267.peg.1830	261.peg.433	262.peg.2145	263.peg.1292	266.peg.1779	268.peg.1856	269.peg.342
12	12	1	258.peg.1325	259.peg.1510	260.peg.402	264.peg.1475	265.peg.463	267.peg.1829	261.peg.432	262.peg.2146	263.peg.1293	266.peg.1780	268.peg.1855	269.peg.341
12	12	1	258.peg.1324	259.peg.1511	260.peg.401	264.peg.1476	265.peg.464	267.peg.1828	261.peg.431	262.peg.2147	263.peg.1294	266.peg.1781	268.peg.1854	269.peg.340
12	12	1	258.peg.1323	259.peg.1512	260.peg.400	264.peg.1477	265.peg.465	267.peg.1827	261.peg.430	262.peg.2148	263.peg.1295	266.peg.1782	268.peg.1853	269.peg.338
12	12	1	258.peg.1322	259.peg.1513	260.peg.399	264.peg.1478	265.peg.466	267.peg.1826	261.peg.429	262.peg.2149	263.peg.1296	266.peg.1783	268.peg.1852	269.peg.337
12	12	1	258.peg.281	259.peg.2149	260.peg.1803	264.peg.148	265.peg.724	267.peg.281	261.peg.2037	262.peg.1931	263.peg.1903	266.peg.1309	268.peg.59	269.peg.231
12	12	1	258.peg.1319	259.peg.1515	260.peg.397	264.peg.1480	265.peg.469	267.peg.1824	261.peg.427	262.peg.2151	263.peg.1298	266.peg.1785	268.peg.1850	269.peg.335
12	12	1	258.peg.1318	259.peg.1516	260.peg.396	264.peg.1481	265.peg.470	267.peg.1823	261.peg.426	262.peg.2152	263.peg.1299	266.peg.1786	268.peg.1849	269.peg.334
12	12	1	258.peg.1317	259.peg.1517	260.peg.395	264.peg.1482	265.peg.471	267.peg.1822	261.peg.424	262.peg.2154	263.peg.1301	266.peg.1788	268.peg.1847	269.peg.332
12	12	1	258.peg.1316	259.peg.1518	260.peg.394	264.peg.1483	265.peg.472	267.peg.1821	261.peg.423	262.peg.2155	263.peg.1302	266.peg.1789	268.peg.1846	269.peg.331
12	12	1	258.peg.1315	259.peg.1519	260.peg.393	264.peg.1484	265.peg.473	267.peg.1820	261.peg.422	262.peg.2156	263.peg.1303	266.peg.1790	268.peg.1845	269.peg.330
12	12	1	258.peg.1314	259.peg.1520	260.peg.392	264.peg.1485	265.peg.474	267.peg.1819	261.peg.421	262.peg.2157	263.peg.1304	266.peg.1791	268.peg.1844	269.peg.329
12	12	1	258.peg.1313	259.peg.1521	260.peg.391	264.peg.1486	265.peg.475	267.peg.1818	261.peg.420	262.peg.2158	263.peg.1305	266.peg.1792	268.peg.1843	269.peg.328
12	12	1	258.peg.1312	259.peg.1522	260.peg.390	264.peg.1487	265.peg.476	267.peg.1817	261.peg.419	262.peg.2159	263.peg.1306	266.peg.1793	268.peg.1842	269.peg.327
12	12	1	258.peg.1311	259.peg.1523	260.peg.389	264.peg.1488	265.peg.477	267.peg.1816	261.peg.418	262.peg.2160	263.peg.1307	266.peg.1794	268.peg.1841	269.peg.326
12	12	1	258.peg.1310	259.peg.1524	260.peg.388	264.peg.1489	265.peg.478	267.peg.1815	261.peg.417	262.peg.2161	263.peg.1308	266.peg.1795	268.peg.1840	269.peg.325
12	12	1	258.peg.280	259.peg.2150	260.peg.1802	264.peg.149	265.peg.725	267.peg.280	261.peg.2038	262.peg.1932	263.peg.1904	266.peg.1308	268.peg.60	269.peg.230
12	12	1	258.peg.1309	259.peg.1525	260.peg.387	264.peg.1490	265.peg.479	267.peg.1814	261.peg.416	262.peg.2162	263.peg.1309	266.peg.1796	268.peg.1839	269.peg.324
12	12	1	258.peg.1308	259.peg.1526	260.peg.386	264.peg.1491	265.peg.480	267.peg.1813	261.peg.415	262.peg.2163	263.peg.1310	266.peg.1797	268.peg.1838	269.peg.323
12	12	1	258.peg.1307	259.peg.1527	260.peg.385	264.peg.1492	265.peg.481	267.peg.1812	261.peg.414	262.peg.2164	263.peg.1311	266.peg.1798	268.peg.1837	269.peg.322
12	12	1	258.peg.1306	259.peg.1528	260.peg.384	264.peg.1493	265.peg.482	267.peg.1811	261.peg.413	262.peg.2165	263.peg.1312	266.peg.1799	268.peg.1836	269.peg.321
12	12	1	258.peg.1305	259.peg.1529	260.peg.383	264.peg.1494	265.peg.483	267.peg.1810	261.peg.412	262.peg.2166	263.peg.1313	266.peg.1800	268.peg.1835	269.peg.320
12	12	1	258.peg.1304	259.peg.1530	260.peg.382	264.peg.1495	265.peg.484	267.peg.1809	261.peg.410	262.peg.2168	263.peg.1314	266.peg.1802	268.peg.1833	269.peg.318
12	12	1	258.peg.1303	259.peg.1531	260.peg.381	264.peg.1496	265.peg.485	267.peg.1808	261.peg.409	262.peg.2169	263.peg.1315	266.peg.1803	268.peg.1832	269.peg.317
12	12	1	258.peg.1302	259.peg.1532	260.peg.380	264.peg.1497	265.peg.486	267.peg.1807	261.peg.408	262.peg.2170	263.peg.1316	266.peg.1804	268.peg.1831	269.peg.316
12	12	1	258.peg.1300	259.peg.1534	260.peg.378	264.peg.1499	265.peg.488	267.peg.1805	261.peg.407	262.peg.2171	263.peg.1317	266.peg.1805	268.peg.1830	269.peg.315
12	12	1	258.peg.413	259.peg.2017	260.peg.1935	264.peg.15	265.peg.592	267.peg.414	261.peg.1698	262.peg.710	263.peg.651	266.peg.633	268.peg.524	269.peg.832
12	12	1	258.peg.279	259.peg.2151	260.peg.1801	264.peg.150	265.peg.726	267.peg.279	261.peg.2039	262.peg.1933	263.peg.1905	266.peg.1307	268.peg.61	269.peg.229
12	12	1	258.peg.1299	259.peg.1535	260.peg.377	264.peg.1500	265.peg.489	267.peg.1804	261.peg.406	262.peg.2172	263.peg.1318	266.peg.1806	268.peg.1829	269.peg.314
12	12	1	258.peg.1298	259.peg.1536	260.peg.376	264.peg.1501	265.peg.490	267.peg.1803	261.peg.405	262.peg.2173	263.peg.1319	266.peg.1807	268.peg.1828	269.peg.313
12	12	1	258.peg.1297	259.peg.1537	260.peg.375	264.peg.1502	265.peg.491	267.peg.1802	261.peg.404	262.peg.2174	263.peg.1320	266.peg.1808	268.peg.1827	269.peg.312
12	12	1	258.peg.1296	259.peg.1538	260.peg.374	264.peg.1503	265.peg.492	267.peg.1801	261.peg.403	262.peg.2175	263.peg.1321	266.peg.1809	268.peg.1826	269.peg.311
12	12	1	258.peg.1295	259.peg.1539	260.peg.373	264.peg.1504	265.peg.493	267.peg.1800	261.peg.402	262.peg.2176	263.peg.1322	266.peg.1810	268.peg.1825	269.peg.310
12	12	1	258.peg.1294	259.peg.1540	260.peg.372	264.peg.1505	265.peg.494	267.peg.1799	261.peg.401	262.peg.2177	263.peg.1323	266.peg.1811	268.peg.1824	269.peg.309
12	12	1	258.peg.278	259.peg.2152	260.peg.1800	264.peg.151	265.peg.727	267.peg.278	261.peg.2040	262.peg.1934	263.peg.1906	266.peg.1306	268.peg.62	269.peg.228
12	12	1	258.peg.1286	259.peg.1548	260.peg.364	264.peg.1513	265.peg.502	267.peg.1791	261.peg.400	262.peg.2179	263.peg.1325	266.peg.1813	268.peg.1822	269.peg.308
12	12	1	258.peg.1284	259.peg.1550	260.peg.362	264.peg.1515	265.peg.504	267.peg.1789	261.peg.399	262.peg.2180	263.peg.1326	266.peg.1814	268.peg.1821	269.peg.307
12	12	1	258.peg.1283	259.peg.1551	260.peg.361	264.peg.1516	265.peg.505	267.peg.1788	261.peg.398	262.peg.2181	263.peg.1327	266.peg.1815	268.peg.1820	269.peg.306
12	12	1	258.peg.1282	259.peg.1552	260.peg.360	264.peg.1517	265.peg.506	267.peg.1787	261.peg.397	262.peg.2182	263.peg.1328	266.peg.1816	268.peg.1819	269.peg.305
12	12	1	258.peg.1281	259.peg.1553	260.peg.359	264.peg.1518	265.peg.507	267.peg.1786	261.peg.396	262.peg.2183	263.peg.1329	266.peg.1817	268.peg.1818	269.peg.304
12	12	1	258.peg.1280	259.peg.1554	260.peg.358	264.peg.1519	265.peg.508	267.peg.1785	261.peg.395	262.peg.2184	263.peg.1330	266.peg.1818	268.peg.1817	269.peg.303
12	12	1	258.peg.277	259.peg.2153	260.peg.1799	264.peg.152	265.peg.728	267.peg.277	261.peg.2041	262.peg.1935	263.peg.1907	266.peg.1305	268.peg.63	269.peg.227
12	12	1	258.peg.1279	259.peg.1555	260.peg.357	264.peg.1520	265.peg.509	267.peg.1784	261.peg.394	262.peg.2185	263.peg.1331	266.peg.1819	268.peg.1816	269.peg.302
12	12	1	258.peg.1278	259.peg.1556	260.peg.356	264.peg.1521	265.peg.510	267.peg.1783	261.peg.393	262.peg.2186	263.peg.1332	266.peg.1820	268.peg.1815	269.peg.301
12	12	1	258.peg.1277	259.peg.1557	260.peg.355	264.peg.1522	265.peg.511	267.peg.1782	261.peg.392	262.peg.2187	263.peg.1333	266.peg.1821	268.peg.1814	269.peg.300
12	12	1	258.peg.1276	259.peg.1558	260.peg.354	264.peg.1523	265.peg.512	267.peg.1781	261.peg.391	262.peg.2188	263.peg.1334	266.peg.1822	268.peg.1813	269.peg.299
12	12	1	258.peg.1275	259.peg.1559	260.peg.353	264.peg.1524	265.peg.513	267.peg.1780	261.peg.390	262.peg.2189	263.peg.1335	266.peg.1823	268.peg.1812	269.peg.298
12	12	1	258.peg.1274	259.peg.1560	260.peg.352	264.peg.1525	265.peg.514	267.peg.1779	261.peg.389	262.peg.2190	263.peg.1336	266.peg.1824	268.peg.1811	269.peg.297
12	12	1	258.peg.1273	259.peg.1561	260.peg.351	264.peg.1527	265.peg.516	267.peg.1778	261.peg.388	262.peg.2191	263.peg.1337	266.peg.1825	268.peg.1810	269.peg.296
12	12	1	258.peg.1272	259.peg.1562	260.peg.350	264.peg.1528	265.peg.517	267.peg.1777	261.peg.387	262.peg.2192	263.peg.1338	266.peg.1826	268.peg.1809	269.peg.295
12	12	1	258.peg.1271	259.peg.1563	260.peg.349	264.peg.1529	265.peg.518	267.peg.1776	261.peg.386	262.peg.2193	263.peg.1339	266.peg.1827	268.peg.1808	269.peg.294
3	3	1	*	*	*	264.peg.153	265.peg.729	*	261.peg.2042	*	*	*	*	*
12	12	1	258.peg.1270	259.peg.1564	260.peg.348	264.peg.1530	265.peg.519	267.peg.1775	261.peg.385	262.peg.2194	263.peg.1340	266.peg.1828	268.peg.1807	269.peg.293
12	12	1	258.peg.1268	259.peg.1566	260.peg.346	264.peg.1532	265.peg.521	267.peg.1773	261.peg.1591	262.peg.1159	263.peg.1350	266.peg.1834	268.peg.2520	269.peg.2259
12	12	1	258.peg.1267	259.peg.1567	260.peg.345	264.peg.1533	265.peg.522	267.peg.1772	261.peg.1590	262.peg.1158	263.peg.1349	266.peg.1835	268.peg.2519	269.peg.2260
12	12	1	258.peg.1261	259.peg.1573	260.peg.339	264.peg.1539	265.peg.528	267.peg.1766	261.peg.1620	262.peg.2366	263.peg.2284	266.peg.1850	268.peg.1802	269.peg.1089
12	12	1	258.peg.276	259.peg.2154	260.peg.1798	264.peg.154	265.peg.730	267.peg.276	261.peg.2043	262.peg.1936	263.peg.1908	266.peg.1304	268.peg.64	269.peg.226
12	12	1	258.peg.1260	259.peg.1574	260.peg.338	264.peg.1540	265.peg.529	267.peg.1765	261.peg.1885	262.peg.2603	263.peg.1196	266.peg.54	268.peg.382	269.peg.437
12	12	1	258.peg.275	259.peg.2155	260.peg.1797	264.peg.155	265.peg.731	267.peg.275	261.peg.2044	262.peg.1937	263.peg.1909	266.peg.1303	268.peg.65	269.peg.225
12	12	1	258.peg.1249	259.peg.1585	260.peg.327	264.peg.1551	265.peg.540	267.peg.1754	261.peg.1254	262.peg.1146	263.peg.951	266.peg.2488	268.peg.2299	269.peg.2275
12	12	1	258.peg.1248	259.peg.1586	260.peg.326	264.peg.1552	265.peg.541	267.peg.1753	261.peg.1253	262.peg.1145	263.peg.952	266.peg.2487	268.peg.2300	269.peg.2276
12	12	1	258.peg.1247	259.peg.1587	260.peg.325	264.peg.1553	265.peg.542	267.peg.1752	261.peg.1252	262.peg.1144	263.peg.953	266.peg.2486	268.peg.2301	269.peg.2277
12	12	1	258.peg.1246	259.peg.1588	260.peg.324	264.peg.1554	265.peg.543	267.peg.1751	261.peg.1251	262.peg.1143	263.peg.954	266.peg.2485	268.peg.2302	269.peg.2278
12	12	1	258.peg.1245	259.peg.1589	260.peg.323	264.peg.1555	265.peg.544	267.peg.1750	261.peg.1250	262.peg.1142	263.peg.955	266.peg.2484	268.peg.2303	269.peg.2279
12	12	1	258.peg.1244	259.peg.1590	260.peg.322	264.peg.1556	265.peg.545	267.peg.1749	261.peg.1249	262.peg.1141	263.peg.956	266.peg.2483	268.peg.2304	269.peg.2280
12	12	1	258.peg.1243	259.peg.1591	260.peg.321	264.peg.1557	265.peg.546	267.peg.1748	261.peg.1248	262.peg.1140	263.peg.957	266.peg.2482	268.peg.2305	269.peg.2281
12	12	1	258.peg.1242	259.peg.1592	260.peg.320	264.peg.1558	265.peg.547	267.peg.1747	261.peg.1247	262.peg.1139	263.peg.958	266.peg.2481	268.peg.2306	269.peg.2282
12	12	1	258.peg.1241	259.peg.1593	260.peg.319	264.peg.1559	265.peg.548	267.peg.1746	261.peg.1246	262.peg.1138	263.peg.959	266.peg.2480	268.peg.2307	269.peg.2283
12	12	1	258.peg.274	259.peg.2156	260.peg.1796	264.peg.156	265.peg.732	267.peg.274	261.peg.2045	262.peg.1938	263.peg.1910	266.peg.1302	268.peg.66	269.peg.224
12	12	1	258.peg.1240	259.peg.1594	260.peg.318	264.peg.1560	265.peg.549	267.peg.1745	261.peg.1245	262.peg.1137	263.peg.960	266.peg.2479	268.peg.2308	269.peg.2284
12	12	1	258.peg.1239	259.peg.1595	260.peg.317	264.peg.1561	265.peg.550	267.peg.1744	261.peg.1244	262.peg.1136	263.peg.961	266.peg.2478	268.peg.2309	269.peg.2285
12	12	1	258.peg.1238	259.peg.1596	260.peg.316	264.peg.1562	265.peg.551	267.peg.1743	261.peg.1243	262.peg.1135	263.peg.962	266.peg.2477	268.peg.2310	269.peg.2286
12	12	1	258.peg.1237	259.peg.1597	260.peg.315	264.peg.1563	265.peg.552	267.peg.1742	261.peg.1242	262.peg.1134	263.peg.963	266.peg.2476	268.peg.2311	269.peg.2287
12	12	1	258.peg.1236	259.peg.1598	260.peg.314	264.peg.1564	265.peg.553	267.peg.1741	261.peg.1241	262.peg.1133	263.peg.964	266.peg.2475	268.peg.2312	269.peg.2288
12	12	1	258.peg.1235	259.peg.1599	260.peg.313	264.peg.1565	265.peg.554	267.peg.1740	261.peg.1240	262.peg.1132	263.peg.965	266.peg.2474	268.peg.2313	269.peg.2289
12	12	1	258.peg.1234	259.peg.1600	260.peg.312	264.peg.1566	265.peg.555	267.peg.1739	261.peg.1238	262.peg.1130	263.peg.967	266.peg.2472	268.peg.2315	269.peg.2291
12	12	1	258.peg.1233	259.peg.1602	260.peg.310	264.peg.1567	265.peg.556	267.peg.1737	261.peg.1236	262.peg.1128	263.peg.969	266.peg.2470	268.peg.2317	269.peg.2293
12	12	1	258.peg.1232	259.peg.1603	260.peg.309	264.peg.1568	265.peg.557	267.peg.1736	261.peg.1235	262.peg.1127	263.peg.970	266.peg.2469	268.peg.2318	269.peg.2294
12	12	1	258.peg.1231	259.peg.1604	260.peg.308	264.peg.1569	265.peg.558	267.peg.1735	261.peg.1234	262.peg.1126	263.peg.971	266.peg.2468	268.peg.2319	269.peg.2295
12	12	1	258.peg.273	259.peg.2157	260.peg.1795	264.peg.157	265.peg.733	267.peg.273	261.peg.2046	262.peg.1939	263.peg.1911	266.peg.1301	268.peg.67	269.peg.223
12	12	1	258.peg.1230	259.peg.1605	260.peg.307	264.peg.1570	265.peg.559	267.peg.1734	261.peg.1233	262.peg.1125	263.peg.972	266.peg.2467	268.peg.2320	269.peg.2296
12	12	1	258.peg.1229	259.peg.1606	260.peg.306	264.peg.1571	265.peg.560	267.peg.1733	261.peg.1232	262.peg.1124	263.peg.973	266.peg.2466	268.peg.2321	269.peg.2297
12	12	0.333	258.peg.1228	259.peg.1607	260.peg.305	264.peg.1572	265.peg.561	267.peg.1732	261.peg.1231	262.peg.1123	263.peg.974	266.peg.2463	268.peg.2322	269.peg.2299
12	12	1	258.peg.1227	259.peg.1608	260.peg.304	264.peg.1573	265.peg.562	267.peg.1731	261.peg.1230	262.peg.1122	263.peg.975	266.peg.2462	268.peg.2323	269.peg.2301
12	12	1	258.peg.1224	259.peg.1611	260.peg.301	264.peg.1575	265.peg.565	267.peg.1728	261.peg.1609	262.peg.1078	263.peg.902	266.peg.2554	268.peg.2528	269.peg.1362
12	12	1	258.peg.1222	259.peg.1613	260.peg.299	264.peg.1577	265.peg.567	267.peg.1726	261.peg.3	262.peg.1073	263.peg.898	266.peg.1467	268.peg.2405	269.peg.1367
12	12	1	258.peg.1221	259.peg.1614	260.peg.298	264.peg.1578	265.peg.568	267.peg.1725	261.peg.4	262.peg.1072	263.peg.897	266.peg.1466	268.peg.2406	269.peg.1368
12	12	1	258.peg.1220	259.peg.1615	260.peg.297	264.peg.1579	265.peg.569	267.peg.1724	261.peg.5	262.peg.1071	263.peg.896	266.peg.1465	268.peg.2407	269.peg.1369
12	12	1	258.peg.272	259.peg.2158	260.peg.1794	264.peg.158	265.peg.734	267.peg.272	261.peg.2047	262.peg.1940	263.peg.1912	266.peg.1300	268.peg.68	269.peg.222
12	12	1	258.peg.1219	259.peg.1616	260.peg.296	264.peg.1580	265.peg.570	267.peg.1723	261.peg.6	262.peg.1070	263.peg.895	266.peg.1464	268.peg.2408	269.peg.1370
12	12	1	258.peg.1218	259.peg.1617	260.peg.295	264.peg.1581	265.peg.571	267.peg.1722	261.peg.7	262.peg.1069	263.peg.894	266.peg.1463	268.peg.2409	269.peg.1371
12	12	1	258.peg.1217	259.peg.1618	260.peg.294	264.peg.1582	265.peg.572	267.peg.1721	261.peg.8	262.peg.1068	263.peg.892	266.peg.1462	268.peg.2410	269.peg.1372
12	12	1	258.peg.1216	259.peg.1619	260.peg.293	264.peg.1583	265.peg.573	267.peg.1720	261.peg.9	262.peg.1067	263.peg.891	266.peg.1461	268.peg.2411	269.peg.1373
12	12	1	258.peg.1215	259.peg.1620	260.peg.292	264.peg.1584	265.peg.574	267.peg.1719	261.peg.10	262.peg.1066	263.peg.889	266.peg.1460	268.peg.2412	269.peg.1374
12	12	0.5	258.peg.1214	259.peg.1621	260.peg.291	264.peg.1586	265.peg.575	267.peg.1718	261.peg.11	262.peg.1065	263.peg.888	266.peg.1459	268.peg.2413	269.peg.1376
9	9	0.222	258.peg.1213	259.peg.1622	260.peg.290	264.peg.1587	265.peg.576	267.peg.1717	261.peg.12	*	263.peg.887	*	268.peg.2414	*
12	12	1	258.peg.653	259.peg.1026	260.peg.93	264.peg.1589	265.peg.1491	267.peg.2116	261.peg.20	262.peg.1056	263.peg.879	266.peg.1451	268.peg.2422	269.peg.1384
12	12	1	258.peg.271	259.peg.2159	260.peg.1793	264.peg.159	265.peg.735	267.peg.271	261.peg.2048	262.peg.1941	263.peg.1913	266.peg.1299	268.peg.69	269.peg.221
12	12	1	258.peg.654	259.peg.1025	260.peg.94	264.peg.1590	265.peg.1492	267.peg.2117	261.peg.26	262.peg.1050	263.peg.873	266.peg.1445	268.peg.1639	269.peg.1390
12	12	1	258.peg.656	259.peg.1023	260.peg.96	264.peg.1592	265.peg.1494	267.peg.2119	261.peg.27	262.peg.1049	263.peg.872	266.peg.1443	268.peg.1641	269.peg.1392
12	12	1	258.peg.657	259.peg.1022	260.peg.97	264.peg.1593	265.peg.1495	267.peg.2120	261.peg.28	262.peg.1048	263.peg.871	266.peg.1442	268.peg.1642	269.peg.1393
12	12	1	258.peg.658	259.peg.1021	260.peg.98	264.peg.1594	265.peg.1496	267.peg.2121	261.peg.29	262.peg.1047	263.peg.870	266.peg.1441	268.peg.1643	269.peg.1394
12	12	1	258.peg.659	259.peg.1020	260.peg.99	264.peg.1595	265.peg.1497	267.peg.2122	261.peg.30	262.peg.1046	263.peg.869	266.peg.1440	268.peg.1644	269.peg.1395
12	12	1	258.peg.660	259.peg.1019	260.peg.100	264.peg.1596	265.peg.1498	267.peg.2123	261.peg.31	262.peg.1045	263.peg.868	266.peg.1439	268.peg.1645	269.peg.1396
12	12	1	258.peg.661	259.peg.1018	260.peg.101	264.peg.1597	265.peg.1499	267.peg.2124	261.peg.33	262.peg.1043	263.peg.867	266.peg.1437	268.peg.1647	269.peg.1398
12	12	1	258.peg.662	259.peg.1017	260.peg.102	264.peg.1598	265.peg.1500	267.peg.2125	261.peg.34	262.peg.1042	263.peg.866	266.peg.1436	268.peg.1648	269.peg.1399
12	12	1	258.peg.663	259.peg.1016	260.peg.103	264.peg.1599	265.peg.1501	267.peg.2126	261.peg.35	262.peg.1041	263.peg.865	266.peg.1435	268.peg.1649	269.peg.1400
12	12	1	258.peg.412	259.peg.2018	260.peg.1934	264.peg.16	265.peg.593	267.peg.413	261.peg.1697	262.peg.709	263.peg.650	266.peg.634	268.peg.523	269.peg.831
12	12	1	258.peg.270	259.peg.2160	260.peg.1792	264.peg.160	265.peg.736	267.peg.270	261.peg.2049	262.peg.1942	263.peg.1914	266.peg.1298	268.peg.70	269.peg.220
12	12	1	258.peg.664	259.peg.1015	260.peg.104	264.peg.1600	265.peg.1502	267.peg.2127	261.peg.36	262.peg.1040	263.peg.864	266.peg.1434	268.peg.1650	269.peg.1401
12	12	1	258.peg.665	259.peg.1014	260.peg.105	264.peg.1601	265.peg.1503	267.peg.2128	261.peg.37	262.peg.1039	263.peg.863	266.peg.1433	268.peg.1651	269.peg.1402
12	12	1	258.peg.666	259.peg.1013	260.peg.106	264.peg.1602	265.peg.1504	267.peg.2129	261.peg.38	262.peg.1038	263.peg.862	266.peg.1432	268.peg.1652	269.peg.1403
12	12	1	258.peg.667	259.peg.1012	260.peg.107	264.peg.1603	265.peg.1505	267.peg.2130	261.peg.39	262.peg.2444	263.peg.2360	266.peg.1430	268.peg.1654	269.peg.1405
12	12	1	258.peg.668	259.peg.1011	260.peg.108	264.peg.1604	265.peg.1506	267.peg.2131	261.peg.40	262.peg.2443	263.peg.2359	266.peg.1429	268.peg.1655	269.peg.1406
12	12	1	258.peg.669	259.peg.1010	260.peg.109	264.peg.1605	265.peg.1507	267.peg.2132	261.peg.41	262.peg.2442	263.peg.2358	266.peg.1428	268.peg.1656	269.peg.1407
12	12	1	258.peg.269	259.peg.2161	260.peg.1791	264.peg.161	265.peg.737	267.peg.269	261.peg.2050	262.peg.1943	263.peg.1915	266.peg.1297	268.peg.71	269.peg.219
12	12	1	258.peg.677	259.peg.1002	260.peg.874	264.peg.1613	265.peg.1515	267.peg.2140	261.peg.43	262.peg.2440	263.peg.2356	266.peg.1426	268.peg.1658	269.peg.1409
12	12	1	258.peg.678	259.peg.1001	260.peg.875	264.peg.1614	265.peg.1516	267.peg.2141	261.peg.44	262.peg.2439	263.peg.2355	266.peg.1425	268.peg.1659	269.peg.1410
12	12	1	258.peg.679	259.peg.1000	260.peg.876	264.peg.1615	265.peg.1517	267.peg.2142	261.peg.45	262.peg.2438	263.peg.2354	266.peg.1424	268.peg.1660	269.peg.1411
12	12	1	258.peg.680	259.peg.999	260.peg.877	264.peg.1616	265.peg.1518	267.peg.2143	261.peg.46	262.peg.2437	263.peg.2353	266.peg.1423	268.peg.1661	269.peg.1412
12	12	1	258.peg.681	259.peg.998	260.peg.878	264.peg.1617	265.peg.1519	267.peg.2144	261.peg.47	262.peg.2436	263.peg.2352	266.peg.1422	268.peg.1662	269.peg.1413
12	12	1	258.peg.682	259.peg.997	260.peg.879	264.peg.1618	265.peg.1520	267.peg.2145	261.peg.48	262.peg.2435	263.peg.2351	266.peg.1421	268.peg.1663	269.peg.1414
12	12	1	258.peg.683	259.peg.996	260.peg.880	264.peg.1619	265.peg.1521	267.peg.2146	261.peg.49	262.peg.2434	263.peg.2350	266.peg.1420	268.peg.1664	269.peg.1415
12	12	1	258.peg.268	259.peg.2162	260.peg.1790	264.peg.162	265.peg.738	267.peg.268	261.peg.2051	262.peg.1944	263.peg.1916	266.peg.1296	268.peg.72	269.peg.218
12	12	1	258.peg.684	259.peg.995	260.peg.881	264.peg.1620	265.peg.1522	267.peg.2147	261.peg.50	262.peg.2433	263.peg.2349	266.peg.1419	268.peg.1665	269.peg.1416
12	12	1	258.peg.688	259.peg.991	260.peg.885	264.peg.1624	265.peg.1526	267.peg.2151	261.peg.77	262.peg.2406	263.peg.2323	266.peg.1393	268.peg.1692	269.peg.1443
12	12	1	258.peg.689	259.peg.990	260.peg.886	264.peg.1625	265.peg.1527	267.peg.2152	261.peg.78	262.peg.2405	263.peg.2322	266.peg.1392	268.peg.1693	269.peg.1444
12	12	1	258.peg.690	259.peg.989	260.peg.887	264.peg.1626	265.peg.1528	267.peg.2153	261.peg.79	262.peg.2404	263.peg.2321	266.peg.1391	268.peg.1694	269.peg.1445
12	12	1	258.peg.691	259.peg.988	260.peg.888	264.peg.1627	265.peg.1529	267.peg.2154	261.peg.80	262.peg.2403	263.peg.2319	266.peg.1390	268.peg.1695	269.peg.1446
12	12	1	258.peg.692	259.peg.987	260.peg.889	264.peg.1628	265.peg.1530	267.peg.2155	261.peg.81	262.peg.2402	263.peg.2318	266.peg.1389	268.peg.1696	269.peg.1447
12	12	1	258.peg.693	259.peg.986	260.peg.890	264.peg.1629	265.peg.1531	267.peg.2156	261.peg.82	262.peg.2401	263.peg.2317	266.peg.1388	268.peg.1697	269.peg.1448
12	12	1	258.peg.267	259.peg.2163	260.peg.1789	264.peg.163	265.peg.739	267.peg.267	261.peg.2052	262.peg.1945	263.peg.1917	266.peg.1295	268.peg.73	269.peg.217
12	12	1	258.peg.694	259.peg.985	260.peg.891	264.peg.1630	265.peg.1532	267.peg.2157	261.peg.83	262.peg.2400	263.peg.2316	266.peg.1387	268.peg.1698	269.peg.1449
12	12	1	258.peg.695	259.peg.984	260.peg.892	264.peg.1631	265.peg.1533	267.peg.2158	261.peg.84	262.peg.2399	263.peg.2315	266.peg.1386	268.peg.1699	269.peg.1450
12	12	1	258.peg.696	259.peg.983	260.peg.893	264.peg.1632	265.peg.1534	267.peg.2159	261.peg.85	262.peg.2398	263.peg.2314	266.peg.1385	268.peg.1700	269.peg.1451
12	12	1	258.peg.698	259.peg.981	260.peg.895	264.peg.1634	265.peg.1535	267.peg.2161	261.peg.86	262.peg.2397	263.peg.2313	266.peg.1384	268.peg.1701	269.peg.1452
12	12	1	258.peg.699	259.peg.980	260.peg.896	264.peg.1635	265.peg.1536	267.peg.2162	261.peg.87	262.peg.2396	263.peg.2312	266.peg.1383	268.peg.1702	269.peg.1453
12	12	1	258.peg.700	259.peg.979	260.peg.897	264.peg.1636	265.peg.1537	267.peg.2163	261.peg.88	262.peg.2395	263.peg.2311	266.peg.1382	268.peg.1703	269.peg.1454
12	12	1	258.peg.701	259.peg.978	260.peg.898	264.peg.1637	265.peg.1538	267.peg.2164	261.peg.89	262.peg.2394	263.peg.2310	266.peg.1381	268.peg.1704	269.peg.1455
12	12	1	258.peg.702	259.peg.977	260.peg.899	264.peg.1638	265.peg.1539	267.peg.2165	261.peg.90	262.peg.2393	263.peg.2309	266.peg.1380	268.peg.1705	269.peg.1456
12	12	1	258.peg.703	259.peg.976	260.peg.900	264.peg.1639	265.peg.1540	267.peg.2166	261.peg.91	262.peg.2392	263.peg.2308	266.peg.1379	268.peg.1706	269.peg.1457
12	12	1	258.peg.266	259.peg.2164	260.peg.1788	264.peg.164	265.peg.740	267.peg.266	261.peg.2053	262.peg.1946	263.peg.1918	266.peg.1294	268.peg.74	269.peg.216
12	12	1	258.peg.704	259.peg.975	260.peg.901	264.peg.1640	265.peg.1541	267.peg.2167	261.peg.1585	262.peg.2387	263.peg.2303	266.peg.1372	268.peg.1712	269.peg.1463
12	12	1	258.peg.705	259.peg.974	260.peg.902	264.peg.1641	265.peg.1542	267.peg.2168	261.peg.1584	262.peg.2386	263.peg.2302	266.peg.1371	268.peg.1713	269.peg.1464
12	12	1	258.peg.706	259.peg.973	260.peg.903	264.peg.1642	265.peg.1543	267.peg.2169	261.peg.1583	262.peg.2385	263.peg.2301	266.peg.1370	268.peg.1714	269.peg.1465
12	12	1	258.peg.710	259.peg.970	260.peg.906	264.peg.1645	265.peg.1547	267.peg.2173	261.peg.1581	262.peg.2383	263.peg.2299	266.peg.1368	268.peg.1716	269.peg.1467
12	12	1	258.peg.711	259.peg.969	260.peg.907	264.peg.1646	265.peg.1548	267.peg.2174	261.peg.1580	262.peg.2382	263.peg.2298	266.peg.1367	268.peg.1717	269.peg.1468
12	12	1	258.peg.713	259.peg.967	260.peg.909	264.peg.1648	265.peg.1550	267.peg.2176	261.peg.1578	262.peg.2379	263.peg.2296	266.peg.1365	268.peg.1719	269.peg.1470
12	12	1	258.peg.714	259.peg.966	260.peg.910	264.peg.1649	265.peg.1551	267.peg.2177	261.peg.1577	262.peg.2378	263.peg.2295	266.peg.1364	268.peg.1720	269.peg.1471
12	12	1	258.peg.265	259.peg.2165	260.peg.1787	264.peg.165	265.peg.741	267.peg.265	261.peg.2054	262.peg.1947	263.peg.1919	266.peg.1293	268.peg.75	269.peg.215
12	12	1	258.peg.715	259.peg.965	260.peg.911	264.peg.1650	265.peg.1552	267.peg.2178	261.peg.1576	262.peg.2377	263.peg.2294	266.peg.1363	268.peg.1721	269.peg.1472
12	12	1	258.peg.716	259.peg.964	260.peg.912	264.peg.1651	265.peg.1553	267.peg.2179	261.peg.1575	262.peg.2375	263.peg.2293	266.peg.1362	268.peg.1722	269.peg.1473
12	12	1	258.peg.717	259.peg.963	260.peg.913	264.peg.1652	265.peg.1554	267.peg.2180	261.peg.1574	262.peg.2374	263.peg.2292	266.peg.1360	268.peg.1723	269.peg.1474
12	12	1	258.peg.718	259.peg.962	260.peg.914	264.peg.1653	265.peg.1555	267.peg.2181	261.peg.1573	262.peg.2373	263.peg.2291	266.peg.1359	268.peg.1724	269.peg.1475
12	12	1	258.peg.719	259.peg.961	260.peg.915	264.peg.1654	265.peg.1556	267.peg.2182	261.peg.1572	262.peg.2372	263.peg.2290	266.peg.1358	268.peg.1725	269.peg.1476
12	12	1	258.peg.720	259.peg.960	260.peg.916	264.peg.1655	265.peg.1557	267.peg.2183	261.peg.1571	262.peg.2371	263.peg.2289	266.peg.1357	268.peg.1726	269.peg.1477
12	12	1	258.peg.721	259.peg.959	260.peg.917	264.peg.1656	265.peg.1558	267.peg.2184	261.peg.1570	262.peg.2370	263.peg.2288	266.peg.1356	268.peg.1727	269.peg.1478
12	12	1	258.peg.724	259.peg.956	260.peg.920	264.peg.1659	265.peg.1561	267.peg.2187	261.peg.316	262.peg.2362	263.peg.2280	266.peg.1853	268.peg.1799	269.peg.1086
12	12	1	258.peg.264	259.peg.2166	260.peg.1786	264.peg.166	265.peg.742	267.peg.264	261.peg.2055	262.peg.1948	263.peg.1920	266.peg.1292	268.peg.76	269.peg.214
12	12	1	258.peg.725	259.peg.955	260.peg.921	264.peg.1660	265.peg.1562	267.peg.2188	261.peg.315	262.peg.2361	263.peg.2279	266.peg.1854	268.peg.1798	269.peg.1085
12	12	1	258.peg.727	259.peg.954	260.peg.923	264.peg.1661	265.peg.1563	267.peg.2189	261.peg.313	262.peg.2359	263.peg.2277	266.peg.1856	268.peg.1796	269.peg.1083
12	12	1	258.peg.728	259.peg.953	260.peg.924	264.peg.1662	265.peg.1564	267.peg.2190	261.peg.312	262.peg.2358	263.peg.2276	266.peg.1857	268.peg.1795	269.peg.1082
12	12	1	258.peg.729	259.peg.952	260.peg.925	264.peg.1663	265.peg.1565	267.peg.2191	261.peg.311	262.peg.2357	263.peg.2275	266.peg.1858	268.peg.1794	269.peg.1081
12	12	1	258.peg.730	259.peg.951	260.peg.926	264.peg.1664	265.peg.1566	267.peg.2192	261.peg.310	262.peg.2356	263.peg.2274	266.peg.1859	268.peg.1793	269.peg.1080
12	12	1	258.peg.731	259.peg.950	260.peg.927	264.peg.1665	265.peg.1567	267.peg.2193	261.peg.309	262.peg.2355	263.peg.2273	266.peg.1860	268.peg.1792	269.peg.1079
12	12	1	258.peg.732	259.peg.949	260.peg.928	264.peg.1666	265.peg.1568	267.peg.2194	261.peg.308	262.peg.2354	263.peg.2272	266.peg.1861	268.peg.1791	269.peg.1078
12	12	1	258.peg.733	259.peg.948	260.peg.929	264.peg.1667	265.peg.1569	267.peg.2195	261.peg.307	262.peg.2353	263.peg.2271	266.peg.1862	268.peg.1790	269.peg.1077
12	12	1	258.peg.734	259.peg.947	260.peg.930	264.peg.1668	265.peg.1570	267.peg.2196	261.peg.306	262.peg.2352	263.peg.2270	266.peg.1863	268.peg.1789	269.peg.1076
12	12	1	258.peg.735	259.peg.946	260.peg.931	264.peg.1669	265.peg.1571	267.peg.2197	261.peg.305	262.peg.2351	263.peg.2269	266.peg.1864	268.peg.1788	269.peg.1075
12	12	1	258.peg.263	259.peg.2167	260.peg.1785	264.peg.167	265.peg.743	267.peg.263	261.peg.2056	262.peg.1949	263.peg.1921	266.peg.1291	268.peg.77	269.peg.213
12	12	1	258.peg.736	259.peg.945	260.peg.932	264.peg.1670	265.peg.1572	267.peg.2198	261.peg.304	262.peg.2350	263.peg.2268	266.peg.1865	268.peg.1787	269.peg.1074
12	12	1	258.peg.737	259.peg.943	260.peg.934	264.peg.1672	265.peg.1574	267.peg.2200	261.peg.303	262.peg.2349	263.peg.2267	266.peg.1866	268.peg.1786	269.peg.1073
12	12	1	258.peg.738	259.peg.942	260.peg.935	264.peg.1673	265.peg.1575	267.peg.2201	261.peg.302	262.peg.2348	263.peg.2266	266.peg.1867	268.peg.1785	269.peg.1072
12	12	1	258.peg.739	259.peg.941	260.peg.936	264.peg.1674	265.peg.1576	267.peg.2202	261.peg.301	262.peg.2347	263.peg.2265	266.peg.1868	268.peg.1784	269.peg.1071
12	12	1	258.peg.740	259.peg.940	260.peg.937	264.peg.1675	265.peg.1577	267.peg.2203	261.peg.300	262.peg.2346	263.peg.2264	266.peg.1869	268.peg.1783	269.peg.1070
12	12	1	258.peg.741	259.peg.939	260.peg.938	264.peg.1676	265.peg.1578	267.peg.2204	261.peg.299	262.peg.1165	263.peg.2263	266.peg.1870	268.peg.1782	269.peg.1069
12	12	1	258.peg.742	259.peg.938	260.peg.939	264.peg.1677	265.peg.1579	267.peg.2205	261.peg.298	262.peg.1166	263.peg.2262	266.peg.1871	268.peg.1781	269.peg.1068
12	12	1	258.peg.743	259.peg.937	260.peg.940	264.peg.1678	265.peg.1580	267.peg.2206	261.peg.297	262.peg.1167	263.peg.2261	266.peg.1872	268.peg.1780	269.peg.1067
12	12	1	258.peg.744	259.peg.936	260.peg.941	264.peg.1679	265.peg.1581	267.peg.2207	261.peg.295	262.peg.1169	263.peg.2259	266.peg.1874	268.peg.1778	269.peg.1065
12	12	1	258.peg.262	259.peg.2168	260.peg.1784	264.peg.168	265.peg.744	267.peg.262	261.peg.2057	262.peg.1950	263.peg.1922	266.peg.1290	268.peg.78	269.peg.212
12	12	1	258.peg.745	259.peg.935	260.peg.942	264.peg.1680	265.peg.1582	267.peg.2208	261.peg.294	262.peg.1170	263.peg.2258	266.peg.1875	268.peg.1777	269.peg.1064
12	12	1	258.peg.746	259.peg.934	260.peg.943	264.peg.1681	265.peg.1583	267.peg.2209	261.peg.293	262.peg.1171	263.peg.2257	266.peg.1876	268.peg.1776	269.peg.1063
12	12	1	258.peg.747	259.peg.933	260.peg.944	264.peg.1682	265.peg.1584	267.peg.2210	261.peg.292	262.peg.1172	263.peg.2256	266.peg.1877	268.peg.1775	269.peg.1062
12	12	1	258.peg.748	259.peg.932	260.peg.945	264.peg.1683	265.peg.1585	267.peg.2211	261.peg.291	262.peg.1173	263.peg.2255	266.peg.1878	268.peg.1774	269.peg.1061
12	12	1	258.peg.749	259.peg.931	260.peg.946	264.peg.1684	265.peg.1586	267.peg.2212	261.peg.290	262.peg.1174	263.peg.2254	266.peg.1879	268.peg.1773	269.peg.1060
12	12	1	258.peg.750	259.peg.930	260.peg.947	264.peg.1685	265.peg.1587	267.peg.2213	261.peg.289	262.peg.1175	263.peg.2253	266.peg.1880	268.peg.1772	269.peg.1059
12	12	1	258.peg.751	259.peg.929	260.peg.948	264.peg.1686	265.peg.1588	267.peg.2214	261.peg.288	262.peg.1176	263.peg.2252	266.peg.1881	268.peg.1771	269.peg.1058
12	12	1	258.peg.752	259.peg.928	260.peg.949	264.peg.1687	265.peg.1589	267.peg.2215	261.peg.287	262.peg.1177	263.peg.2251	266.peg.1882	268.peg.1770	269.peg.1057
12	12	1	258.peg.753	259.peg.927	260.peg.950	264.peg.1688	265.peg.1590	267.peg.2216	261.peg.286	262.peg.1178	263.peg.2250	266.peg.1883	268.peg.1769	269.peg.1056
12	12	1	258.peg.754	259.peg.926	260.peg.951	264.peg.1689	265.peg.1591	267.peg.2217	261.peg.285	262.peg.1179	263.peg.2249	266.peg.1884	268.peg.1768	269.peg.1055
12	12	1	258.peg.261	259.peg.2169	260.peg.1783	264.peg.169	265.peg.745	267.peg.261	261.peg.2058	262.peg.1951	263.peg.1923	266.peg.1289	268.peg.79	269.peg.211
12	12	1	258.peg.755	259.peg.925	260.peg.952	264.peg.1690	265.peg.1592	267.peg.2218	261.peg.284	262.peg.1180	263.peg.2248	266.peg.1885	268.peg.1767	269.peg.1054
12	12	1	258.peg.756	259.peg.924	260.peg.953	264.peg.1691	265.peg.1593	267.peg.2219	261.peg.283	262.peg.1181	263.peg.2247	266.peg.1886	268.peg.1766	269.peg.1053
12	12	1	258.peg.757	259.peg.923	260.peg.954	264.peg.1692	265.peg.1594	267.peg.2220	261.peg.282	262.peg.1182	263.peg.2246	266.peg.1887	268.peg.1765	269.peg.1052
12	12	1	258.peg.758	259.peg.922	260.peg.955	264.peg.1693	265.peg.1595	267.peg.2221	261.peg.281	262.peg.1183	263.peg.2245	266.peg.1888	268.peg.1764	269.peg.1051
12	12	1	258.peg.760	259.peg.920	260.peg.956	264.peg.1694	265.peg.1596	267.peg.2222	261.peg.280	262.peg.1184	263.peg.2244	266.peg.1889	268.peg.1763	269.peg.1050
12	12	1	258.peg.764	259.peg.916	260.peg.960	264.peg.1698	265.peg.1600	267.peg.2226	261.peg.278	262.peg.1186	263.peg.2242	266.peg.1891	268.peg.1761	269.peg.1048
12	12	1	258.peg.765	259.peg.915	260.peg.961	264.peg.1699	265.peg.1601	267.peg.2227	261.peg.277	262.peg.1187	263.peg.2241	266.peg.1892	268.peg.1760	269.peg.1047
12	12	1	258.peg.411	259.peg.2019	260.peg.1933	264.peg.17	265.peg.594	267.peg.412	261.peg.1696	262.peg.708	263.peg.649	266.peg.635	268.peg.522	269.peg.830
12	12	1	258.peg.260	259.peg.2170	260.peg.1782	264.peg.170	265.peg.746	267.peg.260	261.peg.2059	262.peg.1952	263.peg.1924	266.peg.1288	268.peg.80	269.peg.210
12	12	1	258.peg.766	259.peg.914	260.peg.962	264.peg.1700	265.peg.1602	267.peg.2228	261.peg.276	262.peg.1188	263.peg.2240	266.peg.1893	268.peg.1759	269.peg.1046
12	12	1	258.peg.767	259.peg.913	260.peg.963	264.peg.1701	265.peg.1603	267.peg.2229	261.peg.275	262.peg.1189	263.peg.2239	266.peg.1894	268.peg.1758	269.peg.1045
12	12	1	258.peg.768	259.peg.912	260.peg.964	264.peg.1702	265.peg.1604	267.peg.2230	261.peg.273	262.peg.1191	263.peg.2237	266.peg.1897	268.peg.1755	269.peg.1043
12	12	1	258.peg.769	259.peg.911	260.peg.965	264.peg.1703	265.peg.1605	267.peg.2231	261.peg.272	262.peg.1192	263.peg.2236	266.peg.1898	268.peg.1754	269.peg.1042
12	12	1	258.peg.770	259.peg.910	260.peg.966	264.peg.1704	265.peg.1606	267.peg.2232	261.peg.271	262.peg.1193	263.peg.2235	266.peg.1899	268.peg.1753	269.peg.1041
12	12	1	258.peg.771	259.peg.909	260.peg.967	264.peg.1705	265.peg.1607	267.peg.2233	261.peg.270	262.peg.1194	263.peg.2234	266.peg.1900	268.peg.1752	269.peg.1040
12	12	1	258.peg.772	259.peg.908	260.peg.968	264.peg.1706	265.peg.1608	267.peg.2234	261.peg.269	262.peg.1573	263.peg.2233	266.peg.1901	268.peg.1751	269.peg.1039
12	12	0.25	258.peg.773	259.peg.907	260.peg.91	264.peg.1707	265.peg.1609	267.peg.2235	261.peg.268	262.peg.1572	263.peg.2232	266.peg.1902	268.peg.1750	269.peg.1038
12	12	1	258.peg.774	259.peg.906	260.peg.90	264.peg.1708	265.peg.1610	267.peg.2236	261.peg.267	262.peg.1570	263.peg.2231	266.peg.1904	268.peg.1748	269.peg.1036
12	12	1	258.peg.775	259.peg.905	260.peg.89	264.peg.1709	265.peg.1611	267.peg.2237	261.peg.266	262.peg.1569	263.peg.2230	266.peg.1905	268.peg.1747	269.peg.1035
12	12	1	258.peg.259	259.peg.2171	260.peg.1781	264.peg.171	265.peg.747	267.peg.259	261.peg.2060	262.peg.1953	263.peg.1925	266.peg.1287	268.peg.81	269.peg.209
12	12	1	258.peg.776	259.peg.904	260.peg.88	264.peg.1710	265.peg.1612	267.peg.2238	261.peg.265	262.peg.1568	263.peg.2229	266.peg.1906	268.peg.1746	269.peg.1034
12	12	1	258.peg.777	259.peg.902	260.peg.87	264.peg.1711	265.peg.1613	267.peg.2239	261.peg.263	262.peg.1566	263.peg.2227	266.peg.1908	268.peg.1744	269.peg.1032
12	12	1	258.peg.778	259.peg.901	260.peg.86	264.peg.1712	265.peg.1614	267.peg.2240	261.peg.262	262.peg.1565	263.peg.2226	266.peg.1909	268.peg.1743	269.peg.1031
12	12	1	258.peg.779	259.peg.900	260.peg.85	264.peg.1713	265.peg.1615	267.peg.2241	261.peg.261	262.peg.1564	263.peg.2225	266.peg.1910	268.peg.1742	269.peg.1030
12	12	1	258.peg.780	259.peg.899	260.peg.84	264.peg.1714	265.peg.1616	267.peg.2242	261.peg.260	262.peg.1563	263.peg.2224	266.peg.1911	268.peg.1741	269.peg.1029
12	12	1	258.peg.781	259.peg.898	260.peg.83	264.peg.1715	265.peg.1617	267.peg.2243	261.peg.259	262.peg.1562	263.peg.2223	266.peg.1912	268.peg.1740	269.peg.1028
12	12	1	258.peg.782	259.peg.897	260.peg.82	264.peg.1716	265.peg.1618	267.peg.2244	261.peg.258	262.peg.1561	263.peg.2222	266.peg.1913	268.peg.1739	269.peg.1027
12	12	1	258.peg.783	259.peg.896	260.peg.81	264.peg.1717	265.peg.1619	267.peg.2245	261.peg.257	262.peg.1560	263.peg.2221	266.peg.1914	268.peg.1738	269.peg.1026
12	12	1	258.peg.784	259.peg.894	260.peg.79	264.peg.1718	265.peg.1620	267.peg.2246	261.peg.256	262.peg.1559	263.peg.2220	266.peg.1915	268.peg.1737	269.peg.1025
12	12	1	258.peg.785	259.peg.893	260.peg.78	264.peg.1719	265.peg.1621	267.peg.2247	261.peg.255	262.peg.1558	263.peg.2219	266.peg.1916	268.peg.1736	269.peg.1024
12	12	1	258.peg.258	259.peg.2172	260.peg.1780	264.peg.172	265.peg.748	267.peg.258	261.peg.2061	262.peg.1954	263.peg.1926	266.peg.1286	268.peg.82	269.peg.208
12	12	1	258.peg.786	259.peg.892	260.peg.77	264.peg.1720	265.peg.1622	267.peg.2248	261.peg.254	262.peg.1557	263.peg.2218	266.peg.1917	268.peg.1735	269.peg.1023
12	12	1	258.peg.787	259.peg.891	260.peg.76	264.peg.1721	265.peg.1623	267.peg.2249	261.peg.253	262.peg.1556	263.peg.2217	266.peg.1918	268.peg.1734	269.peg.1022
12	12	1	258.peg.788	259.peg.890	260.peg.75	264.peg.1722	265.peg.1624	267.peg.2250	261.peg.252	262.peg.1555	263.peg.2216	266.peg.1919	268.peg.1733	269.peg.1021
12	12	1	258.peg.789	259.peg.889	260.peg.74	264.peg.1723	265.peg.1625	267.peg.2251	261.peg.251	262.peg.1554	263.peg.2215	266.peg.1920	268.peg.1732	269.peg.1020
12	12	1	258.peg.790	259.peg.888	260.peg.73	264.peg.1724	265.peg.1626	267.peg.2252	261.peg.250	262.peg.1553	263.peg.2214	266.peg.1921	268.peg.1731	269.peg.1019
12	12	1	258.peg.791	259.peg.887	260.peg.72	264.peg.1725	265.peg.1627	267.peg.2253	261.peg.249	262.peg.1552	263.peg.2213	266.peg.1922	268.peg.1730	269.peg.1018
12	12	1	258.peg.792	259.peg.886	260.peg.71	264.peg.1726	265.peg.1628	267.peg.2254	261.peg.97	262.peg.186	263.peg.161	266.peg.1995	268.peg.2287	269.peg.1017
12	12	1	258.peg.793	259.peg.885	260.peg.70	264.peg.1727	265.peg.1629	267.peg.2255	261.peg.98	262.peg.188	263.peg.159	266.peg.1996	268.peg.2286	269.peg.1016
12	12	1	258.peg.794	259.peg.884	260.peg.69	264.peg.1728	265.peg.1630	267.peg.2256	261.peg.99	262.peg.189	263.peg.158	266.peg.1997	268.peg.2285	269.peg.1015
12	12	1	258.peg.795	259.peg.883	260.peg.68	264.peg.1729	265.peg.1631	267.peg.2257	261.peg.100	262.peg.190	263.peg.157	266.peg.1998	268.peg.2284	269.peg.1014
12	12	1	258.peg.257	259.peg.2173	260.peg.1779	264.peg.173	265.peg.749	267.peg.257	261.peg.2062	262.peg.1955	263.peg.1927	266.peg.1285	268.peg.83	269.peg.207
12	12	1	258.peg.796	259.peg.882	260.peg.67	264.peg.1730	265.peg.1632	267.peg.2258	261.peg.101	262.peg.191	263.peg.156	266.peg.1999	268.peg.2283	269.peg.1013
12	12	1	258.peg.797	259.peg.881	260.peg.66	264.peg.1731	265.peg.1633	267.peg.2259	261.peg.102	262.peg.192	263.peg.155	266.peg.2000	268.peg.2282	269.peg.1012
12	12	1	258.peg.798	259.peg.880	260.peg.65	264.peg.1732	265.peg.1634	267.peg.2260	261.peg.103	262.peg.193	263.peg.154	266.peg.2001	268.peg.2281	269.peg.1011
12	12	1	258.peg.799	259.peg.879	260.peg.64	264.peg.1733	265.peg.1635	267.peg.2261	261.peg.104	262.peg.194	263.peg.153	266.peg.2002	268.peg.2280	269.peg.1010
12	12	1	258.peg.800	259.peg.878	260.peg.63	264.peg.1734	265.peg.1636	267.peg.2262	261.peg.105	262.peg.195	263.peg.152	266.peg.2003	268.peg.2279	269.peg.1009
12	12	1	258.peg.801	259.peg.877	260.peg.62	264.peg.1735	265.peg.1637	267.peg.2263	261.peg.106	262.peg.196	263.peg.151	266.peg.2004	268.peg.2278	269.peg.1008
12	12	1	258.peg.1496	259.peg.209	260.peg.1117	264.peg.1737	265.peg.1735	267.peg.1181	261.peg.730	262.peg.1820	263.peg.1797	266.peg.958	268.peg.1251	269.peg.1142
12	12	1	258.peg.1497	259.peg.208	260.peg.1116	264.peg.1738	265.peg.1736	267.peg.1182	261.peg.731	262.peg.1819	263.peg.1796	266.peg.959	268.peg.1250	269.peg.1143
12	12	0.333	258.peg.1498	259.peg.207	260.peg.1115	264.peg.1739	265.peg.1737	267.peg.1183	261.peg.734	262.peg.1816	263.peg.1794	266.peg.962	268.peg.1247	269.peg.1146
12	12	1	258.peg.256	259.peg.2174	260.peg.1778	264.peg.174	265.peg.750	267.peg.256	261.peg.2063	262.peg.1956	263.peg.1928	266.peg.1284	268.peg.84	269.peg.206
12	12	1	258.peg.1499	259.peg.206	260.peg.1114	264.peg.1740	265.peg.1738	267.peg.1184	261.peg.735	262.peg.1815	263.peg.1793	266.peg.963	268.peg.1246	269.peg.1147
12	12	1	258.peg.1500	259.peg.205	260.peg.1113	264.peg.1741	265.peg.1739	267.peg.1185	261.peg.736	262.peg.1814	263.peg.1792	266.peg.964	268.peg.1245	269.peg.1148
12	12	1	258.peg.1501	259.peg.204	260.peg.1112	264.peg.1742	265.peg.1740	267.peg.1186	261.peg.737	262.peg.1813	263.peg.1791	266.peg.965	268.peg.1244	269.peg.1149
12	12	1	258.peg.1502	259.peg.203	260.peg.1111	264.peg.1743	265.peg.1741	267.peg.1187	261.peg.738	262.peg.1812	263.peg.1790	266.peg.966	268.peg.1243	269.peg.1150
12	12	1	258.peg.1503	259.peg.202	260.peg.1110	264.peg.1744	265.peg.1742	267.peg.1188	261.peg.739	262.peg.1811	263.peg.1789	266.peg.967	268.peg.1242	269.peg.1151
12	12	1	258.peg.1504	259.peg.201	260.peg.1109	264.peg.1745	265.peg.1743	267.peg.1189	261.peg.740	262.peg.1809	263.peg.1788	266.peg.968	268.peg.1241	269.peg.1152
12	12	1	258.peg.1506	259.peg.199	260.peg.1107	264.peg.1747	265.peg.1745	267.peg.1191	261.peg.753	262.peg.1802	263.peg.1780	266.peg.1988	268.peg.778	269.peg.1162
12	12	1	258.peg.1507	259.peg.198	260.peg.1106	264.peg.1748	265.peg.1746	267.peg.1192	261.peg.757	262.peg.1798	263.peg.1776	266.peg.1984	268.peg.779	269.peg.1166
12	12	1	258.peg.1508	259.peg.197	260.peg.1105	264.peg.1749	265.peg.1747	267.peg.1193	261.peg.758	262.peg.1797	263.peg.1775	266.peg.1983	268.peg.780	269.peg.1167
12	12	1	258.peg.255	259.peg.2175	260.peg.1777	264.peg.175	265.peg.751	267.peg.255	261.peg.2064	262.peg.1957	263.peg.1929	266.peg.1283	268.peg.85	269.peg.205
12	12	1	258.peg.1509	259.peg.196	260.peg.1104	264.peg.1750	265.peg.1748	267.peg.1194	261.peg.759	262.peg.1796	263.peg.1774	266.peg.1982	268.peg.781	269.peg.1168
12	12	1	258.peg.1510	259.peg.195	260.peg.1103	264.peg.1751	265.peg.1749	267.peg.1195	261.peg.760	262.peg.1795	263.peg.1773	266.peg.1981	268.peg.782	269.peg.1169
12	12	1	258.peg.1511	259.peg.194	260.peg.1102	264.peg.1752	265.peg.1750	267.peg.1196	261.peg.761	262.peg.1794	263.peg.1772	266.peg.1980	268.peg.783	269.peg.1170
12	12	1	258.peg.1512	259.peg.193	260.peg.1101	264.peg.1753	265.peg.1751	267.peg.1197	261.peg.762	262.peg.1793	263.peg.1771	266.peg.1979	268.peg.784	269.peg.1171
12	12	1	258.peg.1513	259.peg.192	260.peg.1100	264.peg.1754	265.peg.1752	267.peg.1198	261.peg.763	262.peg.1792	263.peg.1770	266.peg.1978	268.peg.785	269.peg.1172
12	12	1	258.peg.1514	259.peg.191	260.peg.1099	264.peg.1755	265.peg.1753	267.peg.1199	261.peg.764	262.peg.1791	263.peg.1769	266.peg.1977	268.peg.786	269.peg.1173
12	12	1	258.peg.1515	259.peg.190	260.peg.1098	264.peg.1756	265.peg.1754	267.peg.1200	261.peg.765	262.peg.1790	263.peg.1768	266.peg.1976	268.peg.787	269.peg.1174
12	12	1	258.peg.1516	259.peg.189	260.peg.1097	264.peg.1757	265.peg.1755	267.peg.1201	261.peg.766	262.peg.1789	263.peg.1767	266.peg.1975	268.peg.788	269.peg.1175
12	12	1	258.peg.1517	259.peg.188	260.peg.1096	264.peg.1758	265.peg.1756	267.peg.1202	261.peg.767	262.peg.1788	263.peg.1766	266.peg.1974	268.peg.789	269.peg.1176
12	12	1	258.peg.1518	259.peg.187	260.peg.1095	264.peg.1759	265.peg.1757	267.peg.1203	261.peg.768	262.peg.1787	263.peg.1765	266.peg.1973	268.peg.790	269.peg.1177
12	12	1	258.peg.254	259.peg.2176	260.peg.1776	264.peg.176	265.peg.752	267.peg.254	261.peg.2065	262.peg.1958	263.peg.1930	266.peg.1282	268.peg.86	269.peg.204
12	12	1	258.peg.1519	259.peg.186	260.peg.1094	264.peg.1760	265.peg.1758	267.peg.1204	261.peg.769	262.peg.1786	263.peg.1764	266.peg.1972	268.peg.791	269.peg.1178
12	12	1	258.peg.1520	259.peg.185	260.peg.1093	264.peg.1761	265.peg.1759	267.peg.1205	261.peg.770	262.peg.1785	263.peg.1763	266.peg.1971	268.peg.792	269.peg.1179
12	12	1	258.peg.1521	259.peg.184	260.peg.1092	264.peg.1762	265.peg.1760	267.peg.1206	261.peg.771	262.peg.1784	263.peg.1762	266.peg.1970	268.peg.793	269.peg.1180
12	12	1	258.peg.1522	259.peg.183	260.peg.1091	264.peg.1763	265.peg.1761	267.peg.1207	261.peg.772	262.peg.1783	263.peg.1761	266.peg.1969	268.peg.794	269.peg.1181
12	12	1	258.peg.1523	259.peg.182	260.peg.1090	264.peg.1764	265.peg.1762	267.peg.1208	261.peg.773	262.peg.1782	263.peg.1760	266.peg.1968	268.peg.795	269.peg.1182
12	12	1	258.peg.1524	259.peg.181	260.peg.1089	264.peg.1765	265.peg.1763	267.peg.1209	261.peg.774	262.peg.1781	263.peg.1759	266.peg.1967	268.peg.796	269.peg.1183
12	12	1	258.peg.1525	259.peg.180	260.peg.1088	264.peg.1766	265.peg.1764	267.peg.1210	261.peg.775	262.peg.1780	263.peg.1758	266.peg.1966	268.peg.797	269.peg.1184
12	12	1	258.peg.1527	259.peg.178	260.peg.1086	264.peg.1768	265.peg.1766	267.peg.1212	261.peg.798	262.peg.1757	263.peg.1735	266.peg.1943	268.peg.820	269.peg.1207
12	12	1	258.peg.1528	259.peg.177	260.peg.1085	264.peg.1769	265.peg.1767	267.peg.1213	261.peg.799	262.peg.1756	263.peg.1734	266.peg.1942	268.peg.821	269.peg.1208
12	12	1	258.peg.253	259.peg.2177	260.peg.1775	264.peg.177	265.peg.753	267.peg.253	261.peg.2066	262.peg.1959	263.peg.1931	266.peg.1281	268.peg.87	269.peg.203
12	12	1	258.peg.1529	259.peg.176	260.peg.1084	264.peg.1770	265.peg.1768	267.peg.1214	261.peg.800	262.peg.1755	263.peg.1733	266.peg.1941	268.peg.822	269.peg.1209
12	12	1	258.peg.1530	259.peg.175	260.peg.1083	264.peg.1771	265.peg.1769	267.peg.1215	261.peg.801	262.peg.1754	263.peg.1732	266.peg.1940	268.peg.823	269.peg.1210
12	12	1	258.peg.1531	259.peg.174	260.peg.1082	264.peg.1772	265.peg.1770	267.peg.1216	261.peg.802	262.peg.1753	263.peg.1731	266.peg.1939	268.peg.824	269.peg.1211
12	12	1	258.peg.1532	259.peg.173	260.peg.1081	264.peg.1773	265.peg.1771	267.peg.1217	261.peg.803	262.peg.1752	263.peg.1730	266.peg.1938	268.peg.825	269.peg.1212
12	12	1	258.peg.1533	259.peg.172	260.peg.1080	264.peg.1774	265.peg.1772	267.peg.1218	261.peg.804	262.peg.1751	263.peg.1729	266.peg.1937	268.peg.826	269.peg.1213
12	12	1	258.peg.1534	259.peg.171	260.peg.1079	264.peg.1775	265.peg.1773	267.peg.1219	261.peg.805	262.peg.1750	263.peg.1728	266.peg.1936	268.peg.827	269.peg.1214
12	12	1	258.peg.1535	259.peg.170	260.peg.1078	264.peg.1776	265.peg.1774	267.peg.1220	261.peg.806	262.peg.1749	263.peg.1727	266.peg.1935	268.peg.828	269.peg.1215
12	12	1	258.peg.1536	259.peg.169	260.peg.1077	264.peg.1777	265.peg.1775	267.peg.1221	261.peg.807	262.peg.1748	263.peg.1726	266.peg.1934	268.peg.829	269.peg.1216
12	12	1	258.peg.1537	259.peg.168	260.peg.1076	264.peg.1778	265.peg.1776	267.peg.1222	261.peg.808	262.peg.1747	263.peg.1725	266.peg.1933	268.peg.830	269.peg.1217
12	12	1	258.peg.1538	259.peg.167	260.peg.1075	264.peg.1779	265.peg.1777	267.peg.1223	261.peg.809	262.peg.1746	263.peg.1724	266.peg.1932	268.peg.831	269.peg.1218
12	12	1	258.peg.252	259.peg.2178	260.peg.1774	264.peg.178	265.peg.754	267.peg.252	261.peg.2067	262.peg.1960	263.peg.1932	266.peg.1280	268.peg.88	269.peg.202
12	12	1	258.peg.1539	259.peg.166	260.peg.1074	264.peg.1780	265.peg.1778	267.peg.1224	261.peg.810	262.peg.1745	263.peg.1723	266.peg.1931	268.peg.832	269.peg.1219
12	12	1	258.peg.1540	259.peg.165	260.peg.1073	264.peg.1781	265.peg.1779	267.peg.1225	261.peg.811	262.peg.1744	263.peg.1722	266.peg.1930	268.peg.833	269.peg.1220
12	12	1	258.peg.1541	259.peg.164	260.peg.1072	264.peg.1782	265.peg.1780	267.peg.1226	261.peg.812	262.peg.1743	263.peg.1721	266.peg.1929	268.peg.834	269.peg.1221
12	12	1	258.peg.1542	259.peg.163	260.peg.1071	264.peg.1783	265.peg.1781	267.peg.1227	261.peg.813	262.peg.1742	263.peg.1720	266.peg.1928	268.peg.835	269.peg.1222
12	12	1	258.peg.1543	259.peg.162	260.peg.1070	264.peg.1784	265.peg.1782	267.peg.1228	261.peg.814	262.peg.1741	263.peg.1719	266.peg.1927	268.peg.836	269.peg.1223
12	12	1	258.peg.1544	259.peg.161	260.peg.1069	264.peg.1785	265.peg.1783	267.peg.1229	261.peg.815	262.peg.1740	263.peg.1718	266.peg.1926	268.peg.837	269.peg.1224
12	12	1	258.peg.1545	259.peg.160	260.peg.1068	264.peg.1786	265.peg.1784	267.peg.1230	261.peg.816	262.peg.1739	263.peg.1717	266.peg.1925	268.peg.838	269.peg.1225
12	12	1	258.peg.1546	259.peg.159	260.peg.1067	264.peg.1787	265.peg.1785	267.peg.1231	261.peg.817	262.peg.1738	263.peg.1716	266.peg.1924	268.peg.839	269.peg.1226
12	12	1	258.peg.1548	259.peg.158	260.peg.1066	264.peg.1788	265.peg.1786	267.peg.1232	261.peg.819	262.peg.1736	263.peg.1714	266.peg.1672	268.peg.840	269.peg.1228
12	12	1	258.peg.1549	259.peg.157	260.peg.1065	264.peg.1789	265.peg.1787	267.peg.1233	261.peg.820	262.peg.1735	263.peg.1713	266.peg.1671	268.peg.841	269.peg.1229
12	12	1	258.peg.251	259.peg.2179	260.peg.1773	264.peg.179	265.peg.755	267.peg.251	261.peg.2068	262.peg.1961	263.peg.1933	266.peg.1279	268.peg.89	269.peg.201
12	12	1	258.peg.1550	259.peg.156	260.peg.1064	264.peg.1790	265.peg.1788	267.peg.1234	261.peg.821	262.peg.1734	263.peg.1712	266.peg.1670	268.peg.842	269.peg.1230
12	12	1	258.peg.1551	259.peg.155	260.peg.1063	264.peg.1791	265.peg.1789	267.peg.1235	261.peg.822	262.peg.1733	263.peg.1711	266.peg.1669	268.peg.843	269.peg.1231
12	12	1	258.peg.1552	259.peg.154	260.peg.1062	264.peg.1792	265.peg.1790	267.peg.1236	261.peg.823	262.peg.1732	263.peg.1710	266.peg.1668	268.peg.844	269.peg.1232
12	12	1	258.peg.1553	259.peg.153	260.peg.1061	264.peg.1793	265.peg.1791	267.peg.1237	261.peg.824	262.peg.1731	263.peg.1709	266.peg.1667	268.peg.845	269.peg.1233
12	12	1	258.peg.1554	259.peg.152	260.peg.1060	264.peg.1794	265.peg.1792	267.peg.1238	261.peg.825	262.peg.1730	263.peg.1708	266.peg.1666	268.peg.846	269.peg.1234
12	12	1	258.peg.1555	259.peg.151	260.peg.1059	264.peg.1795	265.peg.1793	267.peg.1239	261.peg.826	262.peg.1729	263.peg.1707	266.peg.1665	268.peg.847	269.peg.1235
12	12	1	258.peg.1556	259.peg.150	260.peg.1058	264.peg.1796	265.peg.1794	267.peg.1240	261.peg.827	262.peg.1728	263.peg.1706	266.peg.1664	268.peg.848	269.peg.1236
12	12	1	258.peg.1557	259.peg.149	260.peg.1057	264.peg.1797	265.peg.1795	267.peg.1241	261.peg.829	262.peg.1727	263.peg.1705	266.peg.1662	268.peg.850	269.peg.1238
12	12	1	258.peg.1558	259.peg.148	260.peg.1056	264.peg.1798	265.peg.1796	267.peg.1242	261.peg.830	262.peg.1726	263.peg.1704	266.peg.1661	268.peg.851	269.peg.1239
12	12	1	258.peg.1559	259.peg.147	260.peg.1055	264.peg.1799	265.peg.1797	267.peg.1243	261.peg.831	262.peg.1725	263.peg.1703	266.peg.1660	268.peg.852	269.peg.1240
12	12	1	258.peg.410	259.peg.2020	260.peg.1932	264.peg.18	265.peg.595	267.peg.411	261.peg.1695	262.peg.707	263.peg.648	266.peg.636	268.peg.521	269.peg.829
12	12	1	258.peg.249	259.peg.2180	260.peg.1771	264.peg.180	265.peg.756	267.peg.249	261.peg.2070	262.peg.1963	263.peg.1934	266.peg.1277	268.peg.91	269.peg.199
12	12	1	258.peg.1560	259.peg.146	260.peg.1054	264.peg.1800	265.peg.1798	267.peg.1244	261.peg.833	262.peg.1724	263.peg.1702	266.peg.1659	268.peg.853	269.peg.1241
12	12	1	258.peg.1562	259.peg.144	260.peg.1052	264.peg.1802	265.peg.1800	267.peg.1246	261.peg.834	262.peg.1722	263.peg.1700	266.peg.1658	268.peg.854	269.peg.1242
12	12	1	258.peg.1563	259.peg.143	260.peg.1051	264.peg.1803	265.peg.1801	267.peg.1247	261.peg.835	262.peg.1721	263.peg.1699	266.peg.1657	268.peg.855	269.peg.1903
12	12	1	258.peg.1564	259.peg.142	260.peg.1050	264.peg.1804	265.peg.1802	267.peg.1248	261.peg.836	262.peg.1720	263.peg.1698	266.peg.1656	268.peg.856	269.peg.1904
12	12	1	258.peg.1565	259.peg.141	260.peg.1049	264.peg.1805	265.peg.1803	267.peg.1249	261.peg.837	262.peg.1719	263.peg.1697	266.peg.1655	268.peg.857	269.peg.1905
12	12	1	258.peg.1566	259.peg.140	260.peg.1048	264.peg.1806	265.peg.1804	267.peg.1250	261.peg.838	262.peg.1718	263.peg.1696	266.peg.1654	268.peg.858	269.peg.1906
12	12	1	258.peg.1567	259.peg.139	260.peg.1047	264.peg.1807	265.peg.1805	267.peg.1251	261.peg.839	262.peg.1717	263.peg.1695	266.peg.1653	268.peg.859	269.peg.1907
12	12	1	258.peg.1568	259.peg.138	260.peg.1046	264.peg.1808	265.peg.1806	267.peg.1252	261.peg.840	262.peg.1716	263.peg.1694	266.peg.1652	268.peg.860	269.peg.1908
12	12	1	258.peg.1569	259.peg.137	260.peg.1045	264.peg.1809	265.peg.1807	267.peg.1253	261.peg.841	262.peg.1715	263.peg.1693	266.peg.1651	268.peg.861	269.peg.1909
12	12	1	258.peg.248	259.peg.2181	260.peg.1770	264.peg.181	265.peg.757	267.peg.248	261.peg.2071	262.peg.1964	263.peg.1935	266.peg.1276	268.peg.92	269.peg.198
12	12	1	258.peg.1570	259.peg.136	260.peg.1044	264.peg.1810	265.peg.1808	267.peg.1254	261.peg.842	262.peg.1714	263.peg.1692	266.peg.1650	268.peg.862	269.peg.1910
12	12	1	258.peg.1571	259.peg.135	260.peg.1043	264.peg.1811	265.peg.1809	267.peg.1255	261.peg.844	262.peg.1712	263.peg.1690	266.peg.1648	268.peg.864	269.peg.1912
12	12	1	258.peg.1572	259.peg.134	260.peg.1042	264.peg.1812	265.peg.1810	267.peg.1256	261.peg.845	262.peg.1711	263.peg.1689	266.peg.1647	268.peg.865	269.peg.1913
12	12	1	258.peg.1573	259.peg.133	260.peg.1041	264.peg.1813	265.peg.1811	267.peg.1257	261.peg.846	262.peg.1710	263.peg.1688	266.peg.1646	268.peg.866	269.peg.1914
12	12	1	258.peg.1574	259.peg.132	260.peg.1040	264.peg.1814	265.peg.1812	267.peg.1258	261.peg.847	262.peg.1709	263.peg.1687	266.peg.1645	268.peg.867	269.peg.1915
12	12	1	258.peg.1575	259.peg.131	260.peg.1039	264.peg.1815	265.peg.1813	267.peg.1259	261.peg.848	262.peg.1708	263.peg.1686	266.peg.1644	268.peg.868	269.peg.1916
12	12	1	258.peg.1576	259.peg.130	260.peg.1038	264.peg.1816	265.peg.1814	267.peg.1260	261.peg.849	262.peg.1707	263.peg.1685	266.peg.1643	268.peg.869	269.peg.1917
12	12	1	258.peg.1577	259.peg.129	260.peg.1037	264.peg.1817	265.peg.1815	267.peg.1261	261.peg.850	262.peg.1706	263.peg.1684	266.peg.1642	268.peg.870	269.peg.1918
10	10	1	258.peg.1578	259.peg.128	260.peg.1036	264.peg.1818	265.peg.1816	267.peg.1262	261.peg.851	262.peg.1705	263.peg.1683	266.peg.1641	*	*
12	12	1	258.peg.1579	259.peg.127	260.peg.1035	264.peg.1819	265.peg.1817	267.peg.1263	261.peg.852	262.peg.1704	263.peg.1682	266.peg.1640	268.peg.872	269.peg.1920
12	12	1	258.peg.247	259.peg.2182	260.peg.1769	264.peg.182	265.peg.758	267.peg.247	261.peg.2072	262.peg.1965	263.peg.1936	266.peg.1275	268.peg.93	269.peg.197
12	12	1	258.peg.1580	259.peg.126	260.peg.1034	264.peg.1820	265.peg.1818	267.peg.1264	261.peg.853	262.peg.1703	263.peg.1681	266.peg.1639	268.peg.873	269.peg.1921
12	12	1	258.peg.1581	259.peg.125	260.peg.1033	264.peg.1821	265.peg.1819	267.peg.1265	261.peg.854	262.peg.1702	263.peg.1680	266.peg.1638	268.peg.874	269.peg.1922
12	12	1	258.peg.1583	259.peg.124	260.peg.1032	264.peg.1822	265.peg.1820	267.peg.1266	261.peg.855	262.peg.1701	263.peg.1679	266.peg.1637	268.peg.875	269.peg.1923
12	12	1	258.peg.1584	259.peg.123	260.peg.1031	264.peg.1823	265.peg.1821	267.peg.1267	261.peg.856	262.peg.1700	263.peg.1678	266.peg.1636	268.peg.876	269.peg.1924
12	12	1	258.peg.1585	259.peg.122	260.peg.1030	264.peg.1824	265.peg.1822	267.peg.1268	261.peg.857	262.peg.1699	263.peg.1677	266.peg.1635	268.peg.877	269.peg.1925
12	12	1	258.peg.1586	259.peg.121	260.peg.1029	264.peg.1825	265.peg.1823	267.peg.1269	261.peg.858	262.peg.1698	263.peg.1676	266.peg.1634	268.peg.878	269.peg.1926
12	12	1	258.peg.1587	259.peg.120	260.peg.1028	264.peg.1826	265.peg.1824	267.peg.1270	261.peg.859	262.peg.1697	263.peg.1675	266.peg.1633	268.peg.879	269.peg.1927
12	12	1	258.peg.1588	259.peg.119	260.peg.1027	264.peg.1827	265.peg.1825	267.peg.1271	261.peg.860	262.peg.1696	263.peg.1674	266.peg.1632	268.peg.880	269.peg.1928
12	12	1	258.peg.1589	259.peg.118	260.peg.1026	264.peg.1828	265.peg.1826	267.peg.1272	261.peg.861	262.peg.1695	263.peg.1673	266.peg.1631	268.peg.881	269.peg.1929
12	12	1	258.peg.1590	259.peg.117	260.peg.1025	264.peg.1829	265.peg.1827	267.peg.1273	261.peg.862	262.peg.1694	263.peg.1672	266.peg.1630	268.peg.882	269.peg.1930
12	12	1	258.peg.246	259.peg.2183	260.peg.1768	264.peg.183	265.peg.759	267.peg.246	261.peg.2073	262.peg.1966	263.peg.1937	266.peg.1274	268.peg.94	269.peg.196
12	12	1	258.peg.1591	259.peg.116	260.peg.1024	264.peg.1830	265.peg.1828	267.peg.1274	261.peg.863	262.peg.1693	263.peg.1671	266.peg.1629	268.peg.883	269.peg.1931
12	12	1	258.peg.1592	259.peg.115	260.peg.1023	264.peg.1831	265.peg.1829	267.peg.1275	261.peg.864	262.peg.1692	263.peg.1670	266.peg.1628	268.peg.884	269.peg.1932
12	12	1	258.peg.1593	259.peg.114	260.peg.1022	264.peg.1832	265.peg.1830	267.peg.1276	261.peg.865	262.peg.1691	263.peg.1669	266.peg.1627	268.peg.885	269.peg.1933
12	12	1	258.peg.1594	259.peg.113	260.peg.1021	264.peg.1833	265.peg.1831	267.peg.1277	261.peg.866	262.peg.1690	263.peg.1668	266.peg.1626	268.peg.886	269.peg.1934
12	12	1	258.peg.1595	259.peg.112	260.peg.1020	264.peg.1834	265.peg.1832	267.peg.1278	261.peg.867	262.peg.1689	263.peg.1667	266.peg.1625	268.peg.887	269.peg.1935
12	12	1	258.peg.1596	259.peg.111	260.peg.1019	264.peg.1835	265.peg.1833	267.peg.1279	261.peg.868	262.peg.1688	263.peg.1666	266.peg.1624	268.peg.888	269.peg.1936
12	12	1	258.peg.1597	259.peg.110	260.peg.1018	264.peg.1836	265.peg.1834	267.peg.1280	261.peg.869	262.peg.1687	263.peg.1665	266.peg.1623	268.peg.889	269.peg.1937
12	12	1	258.peg.1598	259.peg.109	260.peg.1017	264.peg.1837	265.peg.1835	267.peg.1281	261.peg.870	262.peg.1686	263.peg.1664	266.peg.1622	268.peg.890	269.peg.1938
12	12	1	258.peg.1599	259.peg.108	260.peg.1016	264.peg.1838	265.peg.1836	267.peg.1282	261.peg.871	262.peg.1685	263.peg.1663	266.peg.1621	268.peg.891	269.peg.1939
12	12	1	258.peg.1600	259.peg.107	260.peg.1015	264.peg.1839	265.peg.1837	267.peg.1283	261.peg.872	262.peg.1684	263.peg.1662	266.peg.1620	268.peg.892	269.peg.1940
12	12	1	258.peg.245	259.peg.2184	260.peg.1767	264.peg.184	265.peg.760	267.peg.245	261.peg.2074	262.peg.1967	263.peg.1938	266.peg.1273	268.peg.95	269.peg.195
12	12	1	258.peg.1601	259.peg.106	260.peg.1014	264.peg.1840	265.peg.1838	267.peg.1284	261.peg.873	262.peg.1683	263.peg.1661	266.peg.1619	268.peg.893	269.peg.1941
12	12	1	258.peg.1602	259.peg.105	260.peg.1013	264.peg.1841	265.peg.1839	267.peg.1285	261.peg.874	262.peg.1682	263.peg.1660	266.peg.1618	268.peg.894	269.peg.1942
12	12	1	258.peg.1603	259.peg.104	260.peg.1012	264.peg.1842	265.peg.1840	267.peg.1286	261.peg.875	262.peg.1681	263.peg.1659	266.peg.1617	268.peg.895	269.peg.1943
12	12	1	258.peg.1604	259.peg.103	260.peg.1011	264.peg.1843	265.peg.1841	267.peg.1287	261.peg.876	262.peg.1680	263.peg.1658	266.peg.1616	268.peg.896	269.peg.1944
12	12	1	258.peg.1605	259.peg.102	260.peg.1010	264.peg.1844	265.peg.1842	267.peg.1288	261.peg.877	262.peg.1679	263.peg.1657	266.peg.1615	268.peg.897	269.peg.1945
12	12	1	258.peg.1606	259.peg.101	260.peg.1009	264.peg.1845	265.peg.1843	267.peg.1289	261.peg.878	262.peg.1678	263.peg.1656	266.peg.1614	268.peg.898	269.peg.1946
12	12	1	258.peg.1607	259.peg.100	260.peg.1008	264.peg.1846	265.peg.1844	267.peg.1290	261.peg.879	262.peg.1677	263.peg.1655	266.peg.1613	268.peg.899	269.peg.1947
12	12	1	258.peg.1608	259.peg.99	260.peg.1007	264.peg.1847	265.peg.1845	267.peg.1291	261.peg.880	262.peg.1676	263.peg.1654	266.peg.1612	268.peg.900	269.peg.1948
12	12	1	258.peg.1609	259.peg.98	260.peg.1006	264.peg.1848	265.peg.1846	267.peg.1292	261.peg.881	262.peg.1675	263.peg.1653	266.peg.1611	268.peg.901	269.peg.1949
12	12	1	258.peg.1610	259.peg.97	260.peg.1005	264.peg.1849	265.peg.1847	267.peg.1293	261.peg.882	262.peg.1674	263.peg.1652	266.peg.1610	268.peg.902	269.peg.1950
12	12	1	258.peg.244	259.peg.2185	260.peg.1766	264.peg.185	265.peg.761	267.peg.244	261.peg.2075	262.peg.1968	263.peg.1939	266.peg.1272	268.peg.96	269.peg.194
12	12	1	258.peg.1611	259.peg.96	260.peg.1004	264.peg.1850	265.peg.1848	267.peg.1294	261.peg.883	262.peg.1673	263.peg.1651	266.peg.1609	268.peg.903	269.peg.1951
12	12	1	258.peg.1612	259.peg.95	260.peg.1003	264.peg.1851	265.peg.1849	267.peg.1295	261.peg.884	262.peg.1672	263.peg.1650	266.peg.1608	268.peg.904	269.peg.1952
12	12	1	258.peg.1613	259.peg.94	260.peg.1002	264.peg.1852	265.peg.1850	267.peg.1296	261.peg.885	262.peg.1671	263.peg.1649	266.peg.1607	268.peg.905	269.peg.1953
12	12	1	258.peg.1614	259.peg.93	260.peg.1001	264.peg.1853	265.peg.1851	267.peg.1297	261.peg.886	262.peg.1670	263.peg.1648	266.peg.1606	268.peg.906	269.peg.1954
12	12	1	258.peg.1615	259.peg.92	260.peg.1000	264.peg.1854	265.peg.1852	267.peg.1298	261.peg.887	262.peg.1669	263.peg.1647	266.peg.1605	268.peg.907	269.peg.1955
12	12	1	258.peg.1616	259.peg.91	260.peg.999	264.peg.1855	265.peg.1853	267.peg.1299	261.peg.888	262.peg.1668	263.peg.1646	266.peg.1604	268.peg.908	269.peg.1956
12	13	0.846	258.peg.1617	259.peg.90	260.peg.998	264.peg.1856	265.peg.1854	267.peg.1300	261.peg.889	262.peg.1667	263.peg.1645	266.peg.1602	268.peg.2245,268.peg.910	269.peg.1957
12	12	1	258.peg.1619	259.peg.88	260.peg.996	264.peg.1858	265.peg.1856	267.peg.1302	261.peg.891	262.peg.1665	263.peg.1643	266.peg.1600	268.peg.912	269.peg.1959
12	12	1	258.peg.1620	259.peg.87	260.peg.995	264.peg.1859	265.peg.1857	267.peg.1303	261.peg.892	262.peg.1664	263.peg.1642	266.peg.1599	268.peg.913	269.peg.1960
12	12	1	258.peg.243	259.peg.2186	260.peg.1765	264.peg.186	265.peg.762	267.peg.243	261.peg.2076	262.peg.1969	263.peg.1940	266.peg.1271	268.peg.97	269.peg.193
12	12	1	258.peg.1621	259.peg.86	260.peg.994	264.peg.1860	265.peg.1858	267.peg.1304	261.peg.893	262.peg.1663	263.peg.1641	266.peg.1598	268.peg.914	269.peg.1961
12	12	1	258.peg.1622	259.peg.85	260.peg.993	264.peg.1861	265.peg.1859	267.peg.1305	261.peg.894	262.peg.1662	263.peg.1640	266.peg.1597	268.peg.915	269.peg.1962
12	12	1	258.peg.1623	259.peg.84	260.peg.992	264.peg.1862	265.peg.1860	267.peg.1306	261.peg.895	262.peg.1661	263.peg.1639	266.peg.1596	268.peg.916	269.peg.1963
12	12	1	258.peg.1624	259.peg.83	260.peg.991	264.peg.1863	265.peg.1861	267.peg.1307	261.peg.896	262.peg.1660	263.peg.1638	266.peg.1595	268.peg.917	269.peg.1964
12	12	1	258.peg.1625	259.peg.82	260.peg.990	264.peg.1864	265.peg.1862	267.peg.1308	261.peg.897	262.peg.1659	263.peg.1637	266.peg.1594	268.peg.918	269.peg.1965
12	12	1	258.peg.1626	259.peg.81	260.peg.989	264.peg.1865	265.peg.1863	267.peg.1309	261.peg.898	262.peg.1658	263.peg.1636	266.peg.1593	268.peg.919	269.peg.1966
12	12	1	258.peg.1627	259.peg.80	260.peg.988	264.peg.1866	265.peg.1864	267.peg.1310	261.peg.899	262.peg.1657	263.peg.1635	266.peg.1592	268.peg.920	269.peg.1967
12	12	1	258.peg.1628	259.peg.79	260.peg.987	264.peg.1867	265.peg.1865	267.peg.1311	261.peg.900	262.peg.1656	263.peg.1634	266.peg.1591	268.peg.921	269.peg.1968
12	12	1	258.peg.1629	259.peg.78	260.peg.986	264.peg.1868	265.peg.1866	267.peg.1312	261.peg.901	262.peg.1655	263.peg.1633	266.peg.1590	268.peg.922	269.peg.1969
12	12	1	258.peg.1630	259.peg.77	260.peg.985	264.peg.1869	265.peg.1867	267.peg.1313	261.peg.902	262.peg.1654	263.peg.1632	266.peg.1589	268.peg.923	269.peg.1970
12	12	1	258.peg.242	259.peg.2187	260.peg.1764	264.peg.187	265.peg.763	267.peg.242	261.peg.2077	262.peg.1970	263.peg.1941	266.peg.1270	268.peg.98	269.peg.192
11	11	1	258.peg.1631	259.peg.76	260.peg.984	264.peg.1870	265.peg.1868	267.peg.1314	261.peg.903	262.peg.1653	263.peg.1631	266.peg.1588	268.peg.924	*
11	11	1	258.peg.1632	259.peg.75	260.peg.983	264.peg.1871	265.peg.1869	267.peg.1315	261.peg.906	262.peg.1650	263.peg.1628	266.peg.1584	*	269.peg.2560
12	12	1	258.peg.1633	259.peg.74	260.peg.982	264.peg.1872	265.peg.1870	267.peg.1316	261.peg.907	262.peg.1649	263.peg.1627	266.peg.1583	268.peg.2508	269.peg.2561
12	12	1	258.peg.1634	259.peg.73	260.peg.981	264.peg.1873	265.peg.1871	267.peg.1317	261.peg.908	262.peg.1648	263.peg.1626	266.peg.1582	268.peg.2507	269.peg.2562
12	12	1	258.peg.1635	259.peg.72	260.peg.980	264.peg.1874	265.peg.1872	267.peg.1318	261.peg.910	262.peg.1646	263.peg.1624	266.peg.1580	268.peg.2505	269.peg.2545
12	12	1	258.peg.1636	259.peg.71	260.peg.979	264.peg.1875	265.peg.1873	267.peg.1319	261.peg.911	262.peg.1645	263.peg.1623	266.peg.1579	268.peg.2504	269.peg.2544
12	12	1	258.peg.1637	259.peg.70	260.peg.978	264.peg.1876	265.peg.1874	267.peg.1320	261.peg.912	262.peg.1644	263.peg.1622	266.peg.1578	268.peg.2503	269.peg.2543
12	12	1	258.peg.1638	259.peg.69	260.peg.977	264.peg.1877	265.peg.1875	267.peg.1321	261.peg.913	262.peg.1643	263.peg.1621	266.peg.1577	268.peg.2502	269.peg.2542
12	12	1	258.peg.1639	259.peg.68	260.peg.976	264.peg.1878	265.peg.1876	267.peg.1322	261.peg.914	262.peg.1642	263.peg.1620	266.peg.1576	268.peg.2501	269.peg.2541
12	12	1	258.peg.1640	259.peg.67	260.peg.975	264.peg.1879	265.peg.1877	267.peg.1323	261.peg.915	262.peg.1641	263.peg.1619	266.peg.1575	268.peg.2500	269.peg.2540
12	12	1	258.peg.1641	259.peg.66	260.peg.974	264.peg.1880	265.peg.1878	267.peg.1324	261.peg.916	262.peg.1640	263.peg.1618	266.peg.1574	268.peg.2499	269.peg.2539
12	12	1	258.peg.1642	259.peg.64	260.peg.972	264.peg.1882	265.peg.1880	267.peg.1326	261.peg.918	262.peg.1638	263.peg.1616	266.peg.2543	268.peg.2497	269.peg.2537
12	12	1	258.peg.1643	259.peg.63	260.peg.971	264.peg.1883	265.peg.1881	267.peg.1327	261.peg.919	262.peg.1637	263.peg.1615	266.peg.2542	268.peg.2496	269.peg.2536
12	12	1	258.peg.1644	259.peg.62	260.peg.970	264.peg.1884	265.peg.1882	267.peg.1328	261.peg.920	262.peg.1636	263.peg.1614	266.peg.2541	268.peg.2495	269.peg.2535
12	12	1	258.peg.1207	259.peg.729	260.peg.284	264.peg.1888	265.peg.1886	267.peg.2112	261.peg.547	262.peg.2449	263.peg.2521	266.peg.760	268.peg.2513	269.peg.1502
12	12	1	258.peg.1206	259.peg.728	260.peg.283	264.peg.1889	265.peg.1887	267.peg.2111	261.peg.546	262.peg.2450	263.peg.2522	266.peg.759	268.peg.2512	269.peg.1503
12	12	1	258.peg.240	259.peg.2189	260.peg.1762	264.peg.189	265.peg.765	267.peg.240	261.peg.2079	262.peg.1972	263.peg.1943	266.peg.1268	268.peg.100	269.peg.190
12	12	1	258.peg.1205	259.peg.727	260.peg.282	264.peg.1890	265.peg.1888	267.peg.2110	261.peg.540	262.peg.2451	263.peg.2523	266.peg.758	268.peg.2123	269.peg.1504
12	12	1	258.peg.1204	259.peg.726	260.peg.281	264.peg.1891	265.peg.1889	267.peg.2109	261.peg.539	262.peg.2452	263.peg.2524	266.peg.756	268.peg.2122	269.peg.1505
12	12	1	258.peg.1203	259.peg.725	260.peg.280	264.peg.1892	265.peg.1890	267.peg.2108	261.peg.538	262.peg.2453	263.peg.2525	266.peg.755	268.peg.2121	269.peg.1506
12	12	1	258.peg.1202	259.peg.724	260.peg.279	264.peg.1893	265.peg.1891	267.peg.2107	261.peg.537	262.peg.2454	263.peg.2526	266.peg.754	268.peg.2120	269.peg.1507
12	12	1	258.peg.1201	259.peg.723	260.peg.278	264.peg.1894	265.peg.1892	267.peg.2106	261.peg.536	262.peg.2455	263.peg.2527	266.peg.753	268.peg.2119	269.peg.1508
12	12	1	258.peg.1200	259.peg.722	260.peg.277	264.peg.1895	265.peg.1893	267.peg.2105	261.peg.535	262.peg.2456	263.peg.2528	266.peg.752	268.peg.2118	269.peg.1509
12	12	1	258.peg.1199	259.peg.721	260.peg.276	264.peg.1896	265.peg.1894	267.peg.2104	261.peg.533	262.peg.2459	263.peg.2530	266.peg.750	268.peg.2116	269.peg.1511
12	12	1	258.peg.1198	259.peg.720	260.peg.275	264.peg.1897	265.peg.1895	267.peg.2103	261.peg.532	262.peg.2460	263.peg.2531	266.peg.749	268.peg.2115	269.peg.1512
12	12	1	258.peg.1197	259.peg.719	260.peg.274	264.peg.1898	265.peg.1896	267.peg.2102	261.peg.531	262.peg.2461	263.peg.2532	266.peg.748	268.peg.2114	269.peg.1513
12	12	1	258.peg.1196	259.peg.718	260.peg.273	264.peg.1899	265.peg.1897	267.peg.2101	261.peg.530	262.peg.2462	263.peg.2533	266.peg.747	268.peg.2113	269.peg.1514
12	12	1	258.peg.409	259.peg.2021	260.peg.1931	264.peg.19	265.peg.596	267.peg.410	261.peg.1694	262.peg.706	263.peg.647	266.peg.637	268.peg.520	269.peg.828
12	12	1	258.peg.1194	259.peg.716	260.peg.271	264.peg.1901	265.peg.1899	267.peg.2099	261.peg.529	262.peg.2463	263.peg.2535	266.peg.746	268.peg.2112	269.peg.1515
12	12	1	258.peg.1193	259.peg.715	260.peg.270	264.peg.1902	265.peg.1900	267.peg.2098	261.peg.528	262.peg.2464	263.peg.2536	266.peg.745	268.peg.2111	269.peg.1516
12	12	1	258.peg.1192	259.peg.714	260.peg.269	264.peg.1903	265.peg.1901	267.peg.2097	261.peg.526	262.peg.2466	263.peg.2538	266.peg.743	268.peg.2110	269.peg.1518
12	12	1	258.peg.1189	259.peg.712	260.peg.267	264.peg.1905	265.peg.1903	267.peg.2095	261.peg.524	262.peg.2468	263.peg.2540	266.peg.741	268.peg.2108	269.peg.1520
12	12	1	258.peg.1188	259.peg.711	260.peg.266	264.peg.1906	265.peg.1904	267.peg.2094	261.peg.523	262.peg.2469	263.peg.2541	266.peg.740	268.peg.2107	269.peg.1521
12	12	1	258.peg.1187	259.peg.710	260.peg.265	264.peg.1907	265.peg.1905	267.peg.2093	261.peg.522	262.peg.2470	263.peg.2542	266.peg.739	268.peg.2106	269.peg.1522
12	12	1	258.peg.1186	259.peg.709	260.peg.264	264.peg.1908	265.peg.1906	267.peg.2092	261.peg.521	262.peg.2471	263.peg.2543	266.peg.738	268.peg.2105	269.peg.1523
12	12	1	258.peg.1185	259.peg.708	260.peg.263	264.peg.1909	265.peg.1907	267.peg.2091	261.peg.520	262.peg.2472	263.peg.2544	266.peg.737	268.peg.2104	269.peg.1524
12	12	1	258.peg.238	259.peg.2191	260.peg.1760	264.peg.191	265.peg.767	267.peg.238	261.peg.2081	262.peg.1974	263.peg.1945	266.peg.1266	268.peg.102	269.peg.188
12	12	1	258.peg.1184	259.peg.707	260.peg.262	264.peg.1910	265.peg.1908	267.peg.2090	261.peg.519	262.peg.2473	263.peg.2545	266.peg.736	268.peg.2103	269.peg.1525
12	12	1	258.peg.1183	259.peg.706	260.peg.261	264.peg.1911	265.peg.1909	267.peg.2089	261.peg.518	262.peg.2474	263.peg.2546	266.peg.735	268.peg.2102	269.peg.1526
12	12	1	258.peg.1182	259.peg.705	260.peg.260	264.peg.1912	265.peg.1910	267.peg.2088	261.peg.517	262.peg.2475	263.peg.2547	266.peg.734	268.peg.2101	269.peg.1527
12	12	1	258.peg.1181	259.peg.704	260.peg.259	264.peg.1913	265.peg.1911	267.peg.2087	261.peg.516	262.peg.2476	263.peg.2548	266.peg.733	268.peg.2100	269.peg.1528
12	12	0.417	258.peg.1180	259.peg.703	260.peg.258	264.peg.1914	265.peg.1912	267.peg.2086	261.peg.515	262.peg.2477	263.peg.2549	266.peg.732	268.peg.2098	269.peg.1529
12	12	1	258.peg.1179	259.peg.702	260.peg.257	264.peg.1915	265.peg.1913	267.peg.2085	261.peg.514	262.peg.2478	263.peg.2550	266.peg.731	268.peg.2097	269.peg.1530
12	12	1	258.peg.1178	259.peg.701	260.peg.256	264.peg.1916	265.peg.1914	267.peg.2084	261.peg.513	262.peg.2479	263.peg.2551	266.peg.730	268.peg.2096	269.peg.1531
12	12	1	258.peg.1177	259.peg.700	260.peg.255	264.peg.1917	265.peg.1915	267.peg.2083	261.peg.512	262.peg.2480	263.peg.2552	266.peg.729	268.peg.2095	269.peg.1532
12	12	1	258.peg.1176	259.peg.699	260.peg.254	264.peg.1918	265.peg.1916	267.peg.2082	261.peg.511	262.peg.2481	263.peg.2553	266.peg.728	268.peg.2094	269.peg.1533
12	12	1	258.peg.1174	259.peg.697	260.peg.252	264.peg.1920	265.peg.1918	267.peg.2080	261.peg.510	262.peg.2482	263.peg.2554	266.peg.727	268.peg.2093	269.peg.1534
12	12	1	258.peg.1173	259.peg.696	260.peg.251	264.peg.1921	265.peg.1919	267.peg.2079	261.peg.509	262.peg.2483	263.peg.2555	266.peg.726	268.peg.2092	269.peg.1535
12	12	1	258.peg.1172	259.peg.695	260.peg.250	264.peg.1922	265.peg.1920	267.peg.2078	261.peg.508	262.peg.2484	263.peg.2556	266.peg.725	268.peg.2091	269.peg.1536
12	12	1	258.peg.1171	259.peg.694	260.peg.249	264.peg.1923	265.peg.1921	267.peg.2077	261.peg.507	262.peg.2485	263.peg.2557	266.peg.724	268.peg.2090	269.peg.1537
12	12	1	258.peg.1170	259.peg.693	260.peg.248	264.peg.1924	265.peg.1922	267.peg.2076	261.peg.506	262.peg.2486	263.peg.2558	266.peg.723	268.peg.2089	269.peg.1538
12	12	1	258.peg.1169	259.peg.692	260.peg.247	264.peg.1925	265.peg.1923	267.peg.2075	261.peg.1113	262.peg.2487	263.peg.2559	266.peg.722	268.peg.2164	269.peg.1539
12	12	1	258.peg.1167	259.peg.690	260.peg.245	264.peg.1927	265.peg.1925	267.peg.2073	261.peg.1112	262.peg.2488	263.peg.2560	266.peg.721	268.peg.2165	269.peg.1541
12	12	1	258.peg.1166	259.peg.689	260.peg.244	264.peg.1928	265.peg.1926	267.peg.2072	261.peg.1111	262.peg.2489	263.peg.2561	266.peg.720	268.peg.2166	269.peg.1542
12	12	1	258.peg.1163	259.peg.686	260.peg.241	264.peg.1931	265.peg.1929	267.peg.2069	261.peg.1110	262.peg.2490	263.peg.2562	266.peg.719	268.peg.2167	269.peg.1543
12	12	1	258.peg.1162	259.peg.685	260.peg.240	264.peg.1932	265.peg.1930	267.peg.2068	261.peg.1109	262.peg.2491	263.peg.2563	266.peg.718	268.peg.2168	269.peg.1544
12	12	1	258.peg.1161	259.peg.684	260.peg.239	264.peg.1933	265.peg.1931	267.peg.2067	261.peg.1108	262.peg.2492	263.peg.2564	266.peg.717	268.peg.2169	269.peg.1545
12	12	1	258.peg.1160	259.peg.683	260.peg.238	264.peg.1934	265.peg.1932	267.peg.2066	261.peg.1107	262.peg.2493	263.peg.2565	266.peg.716	268.peg.2170	269.peg.1546
12	12	1	258.peg.1159	259.peg.682	260.peg.237	264.peg.1935	265.peg.1933	267.peg.2065	261.peg.1106	262.peg.2494	263.peg.2566	266.peg.715	268.peg.2171	269.peg.1547
12	12	1	258.peg.1157	259.peg.681	260.peg.235	264.peg.1936	265.peg.1934	267.peg.2064	261.peg.1104	262.peg.2496	263.peg.2568	266.peg.713	268.peg.2173	269.peg.1549
12	12	1	258.peg.1156	259.peg.680	260.peg.234	264.peg.1937	265.peg.1935	267.peg.2063	261.peg.1103	262.peg.2497	263.peg.2569	266.peg.712	268.peg.2174	269.peg.1550
12	12	1	258.peg.1154	259.peg.678	260.peg.232	264.peg.1939	265.peg.1937	267.peg.2061	261.peg.1102	262.peg.2498	263.peg.2570	266.peg.711	268.peg.2175	269.peg.1551
12	12	1	258.peg.1153	259.peg.677	260.peg.231	264.peg.1940	265.peg.1938	267.peg.2060	261.peg.1101	262.peg.2499	263.peg.2571	266.peg.710	268.peg.2176	269.peg.1552
12	12	1	258.peg.1152	259.peg.676	260.peg.230	264.peg.1941	265.peg.1939	267.peg.2059	261.peg.1100	262.peg.2500	263.peg.2572	266.peg.709	268.peg.2177	269.peg.1553
12	12	1	258.peg.1151	259.peg.675	260.peg.229	264.peg.1942	265.peg.1940	267.peg.2058	261.peg.1099	262.peg.2502	263.peg.2574	266.peg.708	268.peg.2178	269.peg.1554
12	12	1	258.peg.1148	259.peg.672	260.peg.226	264.peg.1945	265.peg.1943	267.peg.2055	261.peg.1097	262.peg.2504	263.peg.2576	266.peg.706	268.peg.2180	269.peg.1556
12	12	1	258.peg.1147	259.peg.671	260.peg.225	264.peg.1947	265.peg.1944	267.peg.2054	261.peg.1096	262.peg.2506	263.peg.2578	266.peg.705	268.peg.2182	269.peg.1558
12	12	1	258.peg.1146	259.peg.670	260.peg.224	264.peg.1948	265.peg.1945	267.peg.2053	261.peg.1095	262.peg.2507	263.peg.2579	266.peg.704	268.peg.2183	269.peg.1559
12	12	1	258.peg.1145	259.peg.669	260.peg.223	264.peg.1949	265.peg.1946	267.peg.2052	261.peg.1094	262.peg.2508	263.peg.2580	266.peg.703	268.peg.2184	269.peg.1560
12	12	1	258.peg.1144	259.peg.668	260.peg.222	264.peg.1950	265.peg.1947	267.peg.2051	261.peg.1093	262.peg.2509	263.peg.2581	266.peg.702	268.peg.2185	269.peg.1561
12	12	1	258.peg.1143	259.peg.667	260.peg.221	264.peg.1951	265.peg.1948	267.peg.2050	261.peg.1092	262.peg.2510	263.peg.2582	266.peg.701	268.peg.2186	269.peg.1562
12	12	1	258.peg.1142	259.peg.666	260.peg.220	264.peg.1952	265.peg.1949	267.peg.2049	261.peg.1091	262.peg.2511	263.peg.2583	266.peg.700	268.peg.2187	269.peg.1563
12	12	1	258.peg.1141	259.peg.665	260.peg.219	264.peg.1953	265.peg.1950	267.peg.2048	261.peg.1090	262.peg.2512	263.peg.2584	266.peg.699	268.peg.2188	269.peg.1564
12	12	1	258.peg.1140	259.peg.664	260.peg.218	264.peg.1954	265.peg.1951	267.peg.2047	261.peg.1089	262.peg.2513	263.peg.2585	266.peg.698	268.peg.2189	269.peg.1565
12	12	1	258.peg.1139	259.peg.663	260.peg.217	264.peg.1955	265.peg.1952	267.peg.2046	261.peg.1088	262.peg.2515	263.peg.2587	266.peg.697	268.peg.2190	269.peg.1566
12	12	1	258.peg.1138	259.peg.662	260.peg.216	264.peg.1956	265.peg.1953	267.peg.2045	261.peg.1087	262.peg.2516	263.peg.2588	266.peg.696	268.peg.2191	269.peg.1567
12	12	1	258.peg.1137	259.peg.661	260.peg.215	264.peg.1957	265.peg.1954	267.peg.2044	261.peg.1086	262.peg.2517	263.peg.2589	266.peg.695	268.peg.2192	269.peg.1568
12	12	1	258.peg.1136	259.peg.660	260.peg.214	264.peg.1958	265.peg.1955	267.peg.2043	261.peg.1085	262.peg.2518	263.peg.2590	266.peg.694	268.peg.2193	269.peg.1569
12	12	1	258.peg.1135	259.peg.659	260.peg.213	264.peg.1959	265.peg.1956	267.peg.2042	261.peg.1084	262.peg.2519	263.peg.2591	266.peg.693	268.peg.2194	269.peg.1570
12	12	1	258.peg.1134	259.peg.658	260.peg.212	264.peg.1960	265.peg.1957	267.peg.2041	261.peg.1083	262.peg.2520	263.peg.2592	266.peg.692	268.peg.2195	269.peg.1571
12	12	1	258.peg.1133	259.peg.657	260.peg.211	264.peg.1961	265.peg.1958	267.peg.2040	261.peg.1082	262.peg.2521	263.peg.2593	266.peg.691	268.peg.2196	269.peg.1572
12	12	1	258.peg.1132	259.peg.656	260.peg.210	264.peg.1962	265.peg.1959	267.peg.2039	261.peg.1081	262.peg.2522	263.peg.2594	266.peg.690	268.peg.2197	269.peg.1573
12	12	1	258.peg.1131	259.peg.655	260.peg.209	264.peg.1963	265.peg.1960	267.peg.2038	261.peg.1080	262.peg.2523	263.peg.2595	266.peg.689	268.peg.2198	269.peg.1574
12	12	1	258.peg.1130	259.peg.654	260.peg.208	264.peg.1964	265.peg.1961	267.peg.2037	261.peg.1079	262.peg.2524	263.peg.2596	266.peg.688	268.peg.2199	269.peg.1575
12	12	1	258.peg.1129	259.peg.653	260.peg.207	264.peg.1965	265.peg.1962	267.peg.2036	261.peg.1078	262.peg.2525	263.peg.2597	266.peg.687	268.peg.2200	269.peg.1576
12	12	1	258.peg.1128	259.peg.652	260.peg.206	264.peg.1966	265.peg.1963	267.peg.2035	261.peg.1077	262.peg.2526	263.peg.2598	266.peg.686	268.peg.2201	269.peg.1577
12	12	1	258.peg.1127	259.peg.651	260.peg.205	264.peg.1967	265.peg.1964	267.peg.2034	261.peg.1076	262.peg.2527	263.peg.2599	266.peg.685	268.peg.2202	269.peg.1578
12	12	1	258.peg.1126	259.peg.650	260.peg.204	264.peg.1968	265.peg.1965	267.peg.2033	261.peg.1075	262.peg.2528	263.peg.2600	266.peg.684	268.peg.2203	269.peg.1579
12	12	1	258.peg.1125	259.peg.649	260.peg.203	264.peg.1969	265.peg.1966	267.peg.2032	261.peg.1074	262.peg.2529	263.peg.2601	266.peg.683	268.peg.2204	269.peg.1580
12	12	1	258.peg.232	259.peg.2196	260.peg.1754	264.peg.197	265.peg.772	267.peg.233	261.peg.2085	262.peg.1978	263.peg.1949	266.peg.1262	268.peg.106	269.peg.184
12	12	1	258.peg.1124	259.peg.648	260.peg.202	264.peg.1970	265.peg.1967	267.peg.2031	261.peg.1149	262.peg.1114	263.peg.938	266.peg.2306	268.peg.1566	269.peg.2563
12	12	1	258.peg.1123	259.peg.647	260.peg.201	264.peg.1971	265.peg.1968	267.peg.2030	261.peg.1148	262.peg.1113	263.peg.937	266.peg.2307	268.peg.1567	269.peg.2564
12	12	1	258.peg.1122	259.peg.646	260.peg.200	264.peg.1972	265.peg.1969	267.peg.2029	261.peg.1147	262.peg.1112	263.peg.936	266.peg.2308	268.peg.1568	269.peg.2565
12	12	1	258.peg.1121	259.peg.645	260.peg.199	264.peg.1973	265.peg.1970	267.peg.2028	261.peg.1146	262.peg.1111	263.peg.935	266.peg.2309	268.peg.1569	269.peg.2566
12	12	1	258.peg.1119	259.peg.643	260.peg.197	264.peg.1975	265.peg.1972	267.peg.2026	261.peg.1142	262.peg.1107	263.peg.931	266.peg.2313	268.peg.1572	269.peg.2406
12	12	1	258.peg.1118	259.peg.642	260.peg.196	264.peg.1976	265.peg.1973	267.peg.2025	261.peg.1141	262.peg.1106	263.peg.930	266.peg.2314	268.peg.1573	269.peg.2405
12	12	1	258.peg.1117	259.peg.641	260.peg.195	264.peg.1977	265.peg.1974	267.peg.2024	261.peg.1140	262.peg.1105	263.peg.929	266.peg.2315	268.peg.1574	269.peg.2404
12	12	1	258.peg.1116	259.peg.640	260.peg.194	264.peg.1978	265.peg.1975	267.peg.2023	261.peg.1139	262.peg.1104	263.peg.928	266.peg.2316	268.peg.1575	269.peg.2403
12	12	1	258.peg.1115	259.peg.639	260.peg.193	264.peg.1979	265.peg.1976	267.peg.2022	261.peg.1138	262.peg.1103	263.peg.927	266.peg.2317	268.peg.1576	269.peg.2402
12	12	1	258.peg.231	259.peg.2197	260.peg.1753	264.peg.198	265.peg.773	267.peg.232	261.peg.2086	262.peg.1979	263.peg.1950	266.peg.1261	268.peg.107	269.peg.183
12	12	1	258.peg.1114	259.peg.638	260.peg.192	264.peg.1980	265.peg.1977	267.peg.2021	261.peg.1137	262.peg.1102	263.peg.926	266.peg.2318	268.peg.1577	269.peg.2401
12	12	1	258.peg.1113	259.peg.637	260.peg.191	264.peg.1981	265.peg.1978	267.peg.2020	261.peg.1136	262.peg.1101	263.peg.925	266.peg.2319	268.peg.1578	269.peg.2400
12	12	1	258.peg.1112	259.peg.636	260.peg.190	264.peg.1982	265.peg.1979	267.peg.2019	261.peg.1135	262.peg.1100	263.peg.924	266.peg.2320	268.peg.1579	269.peg.2399
12	12	1	258.peg.1111	259.peg.635	260.peg.189	264.peg.1983	265.peg.1980	267.peg.2018	261.peg.1134	262.peg.1099	263.peg.923	266.peg.2321	268.peg.1580	269.peg.2398
12	12	1	258.peg.1110	259.peg.634	260.peg.188	264.peg.1984	265.peg.1981	267.peg.2017	261.peg.1133	262.peg.1098	263.peg.922	266.peg.2322	268.peg.1581	269.peg.2397
12	12	1	258.peg.1109	259.peg.633	260.peg.187	264.peg.1985	265.peg.1982	267.peg.2016	261.peg.1132	262.peg.1097	263.peg.921	266.peg.2323	268.peg.1582	269.peg.2396
12	12	1	258.peg.1108	259.peg.632	260.peg.186	264.peg.1986	265.peg.1983	267.peg.2015	261.peg.1131	262.peg.1096	263.peg.920	266.peg.2324	268.peg.1583	269.peg.2395
12	12	1	258.peg.1107	259.peg.631	260.peg.185	264.peg.1987	265.peg.1984	267.peg.2014	261.peg.1130	262.peg.1095	263.peg.919	266.peg.2325	268.peg.1584	269.peg.2394
12	12	1	258.peg.1106	259.peg.630	260.peg.184	264.peg.1988	265.peg.1985	267.peg.2013	261.peg.1127	262.peg.1092	263.peg.916	266.peg.2328	268.peg.1586	269.peg.2392
12	12	1	258.peg.1105	259.peg.629	260.peg.183	264.peg.1989	265.peg.1986	267.peg.2012	261.peg.1126	262.peg.1091	263.peg.915	266.peg.2329	268.peg.1587	269.peg.2391
12	12	1	258.peg.230	259.peg.2198	260.peg.1752	264.peg.199	265.peg.774	267.peg.231	261.peg.2087	262.peg.1980	263.peg.1951	266.peg.1260	268.peg.108	269.peg.182
12	12	1	258.peg.1104	259.peg.628	260.peg.182	264.peg.1990	265.peg.1987	267.peg.2011	261.peg.1125	262.peg.1090	263.peg.914	266.peg.2330	268.peg.1588	269.peg.2390
12	12	1	258.peg.1103	259.peg.627	260.peg.181	264.peg.1991	265.peg.1988	267.peg.2010	261.peg.1124	262.peg.1089	263.peg.913	266.peg.2331	268.peg.1589	269.peg.2389
12	12	1	258.peg.1102	259.peg.626	260.peg.180	264.peg.1992	265.peg.1989	267.peg.2009	261.peg.1123	262.peg.1088	263.peg.912	266.peg.2332	268.peg.1590	269.peg.2388
12	12	1	258.peg.1101	259.peg.625	260.peg.179	264.peg.1993	265.peg.1990	267.peg.2008	261.peg.1122	262.peg.1087	263.peg.911	266.peg.2333	268.peg.1591	269.peg.2387
12	12	1	258.peg.1100	259.peg.624	260.peg.178	264.peg.1994	265.peg.1991	267.peg.2007	261.peg.1121	262.peg.1086	263.peg.910	266.peg.2334	268.peg.1592	269.peg.2386
12	12	1	258.peg.1097	259.peg.621	260.peg.175	264.peg.1997	265.peg.1994	267.peg.2004	261.peg.1119	262.peg.1084	263.peg.908	266.peg.2337	268.peg.1595	269.peg.2383
12	12	1	258.peg.426	259.peg.2004	260.peg.1948	264.peg.2	265.peg.579	267.peg.427	261.peg.1710	262.peg.722	263.peg.663	266.peg.621	268.peg.536	269.peg.844
12	12	1	258.peg.408	259.peg.2022	260.peg.1930	264.peg.20	265.peg.597	267.peg.409	261.peg.1693	262.peg.705	263.peg.646	266.peg.638	268.peg.519	269.peg.827
12	12	1	258.peg.229	259.peg.2199	260.peg.1751	264.peg.200	265.peg.775	267.peg.230	261.peg.2088	262.peg.1981	263.peg.1952	266.peg.1259	268.peg.109	269.peg.181
12	12	1	258.peg.228	259.peg.2200	260.peg.1750	264.peg.201	265.peg.776	267.peg.229	261.peg.2089	262.peg.1982	263.peg.1953	266.peg.1258	268.peg.110	269.peg.180
12	12	1	258.peg.1495	259.peg.827	260.peg.1521	264.peg.2011	265.peg.2105	267.peg.2403	261.peg.504	262.peg.505	263.peg.356	266.peg.829	268.peg.1924	269.peg.2512
12	12	1	258.peg.1494	259.peg.826	260.peg.1520	264.peg.2012	265.peg.2106	267.peg.2402	261.peg.503	262.peg.504	263.peg.355	266.peg.828	268.peg.1923	269.peg.2513
12	12	1	258.peg.1493	259.peg.825	260.peg.1519	264.peg.2013	265.peg.2107	267.peg.2401	261.peg.502	262.peg.503	263.peg.354	266.peg.827	268.peg.1922	269.peg.2514
12	12	1	258.peg.1492	259.peg.824	260.peg.1518	264.peg.2014	265.peg.2108	267.peg.2400	261.peg.501	262.peg.502	263.peg.353	266.peg.826	268.peg.1921	269.peg.2515
12	12	1	258.peg.1491	259.peg.823	260.peg.1517	264.peg.2015	265.peg.2109	267.peg.2399	261.peg.500	262.peg.501	263.peg.352	266.peg.825	268.peg.1920	269.peg.2516
12	12	1	258.peg.1490	259.peg.822	260.peg.1516	264.peg.2016	265.peg.2110	267.peg.2398	261.peg.499	262.peg.500	263.peg.351	266.peg.824	268.peg.1919	269.peg.2517
12	12	1	258.peg.1489	259.peg.821	260.peg.1515	264.peg.2017	265.peg.2111	267.peg.2397	261.peg.498	262.peg.499	263.peg.350	266.peg.823	268.peg.1918	269.peg.2518
12	12	1	258.peg.1488	259.peg.820	260.peg.1514	264.peg.2018	265.peg.2112	267.peg.2396	261.peg.497	262.peg.498	263.peg.349	266.peg.822	268.peg.1917	269.peg.2519
12	12	1	258.peg.1487	259.peg.819	260.peg.1513	264.peg.2019	265.peg.2113	267.peg.2395	261.peg.496	262.peg.497	263.peg.348	266.peg.821	268.peg.1916	269.peg.2520
12	12	1	258.peg.227	259.peg.2201	260.peg.1749	264.peg.202	265.peg.777	267.peg.228	261.peg.2090	262.peg.1983	263.peg.1954	266.peg.1257	268.peg.111	269.peg.179
12	12	1	258.peg.1486	259.peg.818	260.peg.1512	264.peg.2020	265.peg.2114	267.peg.2394	261.peg.495	262.peg.496	263.peg.347	266.peg.820	268.peg.1915	269.peg.2521
12	12	1	258.peg.1485	259.peg.817	260.peg.1511	264.peg.2021	265.peg.2115	267.peg.2393	261.peg.494	262.peg.495	263.peg.346	266.peg.819	268.peg.1914	269.peg.2522
12	12	1	258.peg.1484	259.peg.816	260.peg.1510	264.peg.2022	265.peg.2116	267.peg.2392	261.peg.493	262.peg.494	263.peg.345	266.peg.818	268.peg.1913	269.peg.2523
12	12	1	258.peg.1483	259.peg.815	260.peg.1509	264.peg.2023	265.peg.2117	267.peg.2391	261.peg.492	262.peg.493	263.peg.344	266.peg.817	268.peg.1912	269.peg.2524
12	12	1	258.peg.1482	259.peg.814	260.peg.1508	264.peg.2024	265.peg.2118	267.peg.2390	261.peg.491	262.peg.492	263.peg.343	266.peg.816	268.peg.1911	269.peg.2525
12	12	1	258.peg.1481	259.peg.813	260.peg.1507	264.peg.2025	265.peg.2119	267.peg.2389	261.peg.490	262.peg.491	263.peg.342	266.peg.815	268.peg.1910	269.peg.2526
12	12	1	258.peg.1480	259.peg.812	260.peg.1506	264.peg.2026	265.peg.2120	267.peg.2388	261.peg.489	262.peg.490	263.peg.341	266.peg.814	268.peg.1909	269.peg.2527
12	12	1	258.peg.1479	259.peg.811	260.peg.1505	264.peg.2027	265.peg.2121	267.peg.2387	261.peg.488	262.peg.489	263.peg.340	266.peg.813	268.peg.1908	269.peg.2528
12	12	1	258.peg.1478	259.peg.810	260.peg.1504	264.peg.2028	265.peg.2122	267.peg.2386	261.peg.487	262.peg.488	263.peg.339	266.peg.812	268.peg.1907	269.peg.2529
12	12	1	258.peg.1477	259.peg.809	260.peg.1503	264.peg.2029	265.peg.2123	267.peg.2385	261.peg.486	262.peg.487	263.peg.338	266.peg.811	268.peg.1906	269.peg.2530
12	12	1	258.peg.226	259.peg.2202	260.peg.1748	264.peg.203	265.peg.778	267.peg.227	261.peg.2091	262.peg.1984	263.peg.1955	266.peg.1256	268.peg.112	269.peg.178
12	12	1	258.peg.1476	259.peg.808	260.peg.1502	264.peg.2030	265.peg.2124	267.peg.2384	261.peg.485	262.peg.486	263.peg.337	266.peg.810	268.peg.1905	269.peg.2531
12	12	1	258.peg.1475	259.peg.807	260.peg.1501	264.peg.2031	265.peg.2125	267.peg.2383	261.peg.484	262.peg.485	263.peg.336	266.peg.809	268.peg.1904	269.peg.2532
12	12	1	258.peg.1474	259.peg.806	260.peg.1500	264.peg.2032	265.peg.2126	267.peg.2382	261.peg.482	262.peg.483	263.peg.334	266.peg.807	268.peg.1903	269.peg.2503
12	12	1	258.peg.1473	259.peg.805	260.peg.1499	264.peg.2033	265.peg.2127	267.peg.2381	261.peg.481	262.peg.482	263.peg.333	266.peg.806	268.peg.1902	269.peg.2502
12	12	1	258.peg.1472	259.peg.804	260.peg.1498	264.peg.2034	265.peg.2128	267.peg.2380	261.peg.480	262.peg.481	263.peg.332	266.peg.805	268.peg.1901	269.peg.2501
12	12	1	258.peg.1471	259.peg.803	260.peg.1497	264.peg.2035	265.peg.2129	267.peg.2379	261.peg.479	262.peg.480	263.peg.331	266.peg.804	268.peg.1900	269.peg.2500
12	12	1	258.peg.1470	259.peg.802	260.peg.1496	264.peg.2036	265.peg.2130	267.peg.2378	261.peg.478	262.peg.479	263.peg.330	266.peg.803	268.peg.1899	269.peg.2499
12	12	1	258.peg.1469	259.peg.801	260.peg.1495	264.peg.2037	265.peg.2131	267.peg.2377	261.peg.477	262.peg.478	263.peg.329	266.peg.802	268.peg.1898	269.peg.2498
12	12	1	258.peg.1468	259.peg.800	260.peg.1494	264.peg.2038	265.peg.2132	267.peg.2376	261.peg.476	262.peg.477	263.peg.328	266.peg.801	268.peg.1897	269.peg.2497
12	12	1	258.peg.1467	259.peg.799	260.peg.1493	264.peg.2039	265.peg.2133	267.peg.2375	261.peg.475	262.peg.476	263.peg.327	266.peg.800	268.peg.1896	269.peg.2496
12	12	1	258.peg.225	259.peg.2203	260.peg.1747	264.peg.204	265.peg.779	267.peg.226	261.peg.2092	262.peg.1985	263.peg.1956	266.peg.1255	268.peg.113	269.peg.177
12	12	1	258.peg.1466	259.peg.798	260.peg.1492	264.peg.2040	265.peg.2134	267.peg.2374	261.peg.474	262.peg.475	263.peg.326	266.peg.799	268.peg.1895	269.peg.2495
12	12	1	258.peg.1465	259.peg.796	260.peg.1490	264.peg.2041	265.peg.2135	267.peg.2373	261.peg.473	262.peg.473	263.peg.324	266.peg.797	268.peg.1894	269.peg.2493
12	12	1	258.peg.1464	259.peg.795	260.peg.1489	264.peg.2042	265.peg.2136	267.peg.2372	261.peg.472	262.peg.472	263.peg.323	266.peg.795	268.peg.1893	269.peg.2492
12	12	1	258.peg.1463	259.peg.794	260.peg.1488	264.peg.2043	265.peg.2137	267.peg.2371	261.peg.471	262.peg.471	263.peg.322	266.peg.794	268.peg.1892	269.peg.2491
12	12	1	258.peg.1462	259.peg.793	260.peg.1487	264.peg.2044	265.peg.2138	267.peg.2370	261.peg.470	262.peg.470	263.peg.321	266.peg.793	268.peg.1891	269.peg.2490
12	12	1	258.peg.1461	259.peg.792	260.peg.1486	264.peg.2045	265.peg.2139	267.peg.2369	261.peg.469	262.peg.469	263.peg.320	266.peg.792	268.peg.1890	269.peg.2489
12	12	1	258.peg.1460	259.peg.791	260.peg.1485	264.peg.2046	265.peg.2140	267.peg.2368	261.peg.468	262.peg.468	263.peg.319	266.peg.791	268.peg.1889	269.peg.2488
12	12	1	258.peg.1459	259.peg.790	260.peg.1484	264.peg.2047	265.peg.2141	267.peg.2367	261.peg.467	262.peg.467	263.peg.318	266.peg.790	268.peg.1888	269.peg.2487
12	12	1	258.peg.1458	259.peg.789	260.peg.1483	264.peg.2048	265.peg.2142	267.peg.2366	261.peg.466	262.peg.466	263.peg.317	266.peg.789	268.peg.1887	269.peg.2486
12	12	1	258.peg.1457	259.peg.788	260.peg.1482	264.peg.2049	265.peg.2143	267.peg.2365	261.peg.465	262.peg.465	263.peg.316	266.peg.788	268.peg.1886	269.peg.2485
12	12	1	258.peg.224	259.peg.2204	260.peg.1746	264.peg.205	265.peg.780	267.peg.225	261.peg.2093	262.peg.1986	263.peg.1957	266.peg.1254	268.peg.114	269.peg.176
12	12	1	258.peg.1456	259.peg.787	260.peg.1481	264.peg.2050	265.peg.2144	267.peg.2364	261.peg.464	262.peg.464	263.peg.315	266.peg.787	268.peg.1885	269.peg.2484
12	12	1	258.peg.1455	259.peg.786	260.peg.1480	264.peg.2051	265.peg.2145	267.peg.2363	261.peg.463	262.peg.463	263.peg.314	266.peg.786	268.peg.1884	269.peg.2483
12	12	1	258.peg.1454	259.peg.785	260.peg.1479	264.peg.2052	265.peg.2146	267.peg.2362	261.peg.462	262.peg.462	263.peg.313	266.peg.785	268.peg.1883	269.peg.2482
12	12	1	258.peg.1453	259.peg.784	260.peg.1478	264.peg.2053	265.peg.2147	267.peg.2361	261.peg.461	262.peg.461	263.peg.312	266.peg.784	268.peg.1882	269.peg.2481
12	12	1	258.peg.1452	259.peg.783	260.peg.1477	264.peg.2054	265.peg.2148	267.peg.2360	261.peg.460	262.peg.460	263.peg.311	266.peg.783	268.peg.1881	269.peg.2480
12	12	1	258.peg.1449	259.peg.779	260.peg.1474	264.peg.2057	265.peg.2151	267.peg.2357	261.peg.457	262.peg.1578	263.peg.1085	266.peg.778	268.peg.1878	269.peg.1484
12	12	1	258.peg.1448	259.peg.778	260.peg.1473	264.peg.2058	265.peg.2152	267.peg.2356	261.peg.456	262.peg.1579	263.peg.1086	266.peg.777	268.peg.1877	269.peg.1485
12	12	1	258.peg.1447	259.peg.777	260.peg.1472	264.peg.2059	265.peg.2153	267.peg.2355	261.peg.455	262.peg.1580	263.peg.1087	266.peg.776	268.peg.1876	269.peg.1486
12	12	1	258.peg.223	259.peg.2205	260.peg.1745	264.peg.206	265.peg.781	267.peg.224	261.peg.2094	262.peg.1987	263.peg.1958	266.peg.1253	268.peg.115	269.peg.175
12	12	1	258.peg.1446	259.peg.776	260.peg.1471	264.peg.2060	265.peg.2154	267.peg.2354	261.peg.454	262.peg.1581	263.peg.1088	266.peg.775	268.peg.1875	269.peg.1487
12	12	1	258.peg.1445	259.peg.775	260.peg.1470	264.peg.2061	265.peg.2155	267.peg.2353	261.peg.453	262.peg.1582	263.peg.1089	266.peg.774	268.peg.1874	269.peg.1488
12	12	1	258.peg.1444	259.peg.774	260.peg.1469	264.peg.2062	265.peg.2156	267.peg.2352	261.peg.452	262.peg.1583	263.peg.1090	266.peg.773	268.peg.1873	269.peg.1489
12	12	1	258.peg.1443	259.peg.773	260.peg.1468	264.peg.2063	265.peg.2157	267.peg.2351	261.peg.451	262.peg.1584	263.peg.1091	266.peg.772	268.peg.1872	269.peg.1490
12	12	1	258.peg.1442	259.peg.772	260.peg.1467	264.peg.2064	265.peg.2158	267.peg.2350	261.peg.450	262.peg.1585	263.peg.1092	266.peg.771	268.peg.1871	269.peg.1491
12	12	1	258.peg.1441	259.peg.771	260.peg.1466	264.peg.2065	265.peg.2159	267.peg.2349	261.peg.449	262.peg.1586	263.peg.1093	266.peg.770	268.peg.1870	269.peg.1492
12	12	1	258.peg.1440	259.peg.770	260.peg.1465	264.peg.2066	265.peg.2160	267.peg.2348	261.peg.448	262.peg.1587	263.peg.1094	266.peg.769	268.peg.1869	269.peg.1493
12	12	1	258.peg.1439	259.peg.769	260.peg.1464	264.peg.2067	265.peg.2161	267.peg.2347	261.peg.447	262.peg.1588	263.peg.1095	266.peg.768	268.peg.1868	269.peg.1494
12	12	1	258.peg.1438	259.peg.768	260.peg.1463	264.peg.2068	265.peg.2162	267.peg.2346	261.peg.446	262.peg.1589	263.peg.1096	266.peg.767	268.peg.1867	269.peg.1495
12	12	1	258.peg.1437	259.peg.767	260.peg.1462	264.peg.2069	265.peg.2163	267.peg.2345	261.peg.445	262.peg.1590	263.peg.1097	266.peg.766	268.peg.1866	269.peg.1496
12	12	1	258.peg.222	259.peg.2206	260.peg.1744	264.peg.207	265.peg.782	267.peg.223	261.peg.2095	262.peg.1988	263.peg.1959	266.peg.1252	268.peg.116	269.peg.174
12	12	1	258.peg.1435	259.peg.766	260.peg.1461	264.peg.2070	265.peg.2165	267.peg.2343	261.peg.444	262.peg.1591	263.peg.1098	266.peg.765	268.peg.1865	269.peg.1497
12	12	1	258.peg.1434	259.peg.765	260.peg.1460	264.peg.2071	265.peg.2166	267.peg.2342	261.peg.443	262.peg.1592	263.peg.1099	266.peg.764	268.peg.1864	269.peg.1498
12	12	1	258.peg.1433	259.peg.764	260.peg.1459	264.peg.2072	265.peg.2167	267.peg.2341	261.peg.442	262.peg.1593	263.peg.1100	266.peg.763	268.peg.1863	269.peg.1499
12	12	1	258.peg.221	259.peg.2207	260.peg.1743	264.peg.208	265.peg.783	267.peg.222	261.peg.2096	262.peg.1989	263.peg.1960	266.peg.1251	268.peg.117	269.peg.173
12	12	1	258.peg.1418	259.peg.749	260.peg.1444	264.peg.2087	265.peg.2182	267.peg.2326	261.peg.550	262.peg.2446	263.peg.2518	266.peg.762	268.peg.2516	269.peg.1500
12	12	1	258.peg.220	259.peg.2208	260.peg.1742	264.peg.209	265.peg.784	267.peg.221	261.peg.2097	262.peg.1990	263.peg.1961	266.peg.1250	268.peg.118	269.peg.172
12	12	1	258.peg.407	259.peg.2023	260.peg.1929	264.peg.21	265.peg.598	267.peg.408	261.peg.1692	262.peg.704	263.peg.645	266.peg.639	268.peg.518	269.peg.826
12	12	1	258.peg.219	259.peg.2209	260.peg.1741	264.peg.210	265.peg.785	267.peg.220	261.peg.2098	262.peg.1991	263.peg.1962	266.peg.1249	268.peg.119	269.peg.171
12	12	1	258.peg.218	259.peg.2210	260.peg.1740	264.peg.211	265.peg.786	267.peg.219	261.peg.2099	262.peg.1992	263.peg.1963	266.peg.1248	268.peg.120	269.peg.170
12	12	1	258.peg.217	259.peg.2211	260.peg.1739	264.peg.212	265.peg.787	267.peg.218	261.peg.2100	262.peg.1993	263.peg.1964	266.peg.1247	268.peg.121	269.peg.169
12	12	1	258.peg.216	259.peg.2212	260.peg.1738	264.peg.213	265.peg.788	267.peg.217	261.peg.2101	262.peg.1994	263.peg.1965	266.peg.1246	268.peg.122	269.peg.168
12	12	1	258.peg.215	259.peg.2213	260.peg.1737	264.peg.214	265.peg.789	267.peg.216	261.peg.2102	262.peg.1995	263.peg.1966	266.peg.1245	268.peg.123	269.peg.167
12	12	1	258.peg.1096	259.peg.562	260.peg.174	264.peg.2144	265.peg.2238	267.peg.1945	261.peg.923	262.peg.543	263.peg.396	266.peg.1740	268.peg.1602	269.peg.2013
12	12	1	258.peg.1095	259.peg.561	260.peg.173	264.peg.2145	265.peg.2239	267.peg.1944	261.peg.924	262.peg.542	263.peg.395	266.peg.1741	268.peg.1603	269.peg.2012
12	12	1	258.peg.1094	259.peg.560	260.peg.172	264.peg.2146	265.peg.2240	267.peg.1943	261.peg.925	262.peg.541	263.peg.394	266.peg.1742	268.peg.1604	269.peg.2011
12	12	1	258.peg.1093	259.peg.559	260.peg.171	264.peg.2147	265.peg.2241	267.peg.1942	261.peg.926	262.peg.540	263.peg.393	266.peg.1743	268.peg.1605	269.peg.2010
12	12	1	258.peg.1092	259.peg.558	260.peg.170	264.peg.2148	265.peg.2242	267.peg.1941	261.peg.927	262.peg.539	263.peg.392	266.peg.1744	268.peg.1606	269.peg.2009
12	12	1	258.peg.1091	259.peg.557	260.peg.169	264.peg.2149	265.peg.2243	267.peg.1940	261.peg.928	262.peg.538	263.peg.391	266.peg.1745	268.peg.1607	269.peg.2008
12	12	1	258.peg.214	259.peg.2214	260.peg.1736	264.peg.215	265.peg.790	267.peg.215	261.peg.2103	262.peg.1996	263.peg.1967	266.peg.1244	268.peg.124	269.peg.166
12	12	1	258.peg.1090	259.peg.556	260.peg.168	264.peg.2150	265.peg.2244	267.peg.1939	261.peg.929	262.peg.537	263.peg.390	266.peg.1746	268.peg.1608	269.peg.2007
12	12	1	258.peg.1089	259.peg.555	260.peg.167	264.peg.2151	265.peg.2245	267.peg.1938	261.peg.930	262.peg.536	263.peg.389	266.peg.1747	268.peg.1609	269.peg.2006
12	12	1	258.peg.1088	259.peg.554	260.peg.166	264.peg.2152	265.peg.2246	267.peg.1937	261.peg.931	262.peg.535	263.peg.388	266.peg.1748	268.peg.1610	269.peg.2005
12	12	1	258.peg.1087	259.peg.553	260.peg.165	264.peg.2153	265.peg.2247	267.peg.1936	261.peg.932	262.peg.534	263.peg.387	266.peg.1749	268.peg.1611	269.peg.2004
12	12	1	258.peg.1086	259.peg.552	260.peg.164	264.peg.2154	265.peg.2248	267.peg.1935	261.peg.933	262.peg.533	263.peg.386	266.peg.1750	268.peg.1612	269.peg.2003
12	12	1	258.peg.1085	259.peg.551	260.peg.163	264.peg.2155	265.peg.2249	267.peg.1934	261.peg.934	262.peg.532	263.peg.385	266.peg.1751	268.peg.1613	269.peg.2002
12	12	1	258.peg.1084	259.peg.550	260.peg.162	264.peg.2156	265.peg.2250	267.peg.1932	261.peg.935	262.peg.531	263.peg.384	266.peg.1752	268.peg.1614	269.peg.2001
12	12	1	258.peg.1083	259.peg.549	260.peg.161	264.peg.2157	265.peg.2251	267.peg.1931	261.peg.936	262.peg.530	263.peg.383	266.peg.1753	268.peg.1615	269.peg.2000
12	12	1	258.peg.1082	259.peg.548	260.peg.160	264.peg.2158	265.peg.2252	267.peg.1930	261.peg.937	262.peg.529	263.peg.382	266.peg.1754	268.peg.1616	269.peg.1999
12	12	1	258.peg.1081	259.peg.547	260.peg.159	264.peg.2159	265.peg.2253	267.peg.1929	261.peg.938	262.peg.528	263.peg.381	266.peg.1755	268.peg.1617	269.peg.1998
12	12	1	258.peg.213	259.peg.2215	260.peg.1735	264.peg.216	265.peg.791	267.peg.214	261.peg.2104	262.peg.1997	263.peg.1968	266.peg.1243	268.peg.125	269.peg.165
12	12	1	258.peg.1080	259.peg.546	260.peg.158	264.peg.2160	265.peg.2254	267.peg.1928	261.peg.939	262.peg.527	263.peg.380	266.peg.1756	268.peg.1618	269.peg.1997
12	12	1	258.peg.1079	259.peg.545	260.peg.157	264.peg.2161	265.peg.2255	267.peg.1927	261.peg.940	262.peg.526	263.peg.379	266.peg.1757	268.peg.1619	269.peg.1996
12	12	1	258.peg.1078	259.peg.544	260.peg.156	264.peg.2162	265.peg.2256	267.peg.1926	261.peg.941	262.peg.525	263.peg.378	266.peg.1758	268.peg.1620	269.peg.1995
12	12	1	258.peg.1077	259.peg.543	260.peg.155	264.peg.2163	265.peg.2257	267.peg.1925	261.peg.942	262.peg.524	263.peg.377	266.peg.1759	268.peg.1621	269.peg.1994
12	12	1	258.peg.1076	259.peg.542	260.peg.154	264.peg.2164	265.peg.2258	267.peg.1924	261.peg.943	262.peg.523	263.peg.376	266.peg.1760	268.peg.1622	269.peg.1993
12	12	1	258.peg.1075	259.peg.541	260.peg.153	264.peg.2165	265.peg.2259	267.peg.1923	261.peg.944	262.peg.522	263.peg.375	266.peg.1761	268.peg.1623	269.peg.1992
12	12	1	258.peg.1074	259.peg.540	260.peg.152	264.peg.2166	265.peg.2260	267.peg.1922	261.peg.945	262.peg.521	263.peg.374	266.peg.1762	268.peg.1624	269.peg.1991
12	12	1	258.peg.1073	259.peg.539	260.peg.151	264.peg.2167	265.peg.2261	267.peg.1921	261.peg.946	262.peg.520	263.peg.373	266.peg.1763	268.peg.1625	269.peg.1990
12	12	1	258.peg.1072	259.peg.538	260.peg.150	264.peg.2168	265.peg.2262	267.peg.1920	261.peg.947	262.peg.519	263.peg.372	266.peg.1764	268.peg.1626	269.peg.1989
12	12	1	258.peg.1071	259.peg.537	260.peg.149	264.peg.2169	265.peg.2263	267.peg.1919	261.peg.948	262.peg.518	263.peg.371	266.peg.1765	268.peg.1627	269.peg.1988
12	12	1	258.peg.212	259.peg.2216	260.peg.1734	264.peg.217	265.peg.792	267.peg.213	261.peg.2105	262.peg.1998	263.peg.1969	266.peg.1242	268.peg.126	269.peg.164
12	12	1	258.peg.1070	259.peg.536	260.peg.148	264.peg.2170	265.peg.2264	267.peg.1918	261.peg.949	262.peg.517	263.peg.370	266.peg.1766	268.peg.1628	269.peg.1987
12	12	1	258.peg.1069	259.peg.535	260.peg.147	264.peg.2171	265.peg.2265	267.peg.1917	261.peg.950	262.peg.516	263.peg.369	266.peg.1767	268.peg.1629	269.peg.1986
12	12	1	258.peg.1068	259.peg.534	260.peg.146	264.peg.2172	265.peg.2266	267.peg.1916	261.peg.951	262.peg.515	263.peg.368	266.peg.1768	268.peg.1630	269.peg.1985
12	12	1	258.peg.1067	259.peg.533	260.peg.145	264.peg.2173	265.peg.2267	267.peg.1915	261.peg.952	262.peg.514	263.peg.367	266.peg.1769	268.peg.1631	269.peg.1984
12	12	1	258.peg.1066	259.peg.532	260.peg.144	264.peg.2174	265.peg.2268	267.peg.1914	261.peg.953	262.peg.1214	263.peg.984	266.peg.1770	268.peg.1632	269.peg.1983
12	12	1	258.peg.1064	259.peg.530	260.peg.142	264.peg.2176	265.peg.2270	267.peg.1912	261.peg.954	262.peg.1215	263.peg.983	266.peg.1771	268.peg.1633	269.peg.1982
12	12	1	258.peg.1063	259.peg.529	260.peg.141	264.peg.2177	265.peg.2271	267.peg.1911	261.peg.955	262.peg.1216	263.peg.982	266.peg.1772	268.peg.1634	269.peg.1981
12	12	1	258.peg.1062	259.peg.528	260.peg.140	264.peg.2178	265.peg.2272	267.peg.1910	261.peg.956	262.peg.1217	263.peg.981	266.peg.1773	268.peg.1635	269.peg.1980
12	12	1	258.peg.1061	259.peg.527	260.peg.139	264.peg.2179	265.peg.2273	267.peg.1909	261.peg.957	262.peg.1218	263.peg.980	266.peg.2544	268.peg.1636	269.peg.1979
12	12	1	258.peg.211	259.peg.2217	260.peg.1733	264.peg.218	265.peg.793	267.peg.212	261.peg.2106	262.peg.1999	263.peg.1970	266.peg.1241	268.peg.127	269.peg.163
12	12	1	258.peg.1060	259.peg.526	260.peg.138	264.peg.2180	265.peg.2274	267.peg.1908	261.peg.958	262.peg.1219	263.peg.979	266.peg.2545	268.peg.1637	269.peg.1978
12	12	1	258.peg.802	259.peg.876	260.peg.2348	264.peg.2181	265.peg.1638	267.peg.2264	261.peg.107	262.peg.197	263.peg.150	266.peg.2005	268.peg.2277	269.peg.1007
10	10	1	258.peg.803	259.peg.875	260.peg.2347	264.peg.2182	265.peg.1639	267.peg.2265	261.peg.108	*	*	266.peg.2006	268.peg.2276	269.peg.1006
12	12	1	258.peg.804	259.peg.874	260.peg.2346	264.peg.2183	265.peg.1640	267.peg.2266	261.peg.109	262.peg.199	263.peg.148	266.peg.2007	268.peg.2275	269.peg.1005
12	12	1	258.peg.805	259.peg.873	260.peg.2345	264.peg.2184	265.peg.1641	267.peg.2267	261.peg.110	262.peg.200	263.peg.147	266.peg.2008	268.peg.2274	269.peg.1004
12	12	1	258.peg.806	259.peg.872	260.peg.2344	264.peg.2185	265.peg.1642	267.peg.2268	261.peg.111	262.peg.201	263.peg.146	266.peg.2009	268.peg.2273	269.peg.1003
12	12	1	258.peg.807	259.peg.871	260.peg.2343	264.peg.2186	265.peg.1643	267.peg.2269	261.peg.112	262.peg.202	263.peg.145	266.peg.2010	268.peg.2272	269.peg.1002
12	12	1	258.peg.808	259.peg.870	260.peg.2342	264.peg.2187	265.peg.1644	267.peg.2270	261.peg.113	262.peg.203	263.peg.144	266.peg.2011	268.peg.2271	269.peg.1001
12	12	1	258.peg.809	259.peg.868	260.peg.2341	264.peg.2189	265.peg.1646	267.peg.2272	261.peg.114	262.peg.204	263.peg.143	266.peg.2012	268.peg.2270	269.peg.1000
12	12	1	258.peg.210	259.peg.2218	260.peg.1732	264.peg.219	265.peg.794	267.peg.211	261.peg.2107	262.peg.2000	263.peg.1971	266.peg.1240	268.peg.128	269.peg.162
12	12	1	258.peg.810	259.peg.867	260.peg.2340	264.peg.2190	265.peg.1647	267.peg.2273	261.peg.115	262.peg.205	263.peg.142	266.peg.2013	268.peg.2269	269.peg.999
12	12	1	258.peg.811	259.peg.866	260.peg.2339	264.peg.2191	265.peg.1648	267.peg.2274	261.peg.116	262.peg.206	263.peg.141	266.peg.2014	268.peg.2268	269.peg.998
12	12	1	258.peg.812	259.peg.865	260.peg.2338	264.peg.2192	265.peg.1649	267.peg.2275	261.peg.117	262.peg.207	263.peg.140	266.peg.2015	268.peg.2267	269.peg.997
12	12	1	258.peg.813	259.peg.864	260.peg.2337	264.peg.2193	265.peg.1650	267.peg.2276	261.peg.118	262.peg.208	263.peg.139	266.peg.2016	268.peg.2266	269.peg.996
12	12	1	258.peg.814	259.peg.863	260.peg.2336	264.peg.2194	265.peg.1651	267.peg.2277	261.peg.119	262.peg.209	263.peg.138	266.peg.2017	268.peg.2265	269.peg.995
12	12	1	258.peg.815	259.peg.862	260.peg.2335	264.peg.2195	265.peg.1652	267.peg.2278	261.peg.120	262.peg.210	263.peg.137	266.peg.2018	268.peg.2264	269.peg.994
12	12	1	258.peg.816	259.peg.861	260.peg.2334	264.peg.2196	265.peg.1653	267.peg.2279	261.peg.121	262.peg.211	263.peg.136	266.peg.2019	268.peg.2263	269.peg.993
12	12	1	258.peg.817	259.peg.860	260.peg.2333	264.peg.2197	265.peg.1654	267.peg.2280	261.peg.122	262.peg.212	263.peg.135	266.peg.2020	268.peg.2262	269.peg.992
12	12	1	258.peg.818	259.peg.859	260.peg.2332	264.peg.2198	265.peg.1655	267.peg.2281	261.peg.123	262.peg.213	263.peg.134	266.peg.2021	268.peg.2261	269.peg.991
12	12	1	258.peg.819	259.peg.858	260.peg.2331	264.peg.2199	265.peg.1656	267.peg.2282	261.peg.124	262.peg.214	263.peg.133	266.peg.2022	268.peg.2260	269.peg.990
12	12	1	258.peg.406	259.peg.2024	260.peg.1928	264.peg.22	265.peg.599	267.peg.407	261.peg.1691	262.peg.703	263.peg.644	266.peg.640	268.peg.517	269.peg.825
12	12	1	258.peg.209	259.peg.2219	260.peg.1731	264.peg.220	265.peg.795	267.peg.210	261.peg.2108	262.peg.2001	263.peg.1972	266.peg.1239	268.peg.129	269.peg.161
12	12	1	258.peg.820	259.peg.857	260.peg.2330	264.peg.2200	265.peg.1657	267.peg.2283	261.peg.125	262.peg.215	263.peg.132	266.peg.2023	268.peg.2259	269.peg.989
12	12	1	258.peg.821	259.peg.856	260.peg.2329	264.peg.2201	265.peg.1658	267.peg.2284	261.peg.126	262.peg.216	263.peg.131	266.peg.2024	268.peg.2258	269.peg.988
12	12	1	258.peg.822	259.peg.855	260.peg.2328	264.peg.2202	265.peg.1659	267.peg.2285	261.peg.127	262.peg.217	263.peg.130	266.peg.2025	268.peg.2257	269.peg.987
12	12	1	258.peg.828	259.peg.848	260.peg.2321	264.peg.2208	265.peg.1665	267.peg.2291	261.peg.132	262.peg.223	263.peg.124	266.peg.2031	268.peg.2252	269.peg.980
12	12	1	258.peg.208	259.peg.2220	260.peg.1730	264.peg.221	265.peg.796	267.peg.209	261.peg.2109	262.peg.2002	263.peg.1973	266.peg.1238	268.peg.130	269.peg.160
9	9	1	258.peg.830	259.peg.846	260.peg.2319	264.peg.2210	265.peg.1667	267.peg.2293	261.peg.135	*	*	*	268.peg.2128	269.peg.976
9	9	1	258.peg.831	259.peg.845	260.peg.2318	264.peg.2211	265.peg.1668	267.peg.2294	261.peg.136	*	*	*	268.peg.2129	269.peg.975
9	9	1	258.peg.832	259.peg.844	260.peg.2317	264.peg.2212	265.peg.1669	267.peg.2295	261.peg.137	*	*	*	268.peg.2130	269.peg.974
9	9	1	258.peg.833	259.peg.843	260.peg.2316	264.peg.2213	265.peg.1670	267.peg.2296	261.peg.138	*	*	*	268.peg.2131	269.peg.973
9	9	1	258.peg.834	259.peg.842	260.peg.2315	264.peg.2214	265.peg.1671	267.peg.2297	261.peg.139	*	*	*	268.peg.2132	269.peg.972
9	9	1	258.peg.835	259.peg.841	260.peg.2314	264.peg.2215	265.peg.1672	267.peg.2298	261.peg.140	*	*	*	268.peg.2133	269.peg.971
9	9	1	258.peg.836	259.peg.840	260.peg.2313	264.peg.2216	265.peg.1673	267.peg.2299	261.peg.141	*	*	*	268.peg.2134	269.peg.970
12	12	1	258.peg.837	259.peg.839	260.peg.2312	264.peg.2217	265.peg.1674	267.peg.2300	261.peg.142	262.peg.227	263.peg.120	266.peg.2035	268.peg.2135	269.peg.969
12	12	1	258.peg.838	259.peg.838	260.peg.2311	264.peg.2218	265.peg.1675	267.peg.2301	261.peg.143	262.peg.228	263.peg.119	266.peg.2036	268.peg.2136	269.peg.967
12	12	1	258.peg.839	259.peg.837	260.peg.2310	264.peg.2219	265.peg.1676	267.peg.2302	261.peg.144	262.peg.229	263.peg.118	266.peg.2037	268.peg.2137	269.peg.966
12	12	1	258.peg.207	259.peg.2221	260.peg.1729	264.peg.222	265.peg.797	267.peg.208	261.peg.2110	262.peg.2003	263.peg.1974	266.peg.2268	268.peg.131	269.peg.159
12	12	1	258.peg.840	259.peg.836	260.peg.2309	264.peg.2220	265.peg.1677	267.peg.2303	261.peg.145	262.peg.230	263.peg.117	266.peg.2038	268.peg.2138	269.peg.965
12	12	1	258.peg.841	259.peg.835	260.peg.2308	264.peg.2221	265.peg.1678	267.peg.2304	261.peg.146	262.peg.231	263.peg.116	266.peg.2039	268.peg.2139	269.peg.964
12	12	1	258.peg.842	259.peg.834	260.peg.2307	264.peg.2222	265.peg.1679	267.peg.2305	261.peg.147	262.peg.232	263.peg.115	266.peg.2040	268.peg.2140	269.peg.963
12	12	1	258.peg.843	259.peg.833	260.peg.2306	264.peg.2223	265.peg.1680	267.peg.2306	261.peg.148	262.peg.233	263.peg.114	266.peg.2041	268.peg.2141	269.peg.962
12	12	1	258.peg.844	259.peg.832	260.peg.2305	264.peg.2224	265.peg.1681	267.peg.2307	261.peg.149	262.peg.234	263.peg.113	266.peg.2042	268.peg.2142	269.peg.961
12	12	1	258.peg.845	259.peg.831	260.peg.2304	264.peg.2225	265.peg.1682	267.peg.2308	261.peg.150	262.peg.235	263.peg.112	266.peg.2043	268.peg.2143	269.peg.960
12	12	1	258.peg.846	259.peg.830	260.peg.2303	264.peg.2226	265.peg.1683	267.peg.2309	261.peg.152	262.peg.237	263.peg.110	266.peg.2045	268.peg.2145	269.peg.958
12	12	1	258.peg.847	259.peg.829	260.peg.2302	264.peg.2227	265.peg.1684	267.peg.2310	261.peg.153	262.peg.238	263.peg.109	266.peg.2046	268.peg.2146	269.peg.957
12	12	1	258.peg.848	259.peg.828	260.peg.2301	264.peg.2228	265.peg.1685	267.peg.2311	261.peg.154	262.peg.239	263.peg.108	266.peg.2047	268.peg.2147	269.peg.956
12	12	1	258.peg.957	259.peg.1663	260.peg.2300	264.peg.2229	265.peg.2334	267.peg.2466	261.peg.155	262.peg.240	263.peg.107	266.peg.2048	268.peg.2148	269.peg.955
12	12	1	258.peg.206	259.peg.2222	260.peg.1728	264.peg.223	265.peg.798	267.peg.207	261.peg.2111	262.peg.2004	263.peg.1975	266.peg.2269	268.peg.132	269.peg.158
12	12	1	258.peg.958	259.peg.1662	260.peg.2299	264.peg.2230	265.peg.2335	267.peg.2467	261.peg.156	262.peg.241	263.peg.106	266.peg.2049	268.peg.2149	269.peg.954
12	12	1	258.peg.959	259.peg.1661	260.peg.2298	264.peg.2231	265.peg.2336	267.peg.2468	261.peg.157	262.peg.242	263.peg.105	266.peg.2050	268.peg.2150	269.peg.953
12	12	1	258.peg.960	259.peg.1660	260.peg.2297	264.peg.2232	265.peg.2337	267.peg.2469	261.peg.158	262.peg.243	263.peg.104	266.peg.2051	268.peg.2151	269.peg.952
12	12	1	258.peg.961	259.peg.1659	260.peg.2296	264.peg.2233	265.peg.2338	267.peg.2470	261.peg.159	262.peg.244	263.peg.103	266.peg.2052	268.peg.2152	269.peg.951
12	12	1	258.peg.962	259.peg.1658	260.peg.2295	264.peg.2235	265.peg.2340	267.peg.2471	261.peg.160	262.peg.245	263.peg.101	266.peg.2053	268.peg.2153	269.peg.950
12	12	1	258.peg.963	259.peg.1657	260.peg.2294	264.peg.2236	265.peg.2341	267.peg.2472	261.peg.161	262.peg.246	263.peg.100	266.peg.2054	268.peg.2154	269.peg.949
12	12	1	258.peg.964	259.peg.1656	260.peg.2293	264.peg.2237	265.peg.2342	267.peg.2473	261.peg.162	262.peg.247	263.peg.99	266.peg.2055	268.peg.2155	269.peg.948
12	12	1	258.peg.965	259.peg.1655	260.peg.2292	264.peg.2238	265.peg.2343	267.peg.2474	261.peg.163	262.peg.248	263.peg.98	266.peg.2056	268.peg.2156	269.peg.947
12	12	1	258.peg.966	259.peg.1654	260.peg.2291	264.peg.2239	265.peg.2344	267.peg.2475	261.peg.164	262.peg.249	263.peg.97	266.peg.2057	268.peg.2157	269.peg.946
12	12	1	258.peg.205	259.peg.2223	260.peg.1727	264.peg.224	265.peg.799	267.peg.206	261.peg.2112	262.peg.2005	263.peg.1976	266.peg.2270	268.peg.133	269.peg.157
12	12	1	258.peg.967	259.peg.1653	260.peg.2290	264.peg.2240	265.peg.2345	267.peg.2476	261.peg.165	262.peg.250	263.peg.96	266.peg.2058	268.peg.2158	269.peg.945
12	12	1	258.peg.968	259.peg.1652	260.peg.2289	264.peg.2241	265.peg.2346	267.peg.2477	261.peg.166	262.peg.251	263.peg.95	266.peg.2059	268.peg.2159	269.peg.944
12	12	1	258.peg.969	259.peg.1651	260.peg.2288	264.peg.2242	265.peg.2347	267.peg.2478	261.peg.167	262.peg.252	263.peg.94	266.peg.2060	268.peg.2160	269.peg.943
12	12	1	258.peg.970	259.peg.1650	260.peg.2287	264.peg.2243	265.peg.2348	267.peg.2479	261.peg.168	262.peg.253	263.peg.93	266.peg.2061	268.peg.2161	269.peg.942
12	12	1	258.peg.971	259.peg.1649	260.peg.2286	264.peg.2244	265.peg.2349	267.peg.2480	261.peg.169	262.peg.254	263.peg.92	266.peg.2062	268.peg.2162	269.peg.941
12	12	1	258.peg.972	259.peg.1648	260.peg.2285	264.peg.2245	265.peg.2350	267.peg.2481	261.peg.171	262.peg.255	263.peg.91	266.peg.2063	268.peg.2163	269.peg.940
12	12	1	258.peg.997	259.peg.61	260.peg.60	264.peg.2246	265.peg.2275	267.peg.2404	261.peg.1267	262.peg.1220	263.peg.1028	266.peg.2214	268.peg.2403	269.peg.2179
12	12	1	258.peg.998	259.peg.59	260.peg.59	264.peg.2247	265.peg.2276	267.peg.2405	261.peg.1268	262.peg.1221	263.peg.1027	266.peg.2215	268.peg.2402	269.peg.2178
12	12	1	258.peg.999	259.peg.58	260.peg.58	264.peg.2248	265.peg.2277	267.peg.2406	261.peg.1269	262.peg.1222	263.peg.1026	266.peg.2216	268.peg.2401	269.peg.2177
12	12	1	258.peg.1000	259.peg.57	260.peg.57	264.peg.2249	265.peg.2278	267.peg.2407	261.peg.1270	262.peg.1223	263.peg.1025	266.peg.2217	268.peg.2400	269.peg.2176
12	12	1	258.peg.204	259.peg.2224	260.peg.1726	264.peg.225	265.peg.800	267.peg.205	261.peg.2113	262.peg.2006	263.peg.1977	266.peg.2271	268.peg.134	269.peg.156
12	12	1	258.peg.1001	259.peg.56	260.peg.56	264.peg.2250	265.peg.2279	267.peg.2408	261.peg.1271	262.peg.1224	263.peg.1024	266.peg.2218	268.peg.2399	269.peg.2175
12	12	1	258.peg.1002	259.peg.55	260.peg.55	264.peg.2251	265.peg.2280	267.peg.2409	261.peg.1272	262.peg.1225	263.peg.1023	266.peg.2219	268.peg.2398	269.peg.2174
12	12	1	258.peg.1003	259.peg.54	260.peg.54	264.peg.2252	265.peg.2281	267.peg.2410	261.peg.1273	262.peg.1226	263.peg.1022	266.peg.2220	268.peg.2397	269.peg.2173
12	12	1	258.peg.1004	259.peg.53	260.peg.53	264.peg.2253	265.peg.2282	267.peg.2411	261.peg.1274	262.peg.1227	263.peg.1021	266.peg.2221	268.peg.2396	269.peg.2172
12	12	1	258.peg.1005	259.peg.52	260.peg.52	264.peg.2254	265.peg.2283	267.peg.2412	261.peg.1275	262.peg.1228	263.peg.1020	266.peg.2222	268.peg.2395	269.peg.2171
12	12	1	258.peg.1006	259.peg.51	260.peg.51	264.peg.2255	265.peg.2284	267.peg.2413	261.peg.1276	262.peg.1229	263.peg.1019	266.peg.2223	268.peg.2394	269.peg.2170
12	12	1	258.peg.1007	259.peg.50	260.peg.50	264.peg.2256	265.peg.2285	267.peg.2414	261.peg.1277	262.peg.1230	263.peg.1018	266.peg.2224	268.peg.2393	269.peg.2169
12	12	1	258.peg.1008	259.peg.49	260.peg.49	264.peg.2257	265.peg.2286	267.peg.2415	261.peg.1278	262.peg.1231	263.peg.1017	266.peg.2225	268.peg.2392	269.peg.2168
12	12	1	258.peg.1009	259.peg.48	260.peg.48	264.peg.2258	265.peg.2287	267.peg.2416	261.peg.1279	262.peg.1232	263.peg.1016	266.peg.2226	268.peg.2391	269.peg.2167
12	12	1	258.peg.1010	259.peg.47	260.peg.47	264.peg.2259	265.peg.2288	267.peg.2417	261.peg.1280	262.peg.1233	263.peg.1015	266.peg.2227	268.peg.2390	269.peg.2166
12	12	1	258.peg.203	259.peg.2225	260.peg.1725	264.peg.226	265.peg.801	267.peg.204	261.peg.2114	262.peg.2007	263.peg.1978	266.peg.2272	268.peg.135	269.peg.155
12	12	1	258.peg.1011	259.peg.46	260.peg.46	264.peg.2260	265.peg.2289	267.peg.2418	261.peg.1281	262.peg.1234	263.peg.1014	266.peg.2228	268.peg.2389	269.peg.2165
12	12	1	258.peg.1012	259.peg.45	260.peg.45	264.peg.2261	265.peg.2290	267.peg.2419	261.peg.1282	262.peg.1235	263.peg.1013	266.peg.2229	268.peg.2388	269.peg.2164
12	12	1	258.peg.1013	259.peg.44	260.peg.44	264.peg.2262	265.peg.2291	267.peg.2420	261.peg.1283	262.peg.1236	263.peg.1012	266.peg.2230	268.peg.2387	269.peg.2163
12	12	1	258.peg.1014	259.peg.43	260.peg.43	264.peg.2263	265.peg.2292	267.peg.2421	261.peg.1284	262.peg.1237	263.peg.1011	266.peg.2231	268.peg.2386	269.peg.2162
12	12	1	258.peg.1015	259.peg.42	260.peg.42	264.peg.2264	265.peg.2293	267.peg.2422	261.peg.1285	262.peg.1238	263.peg.1010	266.peg.2232	268.peg.2385	269.peg.2161
12	12	1	258.peg.1016	259.peg.41	260.peg.41	264.peg.2265	265.peg.2294	267.peg.2423	261.peg.1286	262.peg.1239	263.peg.1009	266.peg.2233	268.peg.2384	269.peg.2160
12	12	1	258.peg.1017	259.peg.40	260.peg.40	264.peg.2266	265.peg.2295	267.peg.2424	261.peg.1287	262.peg.1240	263.peg.1008	266.peg.2234	268.peg.2383	269.peg.2159
12	12	1	258.peg.202	259.peg.2226	260.peg.1724	264.peg.227	265.peg.802	267.peg.203	261.peg.2115	262.peg.2008	263.peg.1979	266.peg.2273	268.peg.136	269.peg.154
12	12	1	258.peg.1021	259.peg.36	260.peg.36	264.peg.2270	265.peg.2299	267.peg.2428	261.peg.1290	262.peg.1244	263.peg.1005	266.peg.2237	268.peg.2381	269.peg.2156
12	12	1	258.peg.1023	259.peg.34	260.peg.34	264.peg.2272	265.peg.2301	267.peg.2430	261.peg.1291	262.peg.1245	263.peg.1004	266.peg.2238	268.peg.2380	269.peg.2155
12	12	1	258.peg.1024	259.peg.33	260.peg.33	264.peg.2273	265.peg.2302	267.peg.2431	261.peg.1292	262.peg.1246	263.peg.1003	266.peg.2239	268.peg.2379	269.peg.2154
10	10	1	258.peg.1028	259.peg.29	260.peg.29	264.peg.2277	265.peg.2305	267.peg.2435	261.peg.1520	262.peg.1608	263.peg.1104	*	268.peg.2438	*
12	12	1	258.peg.201	259.peg.2227	260.peg.1723	264.peg.228	265.peg.803	267.peg.202	261.peg.2116	262.peg.2009	263.peg.1980	266.peg.2274	268.peg.137	269.peg.153
9	9	1	258.peg.1031	259.peg.26	260.peg.26	264.peg.2280	265.peg.2308	267.peg.2438	261.peg.1511	262.peg.1599	*	*	268.peg.2429	*
9	9	1	258.peg.1033	259.peg.24	260.peg.24	264.peg.2282	265.peg.2310	267.peg.2440	261.peg.1812	262.peg.1597	*	*	268.peg.2548	*
10	10	1	258.peg.1037	259.peg.21	260.peg.21	264.peg.2285	265.peg.2314	267.peg.2443	261.peg.1617	262.peg.1613	263.peg.1114	*	268.peg.2534	*
12	12	1	258.peg.1038	259.peg.20	260.peg.20	264.peg.2286	265.peg.2315	267.peg.2444	261.peg.1616	262.peg.1614	263.peg.1115	266.peg.2242	268.peg.2533	269.peg.2152
12	12	1	258.peg.1039	259.peg.19	260.peg.19	264.peg.2287	265.peg.2316	267.peg.2445	261.peg.1615	262.peg.1615	263.peg.1116	266.peg.2243	268.peg.2532	269.peg.2151
12	12	1	258.peg.1040	259.peg.18	260.peg.17	264.peg.2288	265.peg.2317	267.peg.2447	261.peg.2533	262.peg.1616	263.peg.1117	266.peg.2245	268.peg.2472	269.peg.2149
10	10	1	*	259.peg.17	*	264.peg.2289	265.peg.2318	267.peg.2448	261.peg.2534	262.peg.1617	263.peg.1118	266.peg.2246	268.peg.2473	269.peg.2148
12	12	1	258.peg.200	259.peg.2228	260.peg.1722	264.peg.229	265.peg.804	267.peg.201	261.peg.2117	262.peg.2010	263.peg.1981	266.peg.2275	268.peg.138	269.peg.152
12	12	1	258.peg.1042	259.peg.16	260.peg.15	264.peg.2290	265.peg.2319	267.peg.2449	261.peg.2535	262.peg.1618	263.peg.1119	266.peg.2247	268.peg.2474	269.peg.2147
12	12	0.333	258.peg.1043	259.peg.15	260.peg.14	264.peg.2291	265.peg.2320	267.peg.2450	261.peg.2536	262.peg.1619	263.peg.1120	266.peg.2248	268.peg.2475	269.peg.2146
12	12	1	258.peg.1044	259.peg.14	260.peg.13	264.peg.2292	265.peg.2321	267.peg.2451	261.peg.2537	262.peg.1620	263.peg.1121	266.peg.2249	268.peg.2476	269.peg.2145
12	12	1	258.peg.1047	259.peg.11	260.peg.11	264.peg.2295	265.peg.2324	267.peg.2454	261.peg.2540	262.peg.1623	263.peg.1124	266.peg.2252	268.peg.2479	269.peg.2142
12	12	1	258.peg.1049	259.peg.10	260.peg.10	264.peg.2296	265.peg.2325	267.peg.2455	261.peg.2541	262.peg.184	263.peg.2362	266.peg.2253	268.peg.2480	269.peg.2141
12	12	1	258.peg.1053	259.peg.7	260.peg.7	264.peg.2299	265.peg.2328	267.peg.2458	261.peg.2544	262.peg.180	263.peg.2366	266.peg.2257	268.peg.2483	269.peg.2137
12	12	1	258.peg.405	259.peg.2025	260.peg.1927	264.peg.23	265.peg.600	267.peg.406	261.peg.1690	262.peg.702	263.peg.643	266.peg.641	268.peg.516	269.peg.824
12	12	1	258.peg.199	259.peg.2229	260.peg.1721	264.peg.230	265.peg.805	267.peg.200	261.peg.2118	262.peg.2011	263.peg.1982	266.peg.2276	268.peg.139	269.peg.151
11	11	1	258.peg.1054	259.peg.6	260.peg.6	264.peg.2300	265.peg.2329	267.peg.2459	261.peg.2545	262.peg.179	263.peg.2367	*	268.peg.2484	269.peg.2136
12	12	1	258.peg.1055	259.peg.5	260.peg.5	264.peg.2301	265.peg.2330	267.peg.2460	261.peg.2546	262.peg.178	263.peg.2368	266.peg.2258	268.peg.2485	269.peg.2135
11	11	1	*	259.peg.210	260.peg.1118	264.peg.2305	265.peg.1734	267.peg.1180	261.peg.724	262.peg.1826	263.peg.1803	266.peg.952	268.peg.1257	269.peg.1136
12	12	1	258.peg.1646	259.peg.211	260.peg.1119	264.peg.2306	265.peg.1733	267.peg.1179	261.peg.723	262.peg.1827	263.peg.1804	266.peg.951	268.peg.1258	269.peg.1135
12	12	1	258.peg.1647	259.peg.212	260.peg.1120	264.peg.2307	265.peg.1732	267.peg.1178	261.peg.722	262.peg.1828	263.peg.1805	266.peg.950	268.peg.1259	269.peg.1134
12	12	1	258.peg.1648	259.peg.213	260.peg.1121	264.peg.2308	265.peg.1731	267.peg.1177	261.peg.721	262.peg.1829	263.peg.1806	266.peg.949	268.peg.1260	269.peg.1133
12	12	1	258.peg.1649	259.peg.214	260.peg.1122	264.peg.2309	265.peg.1730	267.peg.1176	261.peg.720	262.peg.1830	263.peg.1807	266.peg.948	268.peg.1261	269.peg.1132
12	12	1	258.peg.198	259.peg.2230	260.peg.1720	264.peg.231	265.peg.806	267.peg.199	261.peg.2119	262.peg.2012	263.peg.1983	266.peg.2277	268.peg.140	269.peg.150
12	12	1	258.peg.1650	259.peg.215	260.peg.1123	264.peg.2310	265.peg.1729	267.peg.1175	261.peg.719	262.peg.1831	263.peg.1808	266.peg.947	268.peg.1262	269.peg.1131
12	12	1	258.peg.1652	259.peg.216	260.peg.1124	264.peg.2312	265.peg.1727	267.peg.1174	261.peg.718	262.peg.1832	263.peg.1809	266.peg.946	268.peg.1263	269.peg.1130
12	12	1	258.peg.1653	259.peg.217	260.peg.1125	264.peg.2313	265.peg.1726	267.peg.1173	261.peg.717	262.peg.1833	263.peg.1810	266.peg.945	268.peg.1264	269.peg.1129
12	12	1	258.peg.1654	259.peg.218	260.peg.1126	264.peg.2314	265.peg.1725	267.peg.1172	261.peg.716	262.peg.1834	263.peg.1811	266.peg.944	268.peg.1265	269.peg.1128
12	12	1	258.peg.1655	259.peg.219	260.peg.1127	264.peg.2315	265.peg.1724	267.peg.1171	261.peg.715	262.peg.1835	263.peg.1812	266.peg.943	268.peg.1266	269.peg.1127
12	12	1	258.peg.1656	259.peg.220	260.peg.1128	264.peg.2316	265.peg.1723	267.peg.1170	261.peg.714	262.peg.1836	263.peg.1813	266.peg.942	268.peg.1267	269.peg.1126
12	12	1	258.peg.1657	259.peg.221	260.peg.1129	264.peg.2317	265.peg.1722	267.peg.1169	261.peg.713	262.peg.1837	263.peg.1814	266.peg.941	268.peg.1268	269.peg.1125
12	12	1	258.peg.1658	259.peg.222	260.peg.1130	264.peg.2318	265.peg.1721	267.peg.1168	261.peg.712	262.peg.1838	263.peg.1815	266.peg.940	268.peg.1269	269.peg.1124
12	12	1	258.peg.1659	259.peg.223	260.peg.1131	264.peg.2319	265.peg.1720	267.peg.1167	261.peg.711	262.peg.1839	263.peg.1816	266.peg.938	268.peg.1270	269.peg.1123
12	12	1	258.peg.1661	259.peg.225	260.peg.1133	264.peg.2321	265.peg.1718	267.peg.1165	261.peg.709	262.peg.1841	263.peg.1818	266.peg.936	268.peg.1272	269.peg.1121
12	12	1	258.peg.1662	259.peg.226	260.peg.1134	264.peg.2322	265.peg.1717	267.peg.1164	261.peg.708	262.peg.1842	263.peg.1819	266.peg.935	268.peg.1273	269.peg.1120
12	12	1	258.peg.1663	259.peg.227	260.peg.1135	264.peg.2323	265.peg.1716	267.peg.1163	261.peg.707	262.peg.1843	263.peg.1820	266.peg.934	268.peg.1274	269.peg.1119
12	12	1	258.peg.1664	259.peg.228	260.peg.1136	264.peg.2324	265.peg.1715	267.peg.1162	261.peg.706	262.peg.1844	263.peg.1821	266.peg.933	268.peg.1275	269.peg.1118
12	12	1	258.peg.1665	259.peg.229	260.peg.1137	264.peg.2325	265.peg.1714	267.peg.1161	261.peg.705	262.peg.1845	263.peg.1822	266.peg.932	268.peg.1276	269.peg.1117
12	12	1	258.peg.1666	259.peg.230	260.peg.1138	264.peg.2326	265.peg.1713	267.peg.1160	261.peg.704	262.peg.1846	263.peg.1823	266.peg.931	268.peg.1277	269.peg.1116
12	12	1	258.peg.1667	259.peg.231	260.peg.1139	264.peg.2327	265.peg.1712	267.peg.1159	261.peg.703	262.peg.1847	263.peg.1824	266.peg.930	268.peg.1278	269.peg.1115
12	12	1	258.peg.1668	259.peg.232	260.peg.1140	264.peg.2328	265.peg.1711	267.peg.1158	261.peg.702	262.peg.1848	263.peg.1825	266.peg.929	268.peg.1279	269.peg.1114
12	12	1	258.peg.196	259.peg.2232	260.peg.1717	264.peg.233	265.peg.808	267.peg.197	261.peg.2120	262.peg.2013	263.peg.1984	266.peg.2278	268.peg.141	269.peg.149
12	12	1	258.peg.1670	259.peg.234	260.peg.1142	264.peg.2330	265.peg.1709	267.peg.1156	261.peg.700	262.peg.1850	263.peg.1827	266.peg.927	268.peg.1281	269.peg.1112
12	12	1	258.peg.1671	259.peg.235	260.peg.1143	264.peg.2331	265.peg.1708	267.peg.1155	261.peg.699	262.peg.1852	263.peg.1829	266.peg.925	268.peg.1283	269.peg.1110
12	12	1	258.peg.1672	259.peg.236	260.peg.1144	264.peg.2332	265.peg.1707	267.peg.1154	261.peg.698	262.peg.1853	263.peg.1830	266.peg.924	268.peg.1284	269.peg.1109
12	12	1	258.peg.1673	259.peg.237	260.peg.1145	264.peg.2333	265.peg.1706	267.peg.1153	261.peg.697	262.peg.1854	263.peg.1831	266.peg.923	268.peg.1285	269.peg.1108
12	12	1	258.peg.1674	259.peg.238	260.peg.1146	264.peg.2334	265.peg.1705	267.peg.1152	261.peg.696	262.peg.1855	263.peg.1832	266.peg.922	268.peg.1286	269.peg.1107
12	12	1	258.peg.1675	259.peg.239	260.peg.1147	264.peg.2335	265.peg.1704	267.peg.1151	261.peg.695	262.peg.1856	263.peg.1833	266.peg.921	268.peg.1287	269.peg.1106
7	7	1	258.peg.1676	259.peg.240	260.peg.1148	264.peg.2336	265.peg.1703	267.peg.1150	261.peg.694	*	*	*	*	*
12	12	1	258.peg.1677	259.peg.241	260.peg.1149	264.peg.2337	265.peg.1702	267.peg.1149	261.peg.693	262.peg.1857	263.peg.1834	266.peg.920	268.peg.1288	269.peg.1105
12	12	1	258.peg.1678	259.peg.242	260.peg.1150	264.peg.2338	265.peg.1701	267.peg.1148	261.peg.692	262.peg.1858	263.peg.1835	266.peg.919	268.peg.1289	269.peg.1104
12	12	1	258.peg.1679	259.peg.243	260.peg.1151	264.peg.2339	265.peg.1700	267.peg.1147	261.peg.691	262.peg.1859	263.peg.1836	266.peg.918	268.peg.1290	269.peg.1103
12	12	1	258.peg.195	259.peg.2233	260.peg.1716	264.peg.234	265.peg.809	267.peg.196	261.peg.2121	262.peg.2014	263.peg.1985	266.peg.2279	268.peg.142	269.peg.148
12	12	1	258.peg.1680	259.peg.244	260.peg.1153	264.peg.2340	265.peg.1698	267.peg.1146	261.peg.690	262.peg.1861	263.peg.1838	266.peg.916	268.peg.1293	269.peg.1101
12	12	1	258.peg.1681	259.peg.245	260.peg.1154	264.peg.2341	265.peg.1697	267.peg.1145	261.peg.689	262.peg.1862	263.peg.1839	266.peg.915	268.peg.1294	269.peg.1100
12	12	1	258.peg.1682	259.peg.246	260.peg.1155	264.peg.2342	265.peg.1696	267.peg.1144	261.peg.688	262.peg.1863	263.peg.1840	266.peg.914	268.peg.1295	269.peg.1099
9	9	1	258.peg.1684	259.peg.248	260.peg.1157	264.peg.2344	*	267.peg.1142	261.peg.687	*	*	266.peg.913	268.peg.1296	269.peg.1098
12	12	1	258.peg.1685	259.peg.249	260.peg.1158	264.peg.2345	265.peg.1692	267.peg.1141	261.peg.686	262.peg.547	263.peg.452	266.peg.912	268.peg.1297	269.peg.1097
12	12	1	258.peg.1686	259.peg.250	260.peg.1159	264.peg.2346	265.peg.1691	267.peg.1140	261.peg.685	262.peg.548	263.peg.451	266.peg.911	268.peg.1298	269.peg.1096
12	12	1	258.peg.1687	259.peg.251	260.peg.1160	264.peg.2347	265.peg.1690	267.peg.1139	261.peg.684	262.peg.549	263.peg.450	266.peg.910	268.peg.1299	269.peg.1095
12	12	1	258.peg.1688	259.peg.252	260.peg.1161	264.peg.2348	265.peg.1689	267.peg.1138	261.peg.683	262.peg.550	263.peg.449	266.peg.909	268.peg.1300	269.peg.1094
12	12	1	258.peg.1689	259.peg.253	260.peg.1162	264.peg.2349	265.peg.1688	267.peg.1137	261.peg.1226	262.peg.565	263.peg.434	266.peg.908	268.peg.1315	269.peg.1093
12	12	1	258.peg.194	259.peg.2234	260.peg.1715	264.peg.235	265.peg.810	267.peg.195	261.peg.2122	262.peg.2015	263.peg.1986	266.peg.2280	268.peg.143	269.peg.147
12	12	1	258.peg.975	259.peg.1627	260.peg.2264	264.peg.2351	265.peg.2371	267.peg.2502	261.peg.1060	262.peg.1017	263.peg.1033	266.peg.2191	268.peg.2359	269.peg.2249
12	12	1	258.peg.976	259.peg.1628	260.peg.2265	264.peg.2352	265.peg.2370	267.peg.2501	261.peg.1059	262.peg.1016	263.peg.1034	266.peg.2190	268.peg.2358	269.peg.2247
12	12	1	258.peg.977	259.peg.1629	260.peg.2266	264.peg.2353	265.peg.2369	267.peg.2500	261.peg.1058	262.peg.1015	263.peg.1035	266.peg.2189	268.peg.2357	269.peg.2246
12	12	1	258.peg.979	259.peg.1631	260.peg.2268	264.peg.2355	265.peg.2367	267.peg.2498	261.peg.1057	262.peg.1014	263.peg.1036	266.peg.2188	268.peg.2471	269.peg.2245
12	12	1	258.peg.980	259.peg.1632	260.peg.2269	264.peg.2356	265.peg.2366	267.peg.2497	261.peg.1056	262.peg.1013	263.peg.1037	266.peg.2187	268.peg.2470	269.peg.2244
12	12	1	258.peg.981	259.peg.1633	260.peg.2270	264.peg.2357	265.peg.2365	267.peg.2496	261.peg.1055	262.peg.1012	263.peg.1038	266.peg.2186	268.peg.2469	269.peg.2243
12	12	1	258.peg.983	259.peg.1635	260.peg.2272	264.peg.2359	265.peg.2363	267.peg.2494	261.peg.1054	262.peg.1011	263.peg.1039	266.peg.2184	268.peg.2468	269.peg.2241
12	12	1	258.peg.193	259.peg.2235	260.peg.1714	264.peg.236	265.peg.811	267.peg.194	261.peg.2123	262.peg.2016	263.peg.1987	266.peg.2281	268.peg.144	269.peg.146
12	12	1	258.peg.984	259.peg.1636	260.peg.2273	264.peg.2360	265.peg.2362	267.peg.2493	261.peg.1053	262.peg.1010	263.peg.1040	266.peg.2183	268.peg.2467	269.peg.2240
12	12	1	258.peg.985	259.peg.1637	260.peg.2274	264.peg.2361	265.peg.2361	267.peg.2492	261.peg.1052	262.peg.1009	263.peg.1041	266.peg.2182	268.peg.2466	269.peg.2239
12	12	1	258.peg.986	259.peg.1638	260.peg.2275	264.peg.2362	265.peg.2360	267.peg.2491	261.peg.1051	262.peg.1008	263.peg.1043	266.peg.2181	268.peg.2465	269.peg.2238
12	12	1	258.peg.987	259.peg.1639	260.peg.2276	264.peg.2363	265.peg.2359	267.peg.2490	261.peg.1050	262.peg.1007	263.peg.1044	266.peg.2180	268.peg.2464	269.peg.2237
12	12	1	258.peg.988	259.peg.1640	260.peg.2277	264.peg.2364	265.peg.2358	267.peg.2489	261.peg.1049	262.peg.1006	263.peg.1045	266.peg.2179	268.peg.2463	269.peg.2236
11	11	1	258.peg.990	259.peg.1642	260.peg.2279	264.peg.2366	265.peg.2356	267.peg.2487	261.peg.1048	262.peg.1005	263.peg.1046	*	268.peg.2462	269.peg.2235
12	12	1	258.peg.993	259.peg.1645	260.peg.2282	264.peg.2369	265.peg.2353	267.peg.2484	261.peg.1539	262.peg.1522	263.peg.1078	266.peg.2546	268.peg.2457	269.peg.2230
12	12	1	258.peg.192	259.peg.2236	260.peg.1713	264.peg.237	265.peg.812	267.peg.193	261.peg.2124	262.peg.2017	263.peg.1988	266.peg.2282	268.peg.145	269.peg.145
12	12	1	258.peg.994	259.peg.1646	260.peg.2283	264.peg.2370	265.peg.2352	267.peg.2483	261.peg.1538	262.peg.1521	263.peg.1079	266.peg.2547	268.peg.2456	269.peg.2229
12	12	1	258.peg.995	259.peg.1647	260.peg.2284	264.peg.2371	265.peg.2351	267.peg.2482	261.peg.1537	262.peg.1520	263.peg.1080	266.peg.2548	268.peg.2455	269.peg.2228
12	12	1	258.peg.946	259.peg.1028	260.peg.115	264.peg.2373	265.peg.2372	267.peg.2503	261.peg.2555	262.peg.169	263.peg.2377	266.peg.2267	268.peg.2494	269.peg.2126
12	12	1	258.peg.947	259.peg.1029	260.peg.116	264.peg.2374	265.peg.2373	267.peg.2504	261.peg.2554	262.peg.170	263.peg.2376	266.peg.2266	268.peg.2493	269.peg.2127
12	12	1	258.peg.948	259.peg.1030	260.peg.117	264.peg.2375	265.peg.2374	267.peg.2505	261.peg.2553	262.peg.171	263.peg.2375	266.peg.2265	268.peg.2492	269.peg.2128
12	12	1	258.peg.949	259.peg.1031	260.peg.118	264.peg.2376	265.peg.2375	267.peg.2506	261.peg.2552	262.peg.172	263.peg.2374	266.peg.2264	268.peg.2491	269.peg.2129
12	12	1	258.peg.950	259.peg.1032	260.peg.119	264.peg.2377	265.peg.2376	267.peg.2507	261.peg.2551	262.peg.173	263.peg.2373	266.peg.2263	268.peg.2490	269.peg.2130
12	12	1	258.peg.951	259.peg.1033	260.peg.120	264.peg.2378	265.peg.2377	267.peg.2508	261.peg.2550	262.peg.174	263.peg.2372	266.peg.2262	268.peg.2489	269.peg.2131
12	12	1	258.peg.952	259.peg.1034	260.peg.121	264.peg.2379	265.peg.2378	267.peg.2509	261.peg.2549	262.peg.175	263.peg.2371	266.peg.2261	268.peg.2488	269.peg.2132
12	12	1	258.peg.191	259.peg.2237	260.peg.1712	264.peg.238	265.peg.813	267.peg.192	261.peg.2125	262.peg.2018	263.peg.1989	266.peg.2283	268.peg.146	269.peg.144
12	12	1	258.peg.953	259.peg.1035	260.peg.122	264.peg.2380	265.peg.2379	267.peg.2510	261.peg.2548	262.peg.176	263.peg.2370	266.peg.2260	268.peg.2487	269.peg.2133
12	12	1	258.peg.954	259.peg.1036	260.peg.123	264.peg.2381	265.peg.2380	267.peg.2511	261.peg.2547	262.peg.177	263.peg.2369	266.peg.2259	268.peg.2486	269.peg.2134
12	12	1	258.peg.190	259.peg.2238	260.peg.1711	264.peg.239	265.peg.814	267.peg.191	261.peg.2126	262.peg.2019	263.peg.1990	266.peg.2284	268.peg.147	269.peg.143
12	12	1	258.peg.2343	259.peg.1625	260.peg.2349	264.peg.2393	265.peg.2395	267.peg.2515	261.peg.663	262.peg.2340	263.peg.2185	266.peg.334	268.peg.1988	269.peg.2305
12	12	1	258.peg.2344	259.peg.1626	260.peg.2350	264.peg.2394	265.peg.2396	267.peg.2516	261.peg.664	262.peg.2341	263.peg.2186	266.peg.333	268.peg.1987	269.peg.2304
12	12	1	258.peg.404	259.peg.2026	260.peg.1926	264.peg.24	265.peg.601	267.peg.405	261.peg.1689	262.peg.701	263.peg.642	266.peg.642	268.peg.515	269.peg.823
12	12	1	258.peg.189	259.peg.2239	260.peg.1710	264.peg.240	265.peg.815	267.peg.190	261.peg.2127	262.peg.2020	263.peg.1991	266.peg.2285	268.peg.148	269.peg.142
12	12	1	258.peg.188	259.peg.2240	260.peg.1709	264.peg.241	265.peg.816	267.peg.189	261.peg.2128	262.peg.2021	263.peg.1992	266.peg.2286	268.peg.149	269.peg.141
12	12	1	258.peg.187	259.peg.2241	260.peg.1708	264.peg.242	265.peg.817	267.peg.188	261.peg.2129	262.peg.2022	263.peg.1993	266.peg.2287	268.peg.150	269.peg.140
12	12	1	258.peg.186	259.peg.2242	260.peg.1707	264.peg.243	265.peg.818	267.peg.187	261.peg.2130	262.peg.2023	263.peg.1994	266.peg.2288	268.peg.151	269.peg.139
12	12	1	258.peg.185	259.peg.2243	260.peg.1706	264.peg.244	265.peg.819	267.peg.186	261.peg.2131	262.peg.2024	263.peg.1995	266.peg.2289	268.peg.152	269.peg.138
12	12	1	258.peg.184	259.peg.2244	260.peg.1705	264.peg.245	265.peg.820	267.peg.185	261.peg.2132	262.peg.2025	263.peg.1996	266.peg.2290	268.peg.153	269.peg.137
12	12	1	258.peg.182	259.peg.2246	260.peg.1703	264.peg.247	265.peg.822	267.peg.183	261.peg.173	262.peg.2027	263.peg.1999	266.peg.2293	268.peg.156	269.peg.135
12	12	1	258.peg.181	259.peg.2247	260.peg.1702	264.peg.248	265.peg.823	267.peg.182	261.peg.174	262.peg.2028	263.peg.2000	266.peg.2294	268.peg.157	269.peg.134
12	12	1	258.peg.180	259.peg.2248	260.peg.1701	264.peg.249	265.peg.824	267.peg.181	261.peg.175	262.peg.2029	263.peg.2001	266.peg.2295	268.peg.158	269.peg.133
12	12	1	258.peg.403	259.peg.2027	260.peg.1925	264.peg.25	265.peg.602	267.peg.404	261.peg.1688	262.peg.700	263.peg.641	266.peg.643	268.peg.514	269.peg.822
12	12	1	258.peg.179	259.peg.2249	260.peg.1700	264.peg.250	265.peg.825	267.peg.180	261.peg.176	262.peg.2030	263.peg.2002	266.peg.2296	268.peg.159	269.peg.132
12	12	1	258.peg.178	259.peg.2250	260.peg.1699	264.peg.251	265.peg.826	267.peg.179	261.peg.177	262.peg.2031	263.peg.2003	266.peg.2297	268.peg.160	269.peg.131
12	12	1	258.peg.177	259.peg.2251	260.peg.1698	264.peg.252	265.peg.827	267.peg.178	261.peg.178	262.peg.2032	263.peg.2004	266.peg.2298	268.peg.161	269.peg.130
12	12	1	258.peg.176	259.peg.2252	260.peg.1697	264.peg.253	265.peg.828	267.peg.177	261.peg.179	262.peg.2033	263.peg.2005	266.peg.2299	268.peg.162	269.peg.129
12	12	1	258.peg.175	259.peg.2253	260.peg.1696	264.peg.254	265.peg.829	267.peg.176	261.peg.180	262.peg.2034	263.peg.2006	266.peg.2300	268.peg.163	269.peg.128
12	12	1	258.peg.174	259.peg.2254	260.peg.1695	264.peg.255	265.peg.830	267.peg.175	261.peg.181	262.peg.2035	263.peg.2007	266.peg.2301	268.peg.164	269.peg.127
12	12	1	258.peg.173	259.peg.2255	260.peg.1694	264.peg.256	265.peg.831	267.peg.174	261.peg.182	262.peg.2036	263.peg.2008	266.peg.2302	268.peg.165	269.peg.126
12	12	1	258.peg.172	259.peg.2256	260.peg.1693	264.peg.257	265.peg.832	267.peg.173	261.peg.183	262.peg.2037	263.peg.2009	266.peg.2303	268.peg.166	269.peg.125
12	12	1	258.peg.171	259.peg.2257	260.peg.1692	264.peg.258	265.peg.833	267.peg.172	261.peg.184	262.peg.2038	263.peg.2010	266.peg.2304	268.peg.167	269.peg.124
12	12	1	258.peg.170	259.peg.2258	260.peg.1691	264.peg.259	265.peg.834	267.peg.171	261.peg.185	262.peg.2039	263.peg.2011	266.peg.2305	268.peg.168	269.peg.123
12	12	1	258.peg.402	259.peg.2028	260.peg.1924	264.peg.26	265.peg.603	267.peg.403	261.peg.1687	262.peg.699	263.peg.640	266.peg.644	268.peg.513	269.peg.821
12	12	1	258.peg.169	259.peg.2259	260.peg.1690	264.peg.260	265.peg.835	267.peg.170	261.peg.187	262.peg.2041	263.peg.2013	266.peg.1236	268.peg.170	269.peg.121
12	12	1	258.peg.168	259.peg.2260	260.peg.1689	264.peg.261	265.peg.836	267.peg.169	261.peg.188	262.peg.2042	263.peg.2014	266.peg.1235	268.peg.171	269.peg.120
12	12	1	258.peg.167	259.peg.2261	260.peg.1688	264.peg.262	265.peg.837	267.peg.168	261.peg.189	262.peg.2043	263.peg.2015	266.peg.1234	268.peg.172	269.peg.119
12	12	1	258.peg.166	259.peg.2262	260.peg.1687	264.peg.263	265.peg.838	267.peg.167	261.peg.190	262.peg.2044	263.peg.2016	266.peg.1233	268.peg.173	269.peg.118
12	12	1	258.peg.165	259.peg.2263	260.peg.1686	264.peg.264	265.peg.839	267.peg.166	261.peg.191	262.peg.2045	263.peg.2017	266.peg.1232	268.peg.174	269.peg.117
12	12	1	258.peg.164	259.peg.2264	260.peg.1685	264.peg.265	265.peg.840	267.peg.165	261.peg.192	262.peg.2046	263.peg.2018	266.peg.1231	268.peg.175	269.peg.116
12	12	1	258.peg.163	259.peg.2265	260.peg.1684	264.peg.266	265.peg.841	267.peg.164	261.peg.193	262.peg.2047	263.peg.2019	266.peg.1230	268.peg.176	269.peg.115
12	12	1	258.peg.162	259.peg.2266	260.peg.1683	264.peg.267	265.peg.842	267.peg.163	261.peg.194	262.peg.2048	263.peg.2020	266.peg.1229	268.peg.177	269.peg.114
12	12	1	258.peg.161	259.peg.2267	260.peg.1682	264.peg.268	265.peg.843	267.peg.162	261.peg.195	262.peg.2049	263.peg.2021	266.peg.1228	268.peg.178	269.peg.113
12	12	1	258.peg.401	259.peg.2029	260.peg.1923	264.peg.27	265.peg.604	267.peg.402	261.peg.1686	262.peg.698	263.peg.639	266.peg.645	268.peg.512	269.peg.820
12	12	1	258.peg.159	259.peg.2269	260.peg.1680	264.peg.270	265.peg.845	267.peg.160	261.peg.197	262.peg.2051	263.peg.2022	266.peg.1226	268.peg.180	269.peg.111
12	12	1	258.peg.158	259.peg.2270	260.peg.1679	264.peg.271	265.peg.846	267.peg.159	261.peg.198	262.peg.2052	263.peg.2023	266.peg.1225	268.peg.181	269.peg.110
12	12	1	258.peg.157	259.peg.2271	260.peg.1678	264.peg.272	265.peg.847	267.peg.158	261.peg.199	262.peg.2053	263.peg.2024	266.peg.1224	268.peg.182	269.peg.109
12	12	1	258.peg.156	259.peg.2272	260.peg.1677	264.peg.273	265.peg.848	267.peg.157	261.peg.200	262.peg.2054	263.peg.2025	266.peg.1223	268.peg.183	269.peg.108
12	12	1	258.peg.155	259.peg.2273	260.peg.1676	264.peg.274	265.peg.849	267.peg.156	261.peg.201	262.peg.2055	263.peg.2026	266.peg.1222	268.peg.184	269.peg.107
8	8	1	258.peg.154	*	260.peg.1675	264.peg.275	265.peg.850	*	261.peg.202	*	*	266.peg.1221	268.peg.185	269.peg.106
12	13	0.455	258.peg.153	259.peg.2274	260.peg.1674	264.peg.276	265.peg.851	267.peg.155	261.peg.204	262.peg.322	263.peg.165	266.peg.1219,266.peg.2389	268.peg.188	269.peg.104
12	12	1	258.peg.152	259.peg.2275	260.peg.1673	264.peg.277	265.peg.852	267.peg.154	261.peg.205	262.peg.321	263.peg.166	266.peg.1218	268.peg.189	269.peg.103
12	12	1	258.peg.151	259.peg.2276	260.peg.1672	264.peg.278	265.peg.853	267.peg.153	261.peg.206	262.peg.320	263.peg.167	266.peg.1217	268.peg.190	269.peg.102
12	12	1	258.peg.150	259.peg.2277	260.peg.1671	264.peg.279	265.peg.854	267.peg.152	261.peg.207	262.peg.319	263.peg.168	266.peg.1216	268.peg.191	269.peg.101
12	12	1	258.peg.400	259.peg.2030	260.peg.1922	264.peg.28	265.peg.605	267.peg.401	261.peg.1685	262.peg.697	263.peg.638	266.peg.646	268.peg.511	269.peg.819
12	12	1	258.peg.149	259.peg.2278	260.peg.1670	264.peg.280	265.peg.855	267.peg.151	261.peg.210	262.peg.316	263.peg.171	266.peg.1213	268.peg.194	269.peg.98
12	12	1	258.peg.146	259.peg.2281	260.peg.1667	264.peg.283	265.peg.858	267.peg.148	261.peg.212	262.peg.314	263.peg.173	266.peg.1211	268.peg.197	269.peg.96
12	12	1	258.peg.145	259.peg.2282	260.peg.1666	264.peg.284	265.peg.859	267.peg.147	261.peg.213	262.peg.313	263.peg.174	266.peg.1210	268.peg.198	269.peg.95
12	12	1	258.peg.144	259.peg.2283	260.peg.1665	264.peg.285	265.peg.860	267.peg.146	261.peg.214	262.peg.312	263.peg.175	266.peg.1209	268.peg.199	269.peg.94
12	12	0.5	258.peg.142	259.peg.2284	260.peg.1664	264.peg.287	265.peg.862	267.peg.145	261.peg.215	262.peg.311	263.peg.176	266.peg.1208	268.peg.200	269.peg.93
12	12	1	258.peg.141	259.peg.2286	260.peg.1662	264.peg.288	265.peg.863	267.peg.143	261.peg.216	262.peg.310	263.peg.177	266.peg.1207	268.peg.201	269.peg.92
12	12	1	258.peg.140	259.peg.2287	260.peg.1661	264.peg.289	265.peg.864	267.peg.142	261.peg.217	262.peg.309	263.peg.178	266.peg.1206	268.peg.202	269.peg.91
12	12	1	258.peg.399	259.peg.2031	260.peg.1921	264.peg.29	265.peg.606	267.peg.400	261.peg.1684	262.peg.696	263.peg.637	266.peg.647	268.peg.510	269.peg.817
12	12	1	258.peg.139	259.peg.2288	260.peg.1660	264.peg.290	265.peg.865	267.peg.141	261.peg.218	262.peg.308	263.peg.179	266.peg.1205	268.peg.203	269.peg.90
12	12	1	258.peg.138	259.peg.2289	260.peg.1659	264.peg.291	265.peg.866	267.peg.140	261.peg.219	262.peg.307	263.peg.180	266.peg.1204	268.peg.204	269.peg.89
12	12	1	258.peg.137	259.peg.2290	260.peg.1658	264.peg.292	265.peg.867	267.peg.139	261.peg.220	262.peg.306	263.peg.181	266.peg.1203	268.peg.205	269.peg.88
12	12	1	258.peg.136	259.peg.2291	260.peg.1657	264.peg.293	265.peg.868	267.peg.138	261.peg.221	262.peg.305	263.peg.182	266.peg.1202	268.peg.206	269.peg.87
12	12	1	258.peg.135	259.peg.2292	260.peg.1656	264.peg.294	265.peg.869	267.peg.137	261.peg.222	262.peg.304	263.peg.183	266.peg.1201	268.peg.207	269.peg.86
12	12	1	258.peg.134	259.peg.2293	260.peg.1655	264.peg.295	265.peg.870	267.peg.136	261.peg.223	262.peg.303	263.peg.184	266.peg.1200	268.peg.208	269.peg.85
12	12	1	258.peg.133	259.peg.2294	260.peg.1654	264.peg.296	265.peg.871	267.peg.135	261.peg.224	262.peg.302	263.peg.185	266.peg.1199	268.peg.209	269.peg.84
12	12	1	258.peg.132	259.peg.2295	260.peg.1653	264.peg.297	265.peg.872	267.peg.134	261.peg.225	262.peg.301	263.peg.186	266.peg.1198	268.peg.210	269.peg.83
12	12	1	258.peg.131	259.peg.2296	260.peg.1652	264.peg.298	265.peg.873	267.peg.133	261.peg.226	262.peg.300	263.peg.187	266.peg.1197	268.peg.211	269.peg.82
12	12	1	258.peg.130	259.peg.2297	260.peg.1651	264.peg.299	265.peg.874	267.peg.132	261.peg.227	262.peg.299	263.peg.188	266.peg.1196	268.peg.212	269.peg.81
11	11	1	258.peg.425	259.peg.2005	260.peg.1947	264.peg.3	265.peg.580	267.peg.426	261.peg.1709	262.peg.721	263.peg.662	266.peg.622	268.peg.535	*
12	12	1	258.peg.398	259.peg.2032	260.peg.1920	264.peg.30	265.peg.607	267.peg.399	261.peg.1683	262.peg.695	263.peg.636	266.peg.648	268.peg.509	269.peg.816
12	12	1	258.peg.129	259.peg.2298	260.peg.1650	264.peg.300	265.peg.875	267.peg.131	261.peg.228	262.peg.298	263.peg.189	266.peg.1195	268.peg.213	269.peg.80
12	12	1	258.peg.128	259.peg.2299	260.peg.1649	264.peg.301	265.peg.876	267.peg.130	261.peg.230	262.peg.296	263.peg.191	266.peg.1193	268.peg.215	269.peg.79
12	12	1	258.peg.127	259.peg.2300	260.peg.1648	264.peg.302	265.peg.877	267.peg.129	261.peg.231	262.peg.295	263.peg.192	266.peg.1192	268.peg.216	269.peg.78
12	12	1	258.peg.126	259.peg.2301	260.peg.1647	264.peg.303	265.peg.878	267.peg.128	261.peg.232	262.peg.294	263.peg.193	266.peg.1191	268.peg.217	269.peg.77
12	12	1	258.peg.125	259.peg.2302	260.peg.1646	264.peg.304	265.peg.879	267.peg.127	261.peg.233	262.peg.293	263.peg.194	266.peg.1190	268.peg.218	269.peg.76
12	12	1	258.peg.124	259.peg.2303	260.peg.1645	264.peg.305	265.peg.880	267.peg.126	261.peg.234	262.peg.292	263.peg.195	266.peg.1189	268.peg.219	269.peg.75
12	12	1	258.peg.123	259.peg.2304	260.peg.1644	264.peg.306	265.peg.881	267.peg.125	261.peg.235	262.peg.291	263.peg.196	266.peg.1188	268.peg.220	269.peg.74
12	12	1	258.peg.121	259.peg.2306	260.peg.1642	264.peg.307	265.peg.882	267.peg.123	261.peg.237	262.peg.289	263.peg.198	266.peg.1186	268.peg.222	269.peg.72
12	12	1	258.peg.120	259.peg.2307	260.peg.1641	264.peg.308	265.peg.883	267.peg.122	261.peg.238	262.peg.288	263.peg.199	266.peg.1185	268.peg.223	269.peg.71
12	12	1	258.peg.119	259.peg.2308	260.peg.1640	264.peg.309	265.peg.884	267.peg.121	261.peg.239	262.peg.287	263.peg.200	266.peg.1184	268.peg.224	269.peg.70
12	12	1	258.peg.397	259.peg.2033	260.peg.1919	264.peg.31	265.peg.608	267.peg.398	261.peg.1682	262.peg.694	263.peg.635	266.peg.649	268.peg.508	269.peg.815
12	12	1	258.peg.118	259.peg.2309	260.peg.1639	264.peg.310	265.peg.885	267.peg.120	261.peg.240	262.peg.286	263.peg.201	266.peg.1183	268.peg.225	269.peg.69
12	12	1	258.peg.117	259.peg.2310	260.peg.1638	264.peg.311	265.peg.886	267.peg.119	261.peg.241	262.peg.285	263.peg.202	266.peg.1182	268.peg.226	269.peg.68
12	12	1	258.peg.116	259.peg.2311	260.peg.1637	264.peg.312	265.peg.887	267.peg.118	261.peg.242	262.peg.284	263.peg.203	266.peg.1181	268.peg.227	269.peg.67
12	12	1	258.peg.115	259.peg.2312	260.peg.1636	264.peg.313	265.peg.888	267.peg.117	261.peg.243	262.peg.283	263.peg.204	266.peg.1180	268.peg.228	269.peg.66
12	12	1	258.peg.114	259.peg.2313	260.peg.1635	264.peg.314	265.peg.889	267.peg.116	261.peg.244	262.peg.282	263.peg.205	266.peg.1179	268.peg.229	269.peg.65
12	12	1	258.peg.113	259.peg.2314	260.peg.1634	264.peg.315	265.peg.890	267.peg.115	261.peg.245	262.peg.281	263.peg.206	266.peg.1178	268.peg.230	269.peg.64
12	12	1	258.peg.112	259.peg.2315	260.peg.1633	264.peg.316	265.peg.891	267.peg.114	261.peg.246	262.peg.280	263.peg.207	266.peg.1177	268.peg.231	269.peg.63
12	12	1	258.peg.110	259.peg.2317	260.peg.1631	264.peg.319	265.peg.893	267.peg.111	261.peg.319	262.peg.279	263.peg.208	266.peg.1176	268.peg.232	269.peg.62
12	12	1	258.peg.396	259.peg.2034	260.peg.1918	264.peg.32	265.peg.609	267.peg.397	261.peg.1681	262.peg.693	263.peg.634	266.peg.650	268.peg.507	269.peg.814
12	12	1	258.peg.109	259.peg.2318	260.peg.1630	264.peg.320	265.peg.894	267.peg.110	261.peg.320	262.peg.278	263.peg.209	266.peg.1175	268.peg.233	269.peg.61
12	12	1	258.peg.108	259.peg.2319	260.peg.1629	264.peg.321	265.peg.895	267.peg.109	261.peg.321	262.peg.277	263.peg.210	266.peg.1174	268.peg.234	269.peg.60
12	12	1	258.peg.107	259.peg.2320	260.peg.1628	264.peg.322	265.peg.896	267.peg.108	261.peg.322	262.peg.276	263.peg.211	266.peg.1173	268.peg.235	269.peg.59
12	12	1	258.peg.106	259.peg.2321	260.peg.1627	264.peg.323	265.peg.897	267.peg.107	261.peg.323	262.peg.275	263.peg.212	266.peg.1172	268.peg.236	269.peg.58
12	12	1	258.peg.105	259.peg.2322	260.peg.1626	264.peg.324	265.peg.898	267.peg.106	261.peg.324	262.peg.274	263.peg.213	266.peg.1171	268.peg.237	269.peg.57
12	12	1	258.peg.104	259.peg.2323	260.peg.1625	264.peg.325	265.peg.899	267.peg.105	261.peg.325	262.peg.273	263.peg.214	266.peg.1170	268.peg.238	269.peg.56
12	12	1	258.peg.103	259.peg.2324	260.peg.1624	264.peg.326	265.peg.900	267.peg.104	261.peg.326	262.peg.272	263.peg.215	266.peg.1169	268.peg.239	269.peg.55
12	12	1	258.peg.102	259.peg.2325	260.peg.1623	264.peg.327	265.peg.901	267.peg.103	261.peg.327	262.peg.271	263.peg.216	266.peg.1168	268.peg.240	269.peg.54
12	12	1	258.peg.101	259.peg.2326	260.peg.1622	264.peg.328	265.peg.902	267.peg.102	261.peg.328	262.peg.270	263.peg.217	266.peg.1167	268.peg.241	269.peg.53
12	12	1	258.peg.100	259.peg.2327	260.peg.1621	264.peg.329	265.peg.903	267.peg.101	261.peg.329	262.peg.269	263.peg.218	266.peg.1166	268.peg.242	269.peg.52
12	12	1	258.peg.395	259.peg.2035	260.peg.1917	264.peg.33	265.peg.610	267.peg.396	261.peg.1680	262.peg.692	263.peg.633	266.peg.651	268.peg.506	269.peg.813
12	12	1	258.peg.99	259.peg.2328	260.peg.1620	264.peg.330	265.peg.904	267.peg.100	261.peg.330	262.peg.268	263.peg.219	266.peg.1165	268.peg.243	269.peg.51
12	12	1	258.peg.98	259.peg.2329	260.peg.1619	264.peg.331	265.peg.905	267.peg.99	261.peg.331	262.peg.267	263.peg.220	266.peg.1164	268.peg.244	269.peg.50
12	12	1	258.peg.95	259.peg.2332	260.peg.1616	264.peg.334	265.peg.908	267.peg.96	261.peg.344	262.peg.638	263.peg.456	266.peg.1152	268.peg.256	269.peg.37
12	12	1	258.peg.94	259.peg.2333	260.peg.1615	264.peg.335	265.peg.909	267.peg.95	261.peg.345	262.peg.637	263.peg.457	266.peg.1151	268.peg.257	269.peg.36
12	12	1	258.peg.93	259.peg.2334	260.peg.1614	264.peg.336	265.peg.910	267.peg.94	261.peg.346	262.peg.636	263.peg.458	266.peg.1150	268.peg.258	269.peg.35
12	12	1	258.peg.92	259.peg.2335	260.peg.1613	264.peg.337	265.peg.911	267.peg.93	261.peg.347	262.peg.635	263.peg.459	266.peg.1149	268.peg.259	269.peg.34
12	12	1	258.peg.91	259.peg.2336	260.peg.1612	264.peg.338	265.peg.912	267.peg.92	261.peg.348	262.peg.634	263.peg.460	266.peg.1148	268.peg.260	269.peg.33
12	12	1	258.peg.90	259.peg.2337	260.peg.1611	264.peg.339	265.peg.913	267.peg.91	261.peg.349	262.peg.633	263.peg.461	266.peg.1147	268.peg.261	269.peg.32
12	12	1	258.peg.88	259.peg.2339	260.peg.1609	264.peg.341	265.peg.915	267.peg.89	261.peg.352	262.peg.632	263.peg.462	266.peg.1146	268.peg.262	269.peg.30
12	12	1	258.peg.87	259.peg.2340	260.peg.1608	264.peg.342	265.peg.916	267.peg.88	261.peg.354	262.peg.630	263.peg.464	266.peg.1144	268.peg.264	269.peg.29
12	12	1	258.peg.86	259.peg.2341	260.peg.1607	264.peg.343	265.peg.917	267.peg.87	261.peg.355	262.peg.629	263.peg.465	266.peg.1143	268.peg.265	269.peg.28
12	12	1	258.peg.85	259.peg.2342	260.peg.1606	264.peg.344	265.peg.918	267.peg.86	261.peg.356	262.peg.628	263.peg.466	266.peg.1142	268.peg.266	269.peg.27
12	12	1	258.peg.84	259.peg.2343	260.peg.1605	264.peg.345	265.peg.919	267.peg.85	261.peg.357	262.peg.627	263.peg.467	266.peg.1141	268.peg.267	269.peg.26
12	12	1	258.peg.83	259.peg.2344	260.peg.1604	264.peg.346	265.peg.920	267.peg.84	261.peg.358	262.peg.626	263.peg.468	266.peg.1140	268.peg.268	269.peg.25
12	12	1	258.peg.82	259.peg.2345	260.peg.1603	264.peg.347	265.peg.921	267.peg.83	261.peg.359	262.peg.625	263.peg.469	266.peg.1139	268.peg.269	269.peg.24
12	12	1	258.peg.81	259.peg.2346	260.peg.1602	264.peg.348	265.peg.922	267.peg.82	261.peg.360	262.peg.624	263.peg.470	266.peg.1138	268.peg.270	269.peg.23
12	12	1	258.peg.80	259.peg.2347	260.peg.1601	264.peg.349	265.peg.923	267.peg.81	261.peg.361	262.peg.623	263.peg.471	266.peg.1137	268.peg.271	269.peg.22
12	12	1	258.peg.393	259.peg.2037	260.peg.1915	264.peg.35	265.peg.612	267.peg.394	261.peg.1677	262.peg.689	263.peg.630	266.peg.653	268.peg.503	269.peg.810
12	12	1	258.peg.79	259.peg.2348	260.peg.1600	264.peg.350	265.peg.924	267.peg.80	261.peg.362	262.peg.622	263.peg.472	266.peg.1136	268.peg.272	269.peg.21
12	12	1	258.peg.78	259.peg.2349	260.peg.1598	264.peg.351	265.peg.925	267.peg.79	261.peg.364	262.peg.620	263.peg.474	266.peg.1134	268.peg.274	269.peg.19
12	12	1	258.peg.77	259.peg.2350	260.peg.1597	264.peg.352	265.peg.926	267.peg.78	261.peg.365	262.peg.619	263.peg.475	266.peg.1133	268.peg.275	269.peg.18
12	12	1	258.peg.76	259.peg.2351	260.peg.1596	264.peg.353	265.peg.927	267.peg.77	261.peg.366	262.peg.618	263.peg.476	266.peg.1132	268.peg.276	269.peg.17
12	12	1	258.peg.75	259.peg.2352	260.peg.1595	264.peg.354	265.peg.928	267.peg.76	261.peg.367	262.peg.617	263.peg.477	266.peg.1131	268.peg.277	269.peg.16
12	12	1	258.peg.74	259.peg.2353	260.peg.1594	264.peg.355	265.peg.929	267.peg.75	261.peg.368	262.peg.616	263.peg.478	266.peg.1130	268.peg.278	269.peg.15
12	12	1	258.peg.73	259.peg.2354	260.peg.1593	264.peg.356	265.peg.930	267.peg.74	261.peg.369	262.peg.615	263.peg.479	266.peg.1129	268.peg.279	269.peg.14
12	12	1	258.peg.72	259.peg.2355	260.peg.1592	264.peg.357	265.peg.931	267.peg.73	261.peg.370	262.peg.614	263.peg.480	266.peg.1128	268.peg.280	269.peg.13
12	12	1	258.peg.71	259.peg.2356	260.peg.1591	264.peg.358	265.peg.932	267.peg.72	261.peg.371	262.peg.613	263.peg.481	266.peg.1127	268.peg.281	269.peg.12
12	12	1	258.peg.70	259.peg.2357	260.peg.1590	264.peg.359	265.peg.933	267.peg.71	261.peg.372	262.peg.612	263.peg.482	266.peg.1126	268.peg.282	269.peg.11
12	12	1	258.peg.392	259.peg.2038	260.peg.1914	264.peg.36	265.peg.613	267.peg.393	261.peg.1676	262.peg.688	263.peg.629	266.peg.654	268.peg.502	269.peg.809
12	12	1	258.peg.69	259.peg.2358	260.peg.1589	264.peg.360	265.peg.934	267.peg.70	261.peg.373	262.peg.611	263.peg.483	266.peg.1125	268.peg.283	269.peg.10
12	12	1	258.peg.68	259.peg.2359	260.peg.1588	264.peg.361	265.peg.935	267.peg.69	261.peg.374	262.peg.610	263.peg.484	266.peg.1124	268.peg.284	269.peg.9
12	12	1	258.peg.67	259.peg.2360	260.peg.1587	264.peg.362	265.peg.936	267.peg.68	261.peg.375	262.peg.609	263.peg.485	266.peg.1123	268.peg.285	269.peg.8
12	12	1	258.peg.66	259.peg.2361	260.peg.1586	264.peg.363	265.peg.937	267.peg.67	261.peg.376	262.peg.608	263.peg.486	266.peg.1122	268.peg.286	269.peg.7
12	12	1	258.peg.65	259.peg.2362	260.peg.1585	264.peg.364	265.peg.938	267.peg.66	261.peg.377	262.peg.607	263.peg.487	266.peg.1121	268.peg.287	269.peg.6
12	12	1	258.peg.64	259.peg.2363	260.peg.1584	264.peg.365	265.peg.939	267.peg.65	261.peg.378	262.peg.606	263.peg.488	266.peg.1120	268.peg.288	269.peg.5
12	12	1	258.peg.63	259.peg.2364	260.peg.1583	264.peg.366	265.peg.940	267.peg.64	261.peg.379	262.peg.605	263.peg.489	266.peg.1119	268.peg.289	269.peg.4
12	12	1	258.peg.62	259.peg.2365	260.peg.1582	264.peg.367	265.peg.941	267.peg.63	261.peg.380	262.peg.604	263.peg.490	266.peg.1118	268.peg.290	269.peg.3
12	12	1	258.peg.391	259.peg.2039	260.peg.1913	264.peg.37	265.peg.614	267.peg.392	261.peg.1675	262.peg.687	263.peg.628	266.peg.655	268.peg.501	269.peg.808
12	12	1	258.peg.58	259.peg.2369	260.peg.1578	264.peg.371	265.peg.945	267.peg.59	261.peg.610	262.peg.329	263.peg.237	266.peg.2067	268.peg.1982	269.peg.2075
12	12	1	258.peg.57	259.peg.2370	260.peg.1577	264.peg.372	265.peg.946	267.peg.58	261.peg.609	262.peg.330	263.peg.238	266.peg.2068	268.peg.1981	269.peg.2074
12	12	1	258.peg.56	259.peg.2371	260.peg.1576	264.peg.373	265.peg.947	267.peg.57	261.peg.608	262.peg.331	263.peg.239	266.peg.2069	268.peg.1980	269.peg.2073
12	12	1	258.peg.55	259.peg.2372	260.peg.1575	264.peg.374	265.peg.948	267.peg.56	261.peg.607	262.peg.332	263.peg.240	266.peg.2070	268.peg.1979	269.peg.2072
12	12	1	258.peg.54	259.peg.2373	260.peg.1574	264.peg.375	265.peg.949	267.peg.55	261.peg.606	262.peg.333	263.peg.241	266.peg.2071	268.peg.1978	269.peg.2071
12	12	1	258.peg.53	259.peg.2375	260.peg.1573	264.peg.376	265.peg.950	267.peg.54	261.peg.605	262.peg.334	263.peg.242	266.peg.2072	268.peg.1977	269.peg.2070
12	12	1	258.peg.52	259.peg.2376	260.peg.1572	264.peg.377	265.peg.951	267.peg.53	261.peg.604	262.peg.335	263.peg.243	266.peg.2073	268.peg.1976	269.peg.2068
12	12	1	258.peg.51	259.peg.2377	260.peg.1571	264.peg.378	265.peg.952	267.peg.52	261.peg.603	262.peg.336	263.peg.244	266.peg.2074	268.peg.1975	269.peg.2067
12	12	1	258.peg.50	259.peg.2378	260.peg.1570	264.peg.379	265.peg.953	267.peg.51	261.peg.602	262.peg.337	263.peg.245	266.peg.2075	268.peg.1974	269.peg.2066
12	12	1	258.peg.390	259.peg.2040	260.peg.1912	264.peg.38	265.peg.615	267.peg.391	261.peg.1674	262.peg.686	263.peg.627	266.peg.656	268.peg.500	269.peg.807
12	12	1	258.peg.49	259.peg.2379	260.peg.1569	264.peg.380	265.peg.954	267.peg.50	261.peg.601	262.peg.338	263.peg.246	266.peg.2076	268.peg.1973	269.peg.2065
12	12	1	258.peg.48	259.peg.2380	260.peg.1568	264.peg.381	265.peg.955	267.peg.49	261.peg.600	262.peg.339	263.peg.247	266.peg.2077	268.peg.1972	269.peg.2064
12	12	1	258.peg.45	259.peg.2383	260.peg.1566	264.peg.384	265.peg.958	267.peg.46	261.peg.598	262.peg.341	263.peg.249	266.peg.2079	268.peg.1970	269.peg.2062
12	12	1	258.peg.44	259.peg.2384	260.peg.1565	264.peg.385	265.peg.959	267.peg.45	261.peg.597	262.peg.342	263.peg.250	266.peg.2080	268.peg.1969	269.peg.2061
12	12	1	258.peg.43	259.peg.2385	260.peg.1564	264.peg.386	265.peg.960	267.peg.44	261.peg.596	262.peg.343	263.peg.251	266.peg.2081	268.peg.1968	269.peg.2060
12	12	1	258.peg.42	259.peg.2386	260.peg.1563	264.peg.387	265.peg.961	267.peg.43	261.peg.595	262.peg.344	263.peg.252	266.peg.2082	268.peg.1967	269.peg.2059
12	12	1	258.peg.41	259.peg.2387	260.peg.1562	264.peg.388	265.peg.962	267.peg.42	261.peg.594	262.peg.345	263.peg.253	266.peg.2083	268.peg.1966	269.peg.2058
12	12	1	258.peg.40	259.peg.2388	260.peg.1561	264.peg.389	265.peg.963	267.peg.41	261.peg.593	262.peg.346	263.peg.254	266.peg.2084	268.peg.1965	269.peg.2057
12	12	1	258.peg.389	259.peg.2041	260.peg.1911	264.peg.39	265.peg.616	267.peg.390	261.peg.1673	262.peg.685	263.peg.626	266.peg.657	268.peg.499	269.peg.806
12	12	1	258.peg.39	259.peg.2389	260.peg.1560	264.peg.390	265.peg.964	267.peg.40	261.peg.592	262.peg.347	263.peg.255	266.peg.2085	268.peg.1964	269.peg.2056
12	12	1	258.peg.38	259.peg.2390	260.peg.1559	264.peg.391	265.peg.965	267.peg.39	261.peg.591	262.peg.348	263.peg.256	266.peg.2086	268.peg.1963	269.peg.2055
12	12	1	258.peg.37	259.peg.2391	260.peg.1558	264.peg.392	265.peg.966	267.peg.38	261.peg.590	262.peg.349	263.peg.257	266.peg.2087	268.peg.1962	269.peg.2054
12	12	1	258.peg.36	259.peg.2392	260.peg.1557	264.peg.393	265.peg.967	267.peg.37	261.peg.589	262.peg.350	263.peg.258	266.peg.2088	268.peg.1961	269.peg.2053
12	12	1	258.peg.35	259.peg.2393	260.peg.1556	264.peg.394	265.peg.968	267.peg.36	261.peg.588	262.peg.351	263.peg.259	266.peg.2089	268.peg.1960	269.peg.2052
12	12	1	258.peg.34	259.peg.2394	260.peg.1555	264.peg.395	265.peg.969	267.peg.35	261.peg.587	262.peg.352	263.peg.260	266.peg.2090	268.peg.1959	269.peg.2051
12	12	1	258.peg.33	259.peg.2395	260.peg.1554	264.peg.396	265.peg.970	267.peg.34	261.peg.586	262.peg.353	263.peg.261	266.peg.2091	268.peg.1958	269.peg.2050
12	12	1	258.peg.32	259.peg.2396	260.peg.1553	264.peg.397	265.peg.971	267.peg.33	261.peg.585	262.peg.354	263.peg.262	266.peg.2092	268.peg.1957	269.peg.2049
12	12	1	258.peg.31	259.peg.2397	260.peg.1552	264.peg.398	265.peg.972	267.peg.32	261.peg.584	262.peg.355	263.peg.263	266.peg.2093	268.peg.1956	269.peg.2048
12	12	1	258.peg.30	259.peg.2398	260.peg.1551	264.peg.399	265.peg.973	267.peg.31	261.peg.583	262.peg.356	263.peg.264	266.peg.2094	268.peg.1955	269.peg.2047
12	12	1	258.peg.424	259.peg.2006	260.peg.1946	264.peg.4	265.peg.581	267.peg.425	261.peg.1708	262.peg.720	263.peg.661	266.peg.623	268.peg.534	269.peg.842
12	12	1	258.peg.388	259.peg.2042	260.peg.1910	264.peg.40	265.peg.617	267.peg.389	261.peg.1672	262.peg.684	263.peg.625	266.peg.658	268.peg.498	269.peg.805
12	12	1	258.peg.29	259.peg.2399	260.peg.1550	264.peg.400	265.peg.974	267.peg.30	261.peg.582	262.peg.357	263.peg.265	266.peg.2095	268.peg.1954	269.peg.2046
12	12	1	258.peg.28	259.peg.2400	260.peg.1549	264.peg.401	265.peg.975	267.peg.29	261.peg.581	262.peg.358	263.peg.266	266.peg.2096	268.peg.1953	269.peg.2045
12	12	1	258.peg.26	259.peg.2401	260.peg.1547	264.peg.402	265.peg.976	267.peg.27	261.peg.579	262.peg.359	263.peg.267	266.peg.2097	268.peg.1952	269.peg.2043
12	12	1	258.peg.25	259.peg.2402	260.peg.1546	264.peg.403	265.peg.977	267.peg.26	261.peg.578	262.peg.360	263.peg.268	266.peg.2098	268.peg.1951	269.peg.2042
12	12	1	258.peg.24	259.peg.2403	260.peg.1545	264.peg.404	265.peg.978	267.peg.25	261.peg.577	262.peg.361	263.peg.269	266.peg.2099	268.peg.1950	269.peg.2041
12	12	1	258.peg.23	259.peg.2404	260.peg.1544	264.peg.405	265.peg.979	267.peg.24	261.peg.576	262.peg.362	263.peg.270	266.peg.2100	268.peg.1949	269.peg.2040
12	12	1	258.peg.22	259.peg.2405	260.peg.1543	264.peg.406	265.peg.980	267.peg.23	261.peg.575	262.peg.363	263.peg.271	266.peg.2101	268.peg.1948	269.peg.2039
12	12	1	258.peg.21	259.peg.2406	260.peg.1542	264.peg.407	265.peg.981	267.peg.22	261.peg.574	262.peg.364	263.peg.272	266.peg.2102	268.peg.1947	269.peg.2038
12	12	1	258.peg.20	259.peg.2407	260.peg.1541	264.peg.408	265.peg.982	267.peg.21	261.peg.573	262.peg.365	263.peg.273	266.peg.2103	268.peg.1946	269.peg.2037
12	12	1	258.peg.19	259.peg.2408	260.peg.1540	264.peg.409	265.peg.983	267.peg.20	261.peg.572	262.peg.366	263.peg.274	266.peg.2104	268.peg.1945	269.peg.2036
12	12	1	258.peg.387	259.peg.2043	260.peg.1909	264.peg.41	265.peg.618	267.peg.388	261.peg.1671	262.peg.683	263.peg.624	266.peg.659	268.peg.497	269.peg.804
12	12	1	258.peg.18	259.peg.2409	260.peg.1539	264.peg.410	265.peg.984	267.peg.19	261.peg.571	262.peg.367	263.peg.275	266.peg.2105	268.peg.1944	269.peg.2035
12	12	1	258.peg.17	259.peg.2410	260.peg.1538	264.peg.411	265.peg.985	267.peg.18	261.peg.570	262.peg.368	263.peg.276	266.peg.2106	268.peg.1943	269.peg.2034
12	12	1	258.peg.16	259.peg.2411	260.peg.1537	264.peg.412	265.peg.986	267.peg.17	261.peg.569	262.peg.369	263.peg.277	266.peg.2107	268.peg.1942	269.peg.2033
12	12	1	258.peg.15	259.peg.2412	260.peg.1536	264.peg.413	265.peg.987	267.peg.16	261.peg.568	262.peg.370	263.peg.278	266.peg.2108	268.peg.1941	269.peg.2032
12	12	1	258.peg.14	259.peg.2413	260.peg.1535	264.peg.414	265.peg.988	267.peg.15	261.peg.567	262.peg.371	263.peg.279	266.peg.2109	268.peg.1940	269.peg.2031
12	12	1	258.peg.13	259.peg.2414	260.peg.1534	264.peg.415	265.peg.989	267.peg.14	261.peg.566	262.peg.372	263.peg.280	266.peg.2110	268.peg.1939	269.peg.2030
12	12	1	258.peg.12	259.peg.2415	260.peg.1533	264.peg.416	265.peg.990	267.peg.13	261.peg.565	262.peg.373	263.peg.281	266.peg.2111	268.peg.1938	269.peg.2029
12	12	1	258.peg.11	259.peg.2416	260.peg.1532	264.peg.417	265.peg.991	267.peg.12	261.peg.564	262.peg.374	263.peg.282	266.peg.2112	268.peg.1937	269.peg.2028
12	12	1	258.peg.10	259.peg.2417	260.peg.1531	264.peg.418	265.peg.992	267.peg.11	261.peg.563	262.peg.375	263.peg.283	266.peg.2113	268.peg.1936	269.peg.2027
12	12	1	258.peg.9	259.peg.2418	260.peg.1530	264.peg.419	265.peg.993	267.peg.10	261.peg.562	262.peg.376	263.peg.284	266.peg.2114	268.peg.1935	269.peg.2026
12	12	1	258.peg.386	259.peg.2044	260.peg.1908	264.peg.42	265.peg.619	267.peg.387	261.peg.1670	262.peg.682	263.peg.623	266.peg.660	268.peg.496	269.peg.803
12	12	1	258.peg.8	259.peg.2419	260.peg.1529	264.peg.420	265.peg.994	267.peg.9	261.peg.561	262.peg.377	263.peg.285	266.peg.2115	268.peg.1934	269.peg.2025
12	12	1	258.peg.7	259.peg.2420	260.peg.1528	264.peg.421	265.peg.995	267.peg.8	261.peg.560	262.peg.378	263.peg.286	266.peg.2116	268.peg.1933	269.peg.2024
12	12	1	258.peg.6	259.peg.2421	260.peg.1527	264.peg.422	265.peg.996	267.peg.7	261.peg.559	262.peg.379	263.peg.287	266.peg.2117	268.peg.1932	269.peg.2023
12	12	1	258.peg.5	259.peg.2422	260.peg.1526	264.peg.423	265.peg.997	267.peg.6	261.peg.558	262.peg.380	263.peg.288	266.peg.2118	268.peg.1931	269.peg.2022
12	12	1	258.peg.4	259.peg.2423	260.peg.1525	264.peg.424	265.peg.998	267.peg.5	261.peg.557	262.peg.381	263.peg.289	266.peg.2119	268.peg.1930	269.peg.2021
12	12	1	258.peg.3	259.peg.2424	260.peg.1524	264.peg.425	265.peg.999	267.peg.4	261.peg.556	262.peg.382	263.peg.290	266.peg.2120	268.peg.1929	269.peg.2020
12	12	1	258.peg.2	259.peg.2425	260.peg.1523	264.peg.426	265.peg.1000	267.peg.3	261.peg.555	262.peg.383	263.peg.291	266.peg.2121	268.peg.1928	269.peg.2019
12	12	1	258.peg.2342	259.peg.1044	260.peg.868	264.peg.429	265.peg.385	267.peg.1715	261.peg.1893	262.peg.2610	263.peg.1203	266.peg.46	268.peg.374	269.peg.430
12	12	1	258.peg.385	259.peg.2045	260.peg.1907	264.peg.43	265.peg.620	267.peg.386	261.peg.1669	262.peg.681	263.peg.622	266.peg.661	268.peg.495	269.peg.802
10	10	1	258.peg.2341	259.peg.1045	260.peg.867	264.peg.430	265.peg.384	267.peg.1714	261.peg.1892	*	*	266.peg.47	268.peg.375	269.peg.431
12	12	1	258.peg.2340	259.peg.1046	260.peg.866	264.peg.431	265.peg.383	267.peg.1713	261.peg.1891	262.peg.2608	263.peg.1201	266.peg.48	268.peg.376	269.peg.432
12	12	1	258.peg.2339	259.peg.1047	260.peg.865	264.peg.432	265.peg.382	267.peg.1712	261.peg.1890	262.peg.2607	263.peg.1200	266.peg.49	268.peg.377	269.peg.433
12	12	1	258.peg.2338	259.peg.1048	260.peg.864	264.peg.433	265.peg.381	267.peg.1711	261.peg.1889	262.peg.2606	263.peg.1199	266.peg.50	268.peg.378	269.peg.434
12	12	1	258.peg.2337	259.peg.1049	260.peg.863	264.peg.434	265.peg.380	267.peg.1710	261.peg.1888	262.peg.2605	263.peg.1198	266.peg.51	268.peg.379	269.peg.435
11	11	1	258.peg.2336	259.peg.1050	260.peg.862	264.peg.435	265.peg.379	267.peg.1709	261.peg.1887	262.peg.2604	263.peg.1197	266.peg.52	268.peg.380	*
12	12	1	258.peg.2335	259.peg.1051	260.peg.861	264.peg.436	265.peg.378	267.peg.1708	261.peg.1874	262.peg.2592	263.peg.1185	266.peg.65	268.peg.393	269.peg.448
11	11	1	258.peg.2334	259.peg.1052	*	264.peg.437	265.peg.377	267.peg.1707	261.peg.1873	262.peg.2591	263.peg.1184	266.peg.66	268.peg.394	269.peg.449
12	12	1	258.peg.2333	259.peg.1053	260.peg.858	264.peg.438	265.peg.376	267.peg.1706	261.peg.1872	262.peg.2590	263.peg.1183	266.peg.67	268.peg.395	269.peg.450
12	12	1	258.peg.2332	259.peg.1054	260.peg.857	264.peg.439	265.peg.375	267.peg.1705	261.peg.1871	262.peg.2589	263.peg.1182	266.peg.68	268.peg.396	269.peg.451
12	12	1	258.peg.384	259.peg.2046	260.peg.1906	264.peg.44	265.peg.621	267.peg.385	261.peg.1668	262.peg.680	263.peg.621	266.peg.662	268.peg.494	269.peg.801
12	12	1	258.peg.2331	259.peg.1055	260.peg.856	264.peg.440	265.peg.374	267.peg.1704	261.peg.1869	262.peg.2588	263.peg.1181	266.peg.69	268.peg.398	269.peg.452
12	12	1	258.peg.2330	259.peg.1056	260.peg.855	264.peg.441	265.peg.373	267.peg.1703	261.peg.1868	262.peg.2587	263.peg.1180	266.peg.70	268.peg.399	269.peg.453
12	12	1	258.peg.2329	259.peg.1057	260.peg.854	264.peg.442	265.peg.372	267.peg.1702	261.peg.1867	262.peg.2586	263.peg.1179	266.peg.71	268.peg.400	269.peg.454
12	12	1	258.peg.2328	259.peg.1058	260.peg.853	264.peg.443	265.peg.371	267.peg.1701	261.peg.1866	262.peg.2585	263.peg.1178	266.peg.72	268.peg.401	269.peg.455
12	12	1	258.peg.2327	259.peg.1059	260.peg.852	264.peg.444	265.peg.370	267.peg.1700	261.peg.1865	262.peg.2584	263.peg.1177	266.peg.73	268.peg.402	269.peg.456
12	12	1	258.peg.2326	259.peg.1060	260.peg.851	264.peg.445	265.peg.369	267.peg.1699	261.peg.1864	262.peg.2583	263.peg.1176	266.peg.74	268.peg.403	269.peg.457
12	12	1	258.peg.2325	259.peg.1061	260.peg.850	264.peg.446	265.peg.368	267.peg.1698	261.peg.1863	262.peg.2582	263.peg.1175	266.peg.75	268.peg.404	269.peg.458
12	12	1	258.peg.2324	259.peg.1062	260.peg.849	264.peg.447	265.peg.367	267.peg.1697	261.peg.1862	262.peg.2581	263.peg.1174	266.peg.76	268.peg.405	269.peg.459
12	12	1	258.peg.2323	259.peg.1063	260.peg.848	264.peg.448	265.peg.366	267.peg.1696	261.peg.1861	262.peg.2580	263.peg.1173	266.peg.77	268.peg.406	269.peg.460
12	12	1	258.peg.2322	259.peg.1064	260.peg.847	264.peg.449	265.peg.365	267.peg.1695	261.peg.1860	262.peg.2579	263.peg.1172	266.peg.78	268.peg.407	269.peg.461
12	12	1	258.peg.383	259.peg.2047	260.peg.1905	264.peg.45	265.peg.622	267.peg.384	261.peg.1667	262.peg.679	263.peg.620	266.peg.663	268.peg.493	269.peg.800
12	12	1	258.peg.2321	259.peg.1065	260.peg.846	264.peg.450	265.peg.364	267.peg.1694	261.peg.1859	262.peg.2578	263.peg.1171	266.peg.79	268.peg.408	269.peg.462
12	12	1	258.peg.2320	259.peg.1066	260.peg.845	264.peg.451	265.peg.363	267.peg.1693	261.peg.1858	262.peg.2577	263.peg.1170	266.peg.80	268.peg.409	269.peg.463
12	12	1	258.peg.2319	259.peg.1067	260.peg.844	264.peg.452	265.peg.362	267.peg.1692	261.peg.1857	262.peg.2576	263.peg.1169	266.peg.81	268.peg.410	269.peg.464
12	12	1	258.peg.2318	259.peg.1068	260.peg.843	264.peg.453	265.peg.361	267.peg.1691	261.peg.1856	262.peg.2575	263.peg.1168	266.peg.82	268.peg.411	269.peg.465
12	12	1	258.peg.2317	259.peg.1069	260.peg.842	264.peg.454	265.peg.360	267.peg.1690	261.peg.1855	262.peg.2574	263.peg.1167	266.peg.83	268.peg.412	269.peg.466
12	12	1	258.peg.2316	259.peg.1070	260.peg.841	264.peg.455	265.peg.359	267.peg.1689	261.peg.1854	262.peg.2573	263.peg.1166	266.peg.84	268.peg.413	269.peg.467
12	12	1	258.peg.2315	259.peg.1071	260.peg.840	264.peg.456	265.peg.358	267.peg.1688	261.peg.1853	262.peg.2572	263.peg.1165	266.peg.85	268.peg.414	269.peg.468
12	12	1	258.peg.2314	259.peg.1072	260.peg.839	264.peg.457	265.peg.357	267.peg.1687	261.peg.1852	262.peg.2570	263.peg.1164	266.peg.87	268.peg.415	269.peg.470
10	10	1	258.peg.2313	259.peg.1073	260.peg.838	264.peg.458	265.peg.356	267.peg.1686	261.peg.1851	*	*	266.peg.88	268.peg.416	269.peg.471
12	12	1	258.peg.2312	259.peg.1074	260.peg.837	264.peg.459	265.peg.355	267.peg.1685	261.peg.1850	262.peg.2566	263.peg.1160	266.peg.89	268.peg.417	269.peg.472
12	12	1	258.peg.382	259.peg.2048	260.peg.1904	264.peg.46	265.peg.623	267.peg.383	261.peg.1666	262.peg.678	263.peg.619	266.peg.664	268.peg.492	269.peg.799
12	12	1	258.peg.2310	259.peg.1076	260.peg.834	264.peg.461	265.peg.353	267.peg.1683	261.peg.1849	262.peg.2565	263.peg.1159	266.peg.90	268.peg.418	269.peg.473
12	12	1	258.peg.2309	259.peg.1077	260.peg.833	264.peg.462	265.peg.352	267.peg.1682	261.peg.1848	262.peg.2564	263.peg.1158	266.peg.91	268.peg.419	269.peg.474
12	12	1	258.peg.2308	259.peg.1078	260.peg.832	264.peg.463	265.peg.351	267.peg.1681	261.peg.1847	262.peg.2563	263.peg.1157	266.peg.92	268.peg.420	269.peg.475
12	12	1	258.peg.2307	259.peg.1079	260.peg.831	264.peg.464	265.peg.350	267.peg.1680	261.peg.1846	262.peg.2562	263.peg.1156	266.peg.93	268.peg.421	269.peg.476
8	8	1	258.peg.2306	259.peg.1080	260.peg.830	264.peg.465	265.peg.349	267.peg.1679	261.peg.1845	*	*	*	268.peg.422	*
8	8	1	258.peg.2305	259.peg.1081	260.peg.829	264.peg.466	265.peg.348	267.peg.1678	261.peg.1843	*	*	*	268.peg.424	*
10	10	1	258.peg.2304	259.peg.1082	260.peg.828	264.peg.467	265.peg.347	267.peg.1677	261.peg.1842	*	*	266.peg.97	268.peg.425	269.peg.480
10	10	1	258.peg.2303	259.peg.1083	260.peg.827	264.peg.468	265.peg.346	267.peg.1676	261.peg.1841	*	*	266.peg.98	268.peg.426	269.peg.481
8	8	1	258.peg.2302	259.peg.1084	260.peg.826	264.peg.469	265.peg.345	267.peg.1675	261.peg.1840	*	*	*	268.peg.427	*
12	12	1	258.peg.381	259.peg.2049	260.peg.1903	264.peg.47	265.peg.624	267.peg.382	261.peg.1665	262.peg.677	263.peg.618	266.peg.665	268.peg.491	269.peg.798
12	12	1	258.peg.2301	259.peg.1085	260.peg.825	264.peg.470	265.peg.344	267.peg.1674	261.peg.1839	262.peg.2553	263.peg.1147	266.peg.99	268.peg.428	269.peg.482
12	12	1	258.peg.2300	259.peg.1086	260.peg.824	264.peg.471	265.peg.343	267.peg.1673	261.peg.1837	262.peg.2552	263.peg.1146	266.peg.100	268.peg.430	269.peg.483
12	12	1	258.peg.2299	259.peg.1087	260.peg.823	264.peg.472	265.peg.342	267.peg.1672	261.peg.1835	262.peg.2551	263.peg.1145	266.peg.101	268.peg.432	269.peg.484
12	12	1	258.peg.2298	259.peg.1088	260.peg.822	264.peg.473	265.peg.341	267.peg.1671	261.peg.1834	262.peg.2550	263.peg.1144	266.peg.102	268.peg.433	269.peg.485
12	12	1	258.peg.2296	259.peg.1090	260.peg.820	264.peg.475	265.peg.339	267.peg.1669	261.peg.1832	262.peg.2548	263.peg.1142	266.peg.104	268.peg.435	269.peg.487
12	12	1	258.peg.2295	259.peg.1091	260.peg.819	264.peg.476	265.peg.338	267.peg.1668	261.peg.1831	262.peg.2547	263.peg.1141	266.peg.105	268.peg.436	269.peg.488
12	12	1	258.peg.2293	259.peg.1092	260.peg.818	264.peg.477	265.peg.337	267.peg.1667	261.peg.1830	262.peg.2546	263.peg.1140	266.peg.106	268.peg.437	269.peg.489
12	12	1	258.peg.2292	259.peg.1093	260.peg.817	264.peg.478	265.peg.336	267.peg.1666	261.peg.1829	262.peg.2545	263.peg.1139	266.peg.107	268.peg.438	269.peg.490
12	12	1	258.peg.2291	259.peg.1094	260.peg.816	264.peg.479	265.peg.335	267.peg.1665	261.peg.1828	262.peg.2544	263.peg.1138	266.peg.108	268.peg.439	269.peg.491
12	12	1	258.peg.380	259.peg.2050	260.peg.1902	264.peg.48	265.peg.625	267.peg.381	261.peg.1664	262.peg.676	263.peg.617	266.peg.666	268.peg.490	269.peg.797
12	12	1	258.peg.2290	259.peg.1095	260.peg.815	264.peg.480	265.peg.334	267.peg.1664	261.peg.1827	262.peg.2543	263.peg.1137	266.peg.109	268.peg.440	269.peg.492
12	12	1	258.peg.2289	259.peg.1096	260.peg.814	264.peg.481	265.peg.333	267.peg.1663	261.peg.1295	262.peg.1268	263.peg.1611	266.peg.110	268.peg.2039	269.peg.760
12	12	1	258.peg.2288	259.peg.1097	260.peg.813	264.peg.482	265.peg.332	267.peg.1662	261.peg.1296	262.peg.1269	263.peg.1610	266.peg.111	268.peg.2040	269.peg.759
12	12	1	258.peg.2287	259.peg.1098	260.peg.812	264.peg.483	265.peg.331	267.peg.1661	261.peg.1297	262.peg.1270	263.peg.1609	266.peg.112	268.peg.2041	269.peg.758
12	12	1	258.peg.2286	259.peg.1099	260.peg.811	264.peg.484	265.peg.330	267.peg.1660	261.peg.1298	262.peg.1271	263.peg.1608	266.peg.113	268.peg.2042	269.peg.757
12	12	1	258.peg.2285	259.peg.1100	260.peg.810	264.peg.485	265.peg.329	267.peg.1659	261.peg.1299	262.peg.1272	263.peg.1607	266.peg.114	268.peg.2043	269.peg.756
12	12	1	258.peg.2284	259.peg.1101	260.peg.809	264.peg.486	265.peg.328	267.peg.1658	261.peg.1300	262.peg.1273	263.peg.1606	266.peg.115	268.peg.2044	269.peg.755
12	12	1	258.peg.2283	259.peg.1102	260.peg.808	264.peg.487	265.peg.327	267.peg.1657	261.peg.1301	262.peg.1274	263.peg.1605	266.peg.116	268.peg.2045	269.peg.754
12	12	1	258.peg.2282	259.peg.1103	260.peg.807	264.peg.488	265.peg.326	267.peg.1656	261.peg.1302	262.peg.1275	263.peg.1604	266.peg.117	268.peg.2046	269.peg.753
12	12	1	258.peg.2281	259.peg.1104	260.peg.806	264.peg.489	265.peg.325	267.peg.1655	261.peg.1303	262.peg.1276	263.peg.1603	266.peg.118	268.peg.2047	269.peg.752
12	12	1	258.peg.379	259.peg.2051	260.peg.1901	264.peg.49	265.peg.626	267.peg.380	261.peg.1663	262.peg.675	263.peg.616	266.peg.667	268.peg.489	269.peg.796
12	12	1	258.peg.2280	259.peg.1105	260.peg.805	264.peg.490	265.peg.324	267.peg.1654	261.peg.1304	262.peg.1277	263.peg.1602	266.peg.119	268.peg.2048	269.peg.751
12	12	1	258.peg.2279	259.peg.1106	260.peg.804	264.peg.491	265.peg.323	267.peg.1653	261.peg.1305	262.peg.1278	263.peg.1601	266.peg.120	268.peg.2049	269.peg.750
12	12	1	258.peg.2275	259.peg.1111	260.peg.799	264.peg.496	265.peg.319	267.peg.1648	261.peg.1307	262.peg.1280	263.peg.1599	266.peg.122	268.peg.2051	269.peg.748
12	12	1	258.peg.2274	259.peg.1112	260.peg.798	264.peg.497	265.peg.318	267.peg.1647	261.peg.1308	262.peg.1281	263.peg.1598	266.peg.123	268.peg.2052	269.peg.747
12	12	1	258.peg.2273	259.peg.1113	260.peg.797	264.peg.498	265.peg.317	267.peg.1646	261.peg.1309	262.peg.1282	263.peg.1597	266.peg.124	268.peg.2053	269.peg.746
12	12	1	258.peg.2272	259.peg.1114	260.peg.796	264.peg.499	265.peg.316	267.peg.1645	261.peg.1310	262.peg.1283	263.peg.1596	266.peg.125	268.peg.2054	269.peg.745
12	12	1	258.peg.423	259.peg.2007	260.peg.1945	264.peg.5	265.peg.582	267.peg.424	261.peg.1707	262.peg.719	263.peg.660	266.peg.624	268.peg.533	269.peg.841
12	12	1	258.peg.378	259.peg.2052	260.peg.1900	264.peg.50	265.peg.627	267.peg.379	261.peg.1662	262.peg.674	263.peg.615	266.peg.668	268.peg.488	269.peg.795
12	12	1	258.peg.2271	259.peg.1115	260.peg.795	264.peg.500	265.peg.315	267.peg.1644	261.peg.1311	262.peg.1284	263.peg.1595	266.peg.126	268.peg.2055	269.peg.744
12	12	1	258.peg.2270	259.peg.1116	260.peg.794	264.peg.501	265.peg.314	267.peg.1643	261.peg.1312	262.peg.1285	263.peg.1594	266.peg.127	268.peg.2056	269.peg.743
12	12	1	258.peg.2269	259.peg.1117	260.peg.793	264.peg.502	265.peg.313	267.peg.1642	261.peg.1313	262.peg.1286	263.peg.1593	266.peg.128	268.peg.2057	269.peg.742
12	12	1	258.peg.2268	259.peg.1118	260.peg.792	264.peg.503	265.peg.312	267.peg.1641	261.peg.1314	262.peg.1287	263.peg.1592	266.peg.129	268.peg.2058	269.peg.741
12	12	1	258.peg.2267	259.peg.1119	260.peg.791	264.peg.504	265.peg.311	267.peg.1640	261.peg.1315	262.peg.1288	263.peg.1591	266.peg.130	268.peg.2059	269.peg.740
12	12	1	258.peg.2266	259.peg.1120	260.peg.790	264.peg.505	265.peg.310	267.peg.1639	261.peg.1316	262.peg.1289	263.peg.1590	266.peg.131	268.peg.2060	269.peg.739
12	12	1	258.peg.2265	259.peg.1121	260.peg.789	264.peg.506	265.peg.309	267.peg.1638	261.peg.1317	262.peg.1290	263.peg.1589	266.peg.132	268.peg.2061	269.peg.738
12	12	1	258.peg.2264	259.peg.1122	260.peg.788	264.peg.507	265.peg.308	267.peg.1637	261.peg.1318	262.peg.1291	263.peg.1588	266.peg.133	268.peg.2062	269.peg.737
12	12	1	258.peg.2263	259.peg.1123	260.peg.787	264.peg.508	265.peg.307	267.peg.1636	261.peg.1319	262.peg.1292	263.peg.1587	266.peg.134	268.peg.2063	269.peg.736
12	12	1	258.peg.2262	259.peg.1124	260.peg.786	264.peg.509	265.peg.306	267.peg.1635	261.peg.1320	262.peg.1293	263.peg.1586	266.peg.135	268.peg.2065	269.peg.735
12	12	1	258.peg.377	259.peg.2053	260.peg.1899	264.peg.51	265.peg.628	267.peg.378	261.peg.1661	262.peg.673	263.peg.614	266.peg.669	268.peg.487	269.peg.794
12	12	1	258.peg.2261	259.peg.1125	260.peg.785	264.peg.510	265.peg.305	267.peg.1634	261.peg.1321	262.peg.1294	263.peg.1585	266.peg.136	268.peg.2066	269.peg.734
12	12	1	258.peg.2260	259.peg.1126	260.peg.784	264.peg.511	265.peg.304	267.peg.1633	261.peg.1322	262.peg.1295	263.peg.1584	266.peg.137	268.peg.2067	269.peg.733
12	12	1	258.peg.2258	259.peg.1128	260.peg.782	264.peg.513	265.peg.302	267.peg.1631	261.peg.1323	262.peg.1296	263.peg.1583	266.peg.138	268.peg.2068	269.peg.732
12	12	1	258.peg.2257	259.peg.1129	260.peg.781	264.peg.514	265.peg.301	267.peg.1630	261.peg.1324	262.peg.1297	263.peg.1582	266.peg.139	268.peg.2069	269.peg.731
12	12	1	258.peg.2256	259.peg.1130	260.peg.780	264.peg.515	265.peg.300	267.peg.1629	261.peg.1325	262.peg.1298	263.peg.1581	266.peg.140	268.peg.2070	269.peg.730
12	12	1	258.peg.2254	259.peg.1132	260.peg.778	264.peg.517	265.peg.298	267.peg.1627	261.peg.1326	262.peg.1299	263.peg.1580	266.peg.141	268.peg.2071	269.peg.729
12	12	1	258.peg.2253	259.peg.1133	260.peg.777	264.peg.518	265.peg.297	267.peg.1626	261.peg.1327	262.peg.1300	263.peg.1579	266.peg.142	268.peg.2072	269.peg.728
12	12	1	258.peg.2252	259.peg.1134	260.peg.776	264.peg.519	265.peg.296	267.peg.1625	261.peg.1328	262.peg.1301	263.peg.1578	266.peg.143	268.peg.2073	269.peg.727
12	12	1	258.peg.376	259.peg.2054	260.peg.1898	264.peg.52	265.peg.629	267.peg.377	261.peg.1660	262.peg.672	263.peg.613	266.peg.670	268.peg.486	269.peg.793
12	12	1	258.peg.2251	259.peg.1135	260.peg.775	264.peg.520	265.peg.295	267.peg.1624	261.peg.1329	262.peg.1302	263.peg.1577	266.peg.144	268.peg.2074	269.peg.726
12	12	1	258.peg.2250	259.peg.1136	260.peg.774	264.peg.521	265.peg.294	267.peg.1623	261.peg.1330	262.peg.1303	263.peg.1576	266.peg.145	268.peg.2075	269.peg.725
12	12	1	258.peg.2249	259.peg.1137	260.peg.773	264.peg.522	265.peg.293	267.peg.1622	261.peg.1331	262.peg.1304	263.peg.1575	266.peg.146	268.peg.2076	269.peg.724
12	12	1	258.peg.2248	259.peg.1138	260.peg.772	264.peg.523	265.peg.292	267.peg.1621	261.peg.1332	262.peg.1305	263.peg.1574	266.peg.147	268.peg.2077	269.peg.723
12	12	1	258.peg.2247	259.peg.1139	260.peg.771	264.peg.524	265.peg.291	267.peg.1620	261.peg.1333	262.peg.1306	263.peg.1573	266.peg.148	268.peg.2078	269.peg.722
12	12	1	258.peg.2246	259.peg.1140	260.peg.770	264.peg.525	265.peg.290	267.peg.1619	261.peg.1334	262.peg.1307	263.peg.1572	266.peg.149	268.peg.2079	269.peg.721
12	12	1	258.peg.2245	259.peg.1141	260.peg.769	264.peg.526	265.peg.289	267.peg.1618	261.peg.1335	262.peg.1308	263.peg.1571	266.peg.150	268.peg.2080	269.peg.720
12	12	1	258.peg.2244	259.peg.1142	260.peg.768	264.peg.527	265.peg.288	267.peg.1617	261.peg.1336	262.peg.1309	263.peg.1570	266.peg.151	268.peg.2081	269.peg.719
12	12	1	258.peg.2243	259.peg.1143	260.peg.767	264.peg.528	265.peg.287	267.peg.1616	261.peg.1337	262.peg.1310	263.peg.1569	266.peg.152	268.peg.2082	269.peg.718
12	12	1	258.peg.375	259.peg.2055	260.peg.1897	264.peg.53	265.peg.630	267.peg.376	261.peg.1659	262.peg.671	263.peg.612	266.peg.671	268.peg.485	269.peg.792
12	12	1	258.peg.2232	259.peg.1154	260.peg.757	264.peg.539	265.peg.275	267.peg.1605	261.peg.1347	262.peg.1319	263.peg.1560	266.peg.161	268.peg.932	269.peg.709
12	12	1	258.peg.374	259.peg.2056	260.peg.1896	264.peg.54	265.peg.631	267.peg.375	261.peg.1658	262.peg.670	263.peg.611	266.peg.672	268.peg.484	269.peg.791
12	12	1	258.peg.2231	259.peg.1155	260.peg.756	264.peg.540	265.peg.274	267.peg.1604	261.peg.1348	262.peg.1320	263.peg.1559	266.peg.162	268.peg.933	269.peg.708
12	12	1	258.peg.2228	259.peg.1158	260.peg.753	264.peg.541	265.peg.273	267.peg.1601	261.peg.1350	262.peg.1322	263.peg.1557	266.peg.164	268.peg.935	269.peg.706
12	12	1	258.peg.2227	259.peg.1159	260.peg.752	264.peg.542	265.peg.272	267.peg.1600	261.peg.1351	262.peg.1323	263.peg.1556	266.peg.165	268.peg.936	269.peg.705
12	12	1	258.peg.2223	259.peg.1163	260.peg.748	264.peg.545	265.peg.268	267.peg.1597	261.peg.1355	262.peg.1327	263.peg.1554	266.peg.168	268.peg.939	269.peg.702
12	12	1	258.peg.2222	259.peg.1164	260.peg.747	264.peg.546	265.peg.267	267.peg.1596	261.peg.1356	262.peg.1328	263.peg.1553	266.peg.169	268.peg.940	269.peg.701
12	12	1	258.peg.2221	259.peg.1165	260.peg.746	264.peg.547	265.peg.266	267.peg.1595	261.peg.1357	262.peg.1329	263.peg.1552	266.peg.170	268.peg.941	269.peg.700
12	12	1	258.peg.2220	259.peg.1166	260.peg.745	264.peg.548	265.peg.265	267.peg.1594	261.peg.1358	262.peg.1330	263.peg.1551	266.peg.171	268.peg.942	269.peg.699
12	12	1	258.peg.2219	259.peg.1167	260.peg.744	264.peg.549	265.peg.264	267.peg.1593	261.peg.1359	262.peg.1331	263.peg.1550	266.peg.172	268.peg.943	269.peg.698
12	12	1	258.peg.373	259.peg.2057	260.peg.1895	264.peg.55	265.peg.632	267.peg.374	261.peg.1657	262.peg.669	263.peg.610	266.peg.673	268.peg.483	269.peg.790
12	12	1	258.peg.2218	259.peg.1168	260.peg.743	264.peg.550	265.peg.263	267.peg.1592	261.peg.1360	262.peg.1332	263.peg.1549	266.peg.173	268.peg.944	269.peg.697
12	12	1	258.peg.2217	259.peg.1169	260.peg.742	264.peg.551	265.peg.262	267.peg.1591	261.peg.1361	262.peg.1333	263.peg.1548	266.peg.174	268.peg.945	269.peg.696
12	12	1	258.peg.2216	259.peg.1170	260.peg.741	264.peg.552	265.peg.261	267.peg.1590	261.peg.1362	262.peg.1334	263.peg.1547	266.peg.175	268.peg.946	269.peg.695
12	12	1	258.peg.2215	259.peg.1171	260.peg.740	264.peg.553	265.peg.260	267.peg.1589	261.peg.1363	262.peg.1335	263.peg.1546	266.peg.176	268.peg.947	269.peg.694
11	11	1	258.peg.2214	259.peg.1172	260.peg.739	264.peg.554	265.peg.259	267.peg.1588	261.peg.1364	262.peg.1336	263.peg.1545	266.peg.177	268.peg.948	*
12	12	1	258.peg.2213	259.peg.1173	260.peg.738	264.peg.555	265.peg.258	267.peg.1587	261.peg.1365	262.peg.1337	263.peg.1544	266.peg.178	268.peg.949	269.peg.692
12	12	1	258.peg.372	259.peg.2058	260.peg.1894	264.peg.56	265.peg.633	267.peg.373	261.peg.1656	262.peg.668	263.peg.609	266.peg.674	268.peg.482	269.peg.789
8	8	1	258.peg.2209	259.peg.1178	260.peg.734	264.peg.560	265.peg.254	267.peg.1583	261.peg.1366	*	*	*	268.peg.950	*
11	11	1	258.peg.2207	259.peg.1180	260.peg.732	264.peg.562	265.peg.252	267.peg.1581	261.peg.1384	262.peg.1342	263.peg.1539	266.peg.183	268.peg.968	*
12	12	1	258.peg.2206	259.peg.1181	260.peg.731	264.peg.563	265.peg.251	267.peg.1580	261.peg.1385	262.peg.1343	263.peg.1538	266.peg.184	268.peg.969	269.peg.687
12	12	1	258.peg.2205	259.peg.1182	260.peg.730	264.peg.564	265.peg.250	267.peg.1579	261.peg.1386	262.peg.1344	263.peg.1537	266.peg.185	268.peg.970	269.peg.686
12	12	1	258.peg.2204	259.peg.1183	260.peg.729	264.peg.565	265.peg.249	267.peg.1578	261.peg.1387	262.peg.1345	263.peg.1536	266.peg.186	268.peg.971	269.peg.685
12	12	1	258.peg.2203	259.peg.1184	260.peg.728	264.peg.566	265.peg.248	267.peg.1577	261.peg.1388	262.peg.1346	263.peg.1535	266.peg.187	268.peg.972	269.peg.684
12	12	1	258.peg.2202	259.peg.1185	260.peg.727	264.peg.567	265.peg.247	267.peg.1576	261.peg.1389	262.peg.1347	263.peg.1534	266.peg.188	268.peg.973	269.peg.683
12	12	1	258.peg.2201	259.peg.1186	260.peg.726	264.peg.568	265.peg.246	267.peg.1575	261.peg.1390	262.peg.1348	263.peg.1533	266.peg.189	268.peg.974	269.peg.682
12	12	1	258.peg.2200	259.peg.1187	260.peg.725	264.peg.569	265.peg.245	267.peg.1574	261.peg.1391	262.peg.1349	263.peg.1532	266.peg.190	268.peg.975	269.peg.681
12	12	1	258.peg.371	259.peg.2059	260.peg.1893	264.peg.57	265.peg.634	267.peg.372	261.peg.1655	262.peg.667	263.peg.608	266.peg.675	268.peg.481	269.peg.788
12	12	1	258.peg.2198	259.peg.1189	260.peg.723	264.peg.571	265.peg.243	267.peg.1572	261.peg.1392	262.peg.1350	263.peg.1531	266.peg.191	268.peg.976	269.peg.680
12	12	1	258.peg.2197	259.peg.1190	260.peg.722	264.peg.572	265.peg.242	267.peg.1571	261.peg.1393	262.peg.1351	263.peg.1530	266.peg.192	268.peg.977	269.peg.679
11	11	1	258.peg.2196	259.peg.1191	260.peg.721	264.peg.573	265.peg.241	267.peg.1570	261.peg.1394	262.peg.1352	263.peg.1529	266.peg.193	268.peg.978	*
12	12	1	258.peg.2195	259.peg.1192	260.peg.720	264.peg.574	265.peg.240	267.peg.1569	261.peg.1395	262.peg.1353	263.peg.1528	266.peg.194	268.peg.979	269.peg.676
12	12	1	258.peg.2194	259.peg.1193	260.peg.719	264.peg.575	265.peg.239	267.peg.1568	261.peg.1396	262.peg.1354	263.peg.1527	266.peg.195	268.peg.980	269.peg.675
12	12	1	258.peg.2193	259.peg.1194	260.peg.718	264.peg.576	265.peg.238	267.peg.1567	261.peg.1397	262.peg.1355	263.peg.1526	266.peg.196	268.peg.981	269.peg.674
12	12	1	258.peg.2192	259.peg.1195	260.peg.717	264.peg.577	265.peg.237	267.peg.1566	261.peg.1398	262.peg.1356	263.peg.1525	266.peg.197	268.peg.982	269.peg.673
12	12	1	258.peg.2191	259.peg.1196	260.peg.716	264.peg.578	265.peg.236	267.peg.1565	261.peg.1399	262.peg.1357	263.peg.1524	266.peg.198	268.peg.983	269.peg.672
12	12	1	258.peg.2190	259.peg.1197	260.peg.715	264.peg.579	265.peg.235	267.peg.1564	261.peg.1400	262.peg.1358	263.peg.1523	266.peg.199	268.peg.984	269.peg.671
12	12	1	258.peg.370	259.peg.2060	260.peg.1892	264.peg.58	265.peg.635	267.peg.371	261.peg.1654	262.peg.666	263.peg.607	266.peg.676	268.peg.480	269.peg.787
12	12	1	258.peg.2189	259.peg.1198	260.peg.714	264.peg.580	265.peg.234	267.peg.1563	261.peg.1401	262.peg.1359	263.peg.1522	266.peg.200	268.peg.985	269.peg.670
12	12	1	258.peg.2188	259.peg.1199	260.peg.713	264.peg.581	265.peg.233	267.peg.1562	261.peg.1405	262.peg.1363	263.peg.1518	266.peg.204	268.peg.989	269.peg.666
12	12	1	258.peg.2185	259.peg.1202	260.peg.710	264.peg.584	265.peg.230	267.peg.1559	261.peg.1407	262.peg.1365	263.peg.1516	266.peg.206	268.peg.991	269.peg.664
12	12	1	258.peg.2184	259.peg.1203	260.peg.709	264.peg.585	265.peg.229	267.peg.1558	261.peg.1408	262.peg.1366	263.peg.1515	266.peg.207	268.peg.992	269.peg.663
12	12	1	258.peg.2183	259.peg.1204	260.peg.708	264.peg.586	265.peg.228	267.peg.1557	261.peg.1409	262.peg.1367	263.peg.1514	266.peg.208	268.peg.993	269.peg.662
12	12	1	258.peg.2182	259.peg.1205	260.peg.707	264.peg.587	265.peg.227	267.peg.1556	261.peg.1410	262.peg.1368	263.peg.1513	266.peg.209	268.peg.994	269.peg.661
12	12	1	258.peg.2181	259.peg.1206	260.peg.706	264.peg.588	265.peg.226	267.peg.1555	261.peg.1411	262.peg.1369	263.peg.1512	266.peg.210	268.peg.995	269.peg.660
12	12	1	258.peg.2180	259.peg.1207	260.peg.705	264.peg.589	265.peg.225	267.peg.1554	261.peg.1412	262.peg.1370	263.peg.1511	266.peg.211	268.peg.996	269.peg.659
12	12	1	258.peg.369	259.peg.2061	260.peg.1891	264.peg.59	265.peg.636	267.peg.370	261.peg.1653	262.peg.665	263.peg.606	266.peg.677	268.peg.479	269.peg.786
12	12	1	258.peg.2179	259.peg.1208	260.peg.704	264.peg.590	265.peg.224	267.peg.1553	261.peg.1413	262.peg.1371	263.peg.1510	266.peg.212	268.peg.997	269.peg.658
12	12	1	258.peg.2178	259.peg.1209	260.peg.703	264.peg.591	265.peg.223	267.peg.1552	261.peg.1414	262.peg.1372	263.peg.1509	266.peg.213	268.peg.998	269.peg.657
12	12	1	258.peg.2177	259.peg.1210	260.peg.702	264.peg.592	265.peg.222	267.peg.1551	261.peg.1415	262.peg.1373	263.peg.1508	266.peg.214	268.peg.999	269.peg.656
12	12	1	258.peg.2176	259.peg.1211	260.peg.701	264.peg.593	265.peg.221	267.peg.1550	261.peg.1416	262.peg.1374	263.peg.1507	266.peg.215	268.peg.1000	269.peg.655
12	12	1	258.peg.2175	259.peg.1212	260.peg.700	264.peg.594	265.peg.220	267.peg.1549	261.peg.1417	262.peg.1375	263.peg.1506	266.peg.216	268.peg.1001	269.peg.654
12	12	1	258.peg.2174	259.peg.1213	260.peg.699	264.peg.595	265.peg.219	267.peg.1548	261.peg.1418	262.peg.1376	263.peg.1505	266.peg.217	268.peg.1002	269.peg.653
12	12	1	258.peg.2173	259.peg.1214	260.peg.698	264.peg.596	265.peg.218	267.peg.1547	261.peg.1419	262.peg.1377	263.peg.1504	266.peg.218	268.peg.1003	269.peg.652
12	12	1	258.peg.2172	259.peg.1215	260.peg.697	264.peg.597	265.peg.217	267.peg.1546	261.peg.1420	262.peg.1378	263.peg.1503	266.peg.219	268.peg.1004	269.peg.651
12	12	1	258.peg.2171	259.peg.1216	260.peg.696	264.peg.598	265.peg.216	267.peg.1545	261.peg.1421	262.peg.1379	263.peg.1502	266.peg.220	268.peg.1005	269.peg.650
12	12	1	258.peg.2170	259.peg.1217	260.peg.695	264.peg.599	265.peg.215	267.peg.1544	261.peg.1422	262.peg.1380	263.peg.1501	266.peg.221	268.peg.1006	269.peg.649
12	12	1	258.peg.422	259.peg.2008	260.peg.1944	264.peg.6	265.peg.583	267.peg.423	261.peg.1706	262.peg.718	263.peg.659	266.peg.625	268.peg.532	269.peg.840
12	12	1	258.peg.368	259.peg.2062	260.peg.1890	264.peg.60	265.peg.637	267.peg.369	261.peg.1652	262.peg.664	263.peg.605	266.peg.678	268.peg.478	269.peg.785
12	12	1	258.peg.2169	259.peg.1218	260.peg.694	264.peg.600	265.peg.214	267.peg.1543	261.peg.1423	262.peg.1381	263.peg.1500	266.peg.222	268.peg.1007	269.peg.648
12	12	1	258.peg.2168	259.peg.1219	260.peg.693	264.peg.601	265.peg.213	267.peg.1542	261.peg.1424	262.peg.1382	263.peg.1499	266.peg.223	268.peg.1008	269.peg.647
12	12	1	258.peg.2167	259.peg.1220	260.peg.692	264.peg.602	265.peg.212	267.peg.1541	261.peg.1425	262.peg.1383	263.peg.1498	266.peg.224	268.peg.1009	269.peg.646
12	12	1	258.peg.2166	259.peg.1221	260.peg.691	264.peg.603	265.peg.211	267.peg.1540	261.peg.1426	262.peg.1384	263.peg.1497	266.peg.225	268.peg.1010	269.peg.645
12	12	1	258.peg.2165	259.peg.1222	260.peg.690	264.peg.604	265.peg.210	267.peg.1539	261.peg.1427	262.peg.1385	263.peg.1496	266.peg.226	268.peg.1011	269.peg.644
12	12	1	258.peg.2164	259.peg.1223	260.peg.689	264.peg.605	265.peg.209	267.peg.1538	261.peg.1428	262.peg.1386	263.peg.1495	266.peg.227	268.peg.1012	269.peg.643
12	12	1	258.peg.2163	259.peg.1224	260.peg.688	264.peg.606	265.peg.208	267.peg.1537	261.peg.1429	262.peg.1387	263.peg.1494	266.peg.228	268.peg.1013	269.peg.642
12	12	1	258.peg.2162	259.peg.1225	260.peg.687	264.peg.607	265.peg.207	267.peg.1536	261.peg.1430	262.peg.1388	263.peg.1493	266.peg.229	268.peg.1014	269.peg.641
12	12	1	258.peg.2161	259.peg.1226	260.peg.686	264.peg.608	265.peg.206	267.peg.1535	261.peg.1431	262.peg.1389	263.peg.1492	266.peg.230	268.peg.1015	269.peg.640
12	12	1	258.peg.2160	259.peg.1227	260.peg.685	264.peg.609	265.peg.205	267.peg.1534	261.peg.1432	262.peg.1390	263.peg.1491	266.peg.231	268.peg.1016	269.peg.639
12	12	1	258.peg.367	259.peg.2063	260.peg.1889	264.peg.61	265.peg.638	267.peg.368	261.peg.1651	262.peg.663	263.peg.604	266.peg.679	268.peg.477	269.peg.784
12	12	1	258.peg.2159	259.peg.1228	260.peg.684	264.peg.610	265.peg.204	267.peg.1533	261.peg.1433	262.peg.1391	263.peg.1490	266.peg.232	268.peg.1017	269.peg.638
12	12	1	258.peg.2158	259.peg.1229	260.peg.683	264.peg.611	265.peg.203	267.peg.1532	261.peg.1434	262.peg.1392	263.peg.1489	266.peg.233	268.peg.1018	269.peg.637
12	12	1	258.peg.2157	259.peg.1230	260.peg.682	264.peg.612	265.peg.202	267.peg.1531	261.peg.1435	262.peg.1393	263.peg.1488	266.peg.234	268.peg.1019	269.peg.636
12	12	1	258.peg.2156	259.peg.1231	260.peg.681	264.peg.613	265.peg.201	267.peg.1530	261.peg.1436	262.peg.1394	263.peg.1487	266.peg.235	268.peg.1020	269.peg.635
12	12	1	258.peg.2155	259.peg.1232	260.peg.680	264.peg.614	265.peg.200	267.peg.1529	261.peg.1437	262.peg.1395	263.peg.1486	266.peg.236	268.peg.1021	269.peg.634
12	12	1	258.peg.2154	259.peg.1233	260.peg.679	264.peg.615	265.peg.199	267.peg.1528	261.peg.1438	262.peg.1396	263.peg.1485	266.peg.237	268.peg.1022	269.peg.633
12	12	1	258.peg.2153	259.peg.1234	260.peg.678	264.peg.616	265.peg.198	267.peg.1527	261.peg.1439	262.peg.1397	263.peg.1484	266.peg.238	268.peg.1023	269.peg.632
12	12	1	258.peg.2152	259.peg.1235	260.peg.677	264.peg.617	265.peg.197	267.peg.1526	261.peg.1440	262.peg.1398	263.peg.1483	266.peg.239	268.peg.1024	269.peg.631
12	12	1	258.peg.2151	259.peg.1236	260.peg.676	264.peg.618	265.peg.196	267.peg.1525	261.peg.1441	262.peg.1399	263.peg.1482	266.peg.240	268.peg.1025	269.peg.630
12	12	1	258.peg.366	259.peg.2064	260.peg.1888	264.peg.62	265.peg.639	267.peg.367	261.peg.1650	262.peg.662	263.peg.603	266.peg.680	268.peg.476	269.peg.783
12	12	1	258.peg.2149	259.peg.1238	260.peg.674	264.peg.620	265.peg.194	267.peg.1523	261.peg.1442	262.peg.1400	263.peg.1481	266.peg.241	268.peg.1026	269.peg.629
12	12	1	258.peg.2148	259.peg.1239	260.peg.673	264.peg.621	265.peg.193	267.peg.1522	261.peg.1443	262.peg.1401	263.peg.1480	266.peg.242	268.peg.1027	269.peg.628
12	12	1	258.peg.2147	259.peg.1240	260.peg.672	264.peg.622	265.peg.192	267.peg.1521	261.peg.1444	262.peg.1402	263.peg.1479	266.peg.243	268.peg.1028	269.peg.627
12	12	1	258.peg.2146	259.peg.1241	260.peg.671	264.peg.623	265.peg.191	267.peg.1520	261.peg.1445	262.peg.1403	263.peg.1478	266.peg.244	268.peg.1029	269.peg.626
12	12	1	258.peg.2143	259.peg.1244	260.peg.668	264.peg.626	265.peg.188	267.peg.1518	261.peg.1447	262.peg.1405	263.peg.1476	266.peg.247	268.peg.1031	269.peg.624
12	12	1	258.peg.2142	259.peg.1245	260.peg.667	264.peg.627	265.peg.187	267.peg.1517	261.peg.1448	262.peg.1406	263.peg.1475	266.peg.248	268.peg.1032	269.peg.623
12	12	1	258.peg.2141	259.peg.1246	260.peg.666	264.peg.628	265.peg.186	267.peg.1516	261.peg.1449	262.peg.1407	263.peg.1474	266.peg.249	268.peg.1033	269.peg.622
12	12	1	258.peg.2140	259.peg.1247	260.peg.665	264.peg.629	265.peg.185	267.peg.1515	261.peg.1450	262.peg.1408	263.peg.1473	266.peg.250	268.peg.1034	269.peg.621
12	12	1	258.peg.365	259.peg.2065	260.peg.1887	264.peg.63	265.peg.640	267.peg.366	261.peg.1649	262.peg.661	263.peg.602	266.peg.2460	268.peg.475	269.peg.782
12	12	1	258.peg.2139	259.peg.1248	260.peg.664	264.peg.630	265.peg.184	267.peg.1514	261.peg.1451	262.peg.1409	263.peg.1472	266.peg.251	268.peg.1035	269.peg.620
12	12	1	258.peg.2138	259.peg.1249	260.peg.663	264.peg.631	265.peg.183	267.peg.1513	261.peg.1452	262.peg.1410	263.peg.1471	266.peg.252	268.peg.1036	269.peg.619
12	12	1	258.peg.2137	259.peg.1250	260.peg.662	264.peg.632	265.peg.182	267.peg.1512	261.peg.1453	262.peg.1411	263.peg.1470	266.peg.253	268.peg.1037	269.peg.618
12	12	1	258.peg.2136	259.peg.1251	260.peg.661	264.peg.633	265.peg.181	267.peg.1511	261.peg.1454	262.peg.1412	263.peg.1469	266.peg.254	268.peg.1038	269.peg.617
12	12	1	258.peg.2135	259.peg.1252	260.peg.660	264.peg.634	265.peg.180	267.peg.1510	261.peg.1455	262.peg.1413	263.peg.1468	266.peg.255	268.peg.1039	269.peg.616
12	12	1	258.peg.2134	259.peg.1253	260.peg.659	264.peg.635	265.peg.179	267.peg.1509	261.peg.1456	262.peg.1414	263.peg.1467	266.peg.256	268.peg.1040	269.peg.615
12	12	1	258.peg.2133	259.peg.1254	260.peg.658	264.peg.636	265.peg.178	267.peg.1508	261.peg.1457	262.peg.1415	263.peg.1466	266.peg.257	268.peg.1041	269.peg.614
12	12	1	258.peg.2132	259.peg.1255	260.peg.657	264.peg.637	265.peg.177	267.peg.1507	261.peg.1458	262.peg.1416	263.peg.1465	266.peg.258	268.peg.1042	269.peg.613
12	12	1	258.peg.2131	259.peg.1256	260.peg.656	264.peg.638	265.peg.176	267.peg.1506	261.peg.1459	262.peg.1417	263.peg.1464	266.peg.259	268.peg.1043	269.peg.612
12	12	1	258.peg.2130	259.peg.1257	260.peg.655	264.peg.639	265.peg.175	267.peg.1505	261.peg.1460	262.peg.1418	263.peg.1463	266.peg.260	268.peg.1044	269.peg.611
12	12	1	258.peg.364	259.peg.2066	260.peg.1886	264.peg.64	265.peg.641	267.peg.365	261.peg.1648	262.peg.660	263.peg.601	266.peg.2459	268.peg.474	269.peg.781
12	12	1	258.peg.2129	259.peg.1258	260.peg.654	264.peg.640	265.peg.174	267.peg.1504	261.peg.1461	262.peg.1419	263.peg.1462	266.peg.261	268.peg.1045	269.peg.610
12	12	1	258.peg.2128	259.peg.1259	260.peg.653	264.peg.641	265.peg.173	267.peg.1503	261.peg.1462	262.peg.1420	263.peg.1461	266.peg.262	268.peg.1046	269.peg.609
12	12	1	258.peg.2127	259.peg.1260	260.peg.652	264.peg.642	265.peg.172	267.peg.1502	261.peg.1463	262.peg.1421	263.peg.1460	266.peg.263	268.peg.1047	269.peg.608
12	12	1	258.peg.2126	259.peg.1261	260.peg.651	264.peg.643	265.peg.171	267.peg.1501	261.peg.1464	262.peg.1422	263.peg.1459	266.peg.264	268.peg.1048	269.peg.607
12	12	1	258.peg.2125	259.peg.1262	260.peg.650	264.peg.644	265.peg.170	267.peg.1500	261.peg.1465	262.peg.1423	263.peg.1458	266.peg.265	268.peg.1049	269.peg.606
12	12	1	258.peg.2124	259.peg.1263	260.peg.649	264.peg.645	265.peg.169	267.peg.1499	261.peg.1477	262.peg.1435	263.peg.1446	266.peg.277	268.peg.1061	269.peg.594
12	12	1	258.peg.2123	259.peg.1264	260.peg.648	264.peg.646	265.peg.168	267.peg.1498	261.peg.1478	262.peg.1436	263.peg.1445	266.peg.278	268.peg.1062	269.peg.593
12	12	1	258.peg.2122	259.peg.1265	260.peg.647	264.peg.647	265.peg.167	267.peg.1497	261.peg.1479	262.peg.1437	263.peg.1444	266.peg.279	268.peg.1063	269.peg.592
12	12	1	258.peg.2121	259.peg.1266	260.peg.646	264.peg.648	265.peg.166	267.peg.1496	261.peg.1480	262.peg.1438	263.peg.1443	266.peg.280	268.peg.1064	269.peg.591
12	12	1	258.peg.2120	259.peg.1267	260.peg.645	264.peg.649	265.peg.165	267.peg.1495	261.peg.1481	262.peg.1439	263.peg.1442	266.peg.281	268.peg.1065	269.peg.590
12	12	1	258.peg.363	259.peg.2067	260.peg.1885	264.peg.65	265.peg.642	267.peg.364	261.peg.1647	262.peg.659	263.peg.600	266.peg.2458	268.peg.473	269.peg.780
12	12	1	258.peg.2119	259.peg.1268	260.peg.644	264.peg.650	265.peg.164	267.peg.1494	261.peg.1482	262.peg.1440	263.peg.1441	266.peg.282	268.peg.1066	269.peg.589
12	12	1	258.peg.2118	259.peg.1269	260.peg.643	264.peg.651	265.peg.163	267.peg.1493	261.peg.1483	262.peg.1441	263.peg.1440	266.peg.283	268.peg.1067	269.peg.588
12	12	1	258.peg.2117	259.peg.1270	260.peg.642	264.peg.652	265.peg.162	267.peg.1492	261.peg.1484	262.peg.1442	263.peg.1439	266.peg.284	268.peg.1068	269.peg.587
12	12	1	258.peg.2116	259.peg.1271	260.peg.641	264.peg.653	265.peg.161	267.peg.1491	261.peg.1485	262.peg.1443	263.peg.1438	266.peg.285	268.peg.1069	269.peg.586
12	12	1	258.peg.2115	259.peg.1272	260.peg.640	264.peg.654	265.peg.160	267.peg.1490	261.peg.1486	262.peg.1444	263.peg.1437	266.peg.286	268.peg.1070	269.peg.585
12	12	1	258.peg.2114	259.peg.1273	260.peg.639	264.peg.655	265.peg.159	267.peg.1489	261.peg.1487	262.peg.1445	263.peg.1436	266.peg.287	268.peg.1071	269.peg.584
12	12	1	258.peg.2113	259.peg.1274	260.peg.638	264.peg.656	265.peg.158	267.peg.1488	261.peg.1488	262.peg.1446	263.peg.1435	266.peg.288	268.peg.1072	269.peg.583
11	11	1	258.peg.2112	259.peg.1275	260.peg.637	264.peg.657	*	267.peg.1487	261.peg.1489	262.peg.1447	263.peg.1434	266.peg.289	268.peg.1073	269.peg.582
12	12	1	258.peg.2111	259.peg.1276	260.peg.636	264.peg.658	265.peg.155	267.peg.1486	261.peg.1490	262.peg.1448	263.peg.1433	266.peg.290	268.peg.1074	269.peg.581
12	12	1	258.peg.2110	259.peg.1277	260.peg.635	264.peg.659	265.peg.154	267.peg.1485	261.peg.1492	262.peg.1450	263.peg.1431	266.peg.291	268.peg.1076	269.peg.580
12	12	1	258.peg.362	259.peg.2068	260.peg.1884	264.peg.66	265.peg.643	267.peg.363	261.peg.1646	262.peg.658	263.peg.599	266.peg.2457	268.peg.472	269.peg.779
11	11	1	258.peg.2109	259.peg.1278	260.peg.634	264.peg.660	265.peg.153	267.peg.1484	261.peg.1493	262.peg.1451	263.peg.1430	*	268.peg.1077	269.peg.579
12	12	1	258.peg.2107	259.peg.1280	260.peg.632	264.peg.662	265.peg.151	267.peg.1482	261.peg.1494	262.peg.1452	263.peg.1429	266.peg.292	268.peg.1078	269.peg.578
11	11	1	258.peg.2106	259.peg.1281	260.peg.631	264.peg.663	265.peg.150	267.peg.1481	261.peg.1495	262.peg.1453	263.peg.1428	*	268.peg.1079	269.peg.577
12	12	1	258.peg.2104	259.peg.1283	260.peg.629	264.peg.665	265.peg.148	267.peg.1479	261.peg.1498	262.peg.1456	263.peg.1425	266.peg.293	268.peg.1082	269.peg.574
12	12	1	258.peg.2103	259.peg.1284	260.peg.628	264.peg.666	265.peg.147	267.peg.1478	261.peg.1499	262.peg.1457	263.peg.1424	266.peg.294	268.peg.1083	269.peg.573
12	12	1	258.peg.2102	259.peg.1285	260.peg.627	264.peg.667	265.peg.146	267.peg.1477	261.peg.1500	262.peg.1458	263.peg.1423	266.peg.295	268.peg.1084	269.peg.572
12	12	1	258.peg.2101	259.peg.1286	260.peg.626	264.peg.668	265.peg.145	267.peg.1476	261.peg.1501	262.peg.1459	263.peg.1422	266.peg.296	268.peg.1085	269.peg.571
12	12	1	258.peg.2100	259.peg.1287	260.peg.625	264.peg.669	265.peg.144	267.peg.1475	261.peg.1502	262.peg.1460	263.peg.1421	266.peg.297	268.peg.1086	269.peg.570
12	12	1	258.peg.361	259.peg.2069	260.peg.1883	264.peg.67	265.peg.644	267.peg.362	261.peg.1645	262.peg.657	263.peg.598	266.peg.2456	268.peg.471	269.peg.778
12	12	1	258.peg.2099	259.peg.1288	260.peg.624	264.peg.670	265.peg.143	267.peg.1474	261.peg.1503	262.peg.1461	263.peg.1420	266.peg.298	268.peg.1087	269.peg.569
12	12	1	258.peg.2098	259.peg.1289	260.peg.623	264.peg.671	265.peg.142	267.peg.1473	261.peg.1504	262.peg.1462	263.peg.1419	266.peg.299	268.peg.1088	269.peg.568
12	12	1	258.peg.2097	259.peg.1290	260.peg.622	264.peg.672	265.peg.141	267.peg.1472	261.peg.1505	262.peg.1463	263.peg.1418	266.peg.300	268.peg.1089	269.peg.567
12	12	1	258.peg.2096	259.peg.1291	260.peg.621	264.peg.673	265.peg.140	267.peg.1471	261.peg.1506	262.peg.1464	263.peg.1417	266.peg.301	268.peg.1090	269.peg.566
12	12	1	258.peg.2095	259.peg.1292	260.peg.620	264.peg.674	265.peg.139	267.peg.1470	261.peg.1507	262.peg.1465	263.peg.1416	266.peg.302	268.peg.1091	269.peg.565
12	12	1	258.peg.2094	259.peg.1293	260.peg.619	264.peg.675	265.peg.138	267.peg.1469	261.peg.1508	262.peg.1466	263.peg.1415	266.peg.303	268.peg.1092	269.peg.564
12	12	1	258.peg.2093	259.peg.1294	260.peg.618	264.peg.676	265.peg.137	267.peg.1468	261.peg.1509	262.peg.1467	263.peg.1414	266.peg.304	268.peg.1093	269.peg.563
12	12	1	258.peg.2092	259.peg.1295	260.peg.617	264.peg.677	265.peg.136	267.peg.1467	261.peg.1510	262.peg.1468	263.peg.1413	266.peg.305	268.peg.1094	269.peg.562
12	12	1	258.peg.2091	259.peg.1296	260.peg.616	264.peg.678	265.peg.135	267.peg.1466	261.peg.2417	262.peg.1476	263.peg.1405	266.peg.313	268.peg.1358	269.peg.1599
12	12	1	258.peg.360	259.peg.2070	260.peg.1882	264.peg.68	265.peg.645	267.peg.361	261.peg.1644	262.peg.656	263.peg.597	266.peg.2455	268.peg.470	269.peg.777
10	10	1	258.peg.2089	259.peg.1297	260.peg.615	264.peg.680	265.peg.133	267.peg.1464	261.peg.2416	*	*	266.peg.314	268.peg.1359	269.peg.1600
12	12	1	258.peg.2086	259.peg.1300	260.peg.612	264.peg.683	265.peg.130	267.peg.1461	261.peg.2414	262.peg.1480	263.peg.1402	266.peg.317	268.peg.1362	269.peg.1603
12	12	1	258.peg.2085	259.peg.1301	260.peg.611	264.peg.684	265.peg.129	267.peg.1460	261.peg.2413	262.peg.1481	263.peg.1401	266.peg.318	268.peg.1363	269.peg.1604
12	12	1	258.peg.2084	259.peg.1302	260.peg.610	264.peg.685	265.peg.128	267.peg.1459	261.peg.2412	262.peg.1482	263.peg.1400	266.peg.319	268.peg.1364	269.peg.1605
12	12	1	258.peg.2083	259.peg.1303	260.peg.609	264.peg.686	265.peg.127	267.peg.1458	261.peg.2411	262.peg.1483	263.peg.1399	266.peg.320	268.peg.1365	269.peg.1606
12	12	1	258.peg.2082	259.peg.1304	260.peg.608	264.peg.687	265.peg.126	267.peg.1457	261.peg.2410	262.peg.1484	263.peg.1398	266.peg.321	268.peg.1366	269.peg.1607
12	12	1	258.peg.2081	259.peg.1305	260.peg.607	264.peg.688	265.peg.125	267.peg.1456	261.peg.2409	262.peg.1485	263.peg.1397	266.peg.322	268.peg.1367	269.peg.1608
12	12	1	258.peg.2080	259.peg.1306	260.peg.606	264.peg.689	265.peg.124	267.peg.1455	261.peg.2408	262.peg.1486	263.peg.1396	266.peg.323	268.peg.1368	269.peg.1609
12	12	1	258.peg.359	259.peg.2071	260.peg.1881	264.peg.69	265.peg.646	267.peg.360	261.peg.1643	262.peg.655	263.peg.596	266.peg.2454	268.peg.469	269.peg.776
12	12	1	258.peg.2079	259.peg.1307	260.peg.605	264.peg.690	265.peg.123	267.peg.1454	261.peg.2407	262.peg.1487	263.peg.1395	266.peg.324	268.peg.1369	269.peg.1610
12	12	1	258.peg.2078	259.peg.1308	260.peg.604	264.peg.691	265.peg.122	267.peg.1453	261.peg.2406	262.peg.1488	263.peg.1394	266.peg.325	268.peg.1370	269.peg.1611
12	12	1	258.peg.2077	259.peg.1309	260.peg.603	264.peg.692	265.peg.121	267.peg.1452	261.peg.2405	262.peg.1489	263.peg.1393	266.peg.326	268.peg.1371	269.peg.1612
12	12	1	258.peg.2076	259.peg.1310	260.peg.602	264.peg.693	265.peg.120	267.peg.1451	261.peg.2404	262.peg.1490	263.peg.1392	266.peg.327	268.peg.1372	269.peg.1613
12	12	1	258.peg.2075	259.peg.1311	260.peg.601	264.peg.694	265.peg.119	267.peg.1450	261.peg.2403	262.peg.1491	263.peg.1391	266.peg.328	268.peg.1373	269.peg.1614
12	12	1	258.peg.2074	259.peg.1312	260.peg.600	264.peg.695	265.peg.118	267.peg.1449	261.peg.2402	262.peg.1492	263.peg.1390	266.peg.329	268.peg.1374	269.peg.1615
12	12	1	258.peg.2073	259.peg.1313	260.peg.599	264.peg.696	265.peg.117	267.peg.1448	261.peg.2401	262.peg.1493	263.peg.1389	266.peg.330	268.peg.1375	269.peg.1616
12	12	1	258.peg.2072	259.peg.1314	260.peg.598	264.peg.697	265.peg.116	267.peg.1447	261.peg.2400	262.peg.1494	263.peg.1388	266.peg.331	268.peg.1376	269.peg.1617
12	12	1	258.peg.2071	259.peg.1315	260.peg.597	264.peg.698	265.peg.115	267.peg.1446	261.peg.2399	262.peg.1495	263.peg.1387	266.peg.332	268.peg.1377	269.peg.1618
10	10	1	258.peg.2070	259.peg.1316	260.peg.596	264.peg.699	265.peg.114	267.peg.1445	261.peg.2398	*	*	266.peg.2405	268.peg.1378	269.peg.1619
12	12	1	258.peg.421	259.peg.2009	260.peg.1943	264.peg.7	265.peg.584	267.peg.422	261.peg.1705	262.peg.717	263.peg.658	266.peg.626	268.peg.531	269.peg.839
10	10	1	258.peg.2069	259.peg.1317	260.peg.595	264.peg.700	265.peg.113	267.peg.1444	261.peg.2397	*	*	266.peg.2404	268.peg.1379	269.peg.1620
10	10	1	258.peg.2068	259.peg.1318	260.peg.594	264.peg.701	265.peg.112	267.peg.1443	261.peg.2396	*	*	266.peg.2403	268.peg.1380	269.peg.1621
12	12	1	258.peg.2067	259.peg.1319	260.peg.593	264.peg.702	265.peg.111	267.peg.1442	261.peg.2395	262.peg.1496	263.peg.1386	266.peg.2402	268.peg.1381	269.peg.1622
12	12	1	258.peg.2066	259.peg.1321	260.peg.591	264.peg.703	265.peg.110	267.peg.1441	261.peg.2394	262.peg.1497	263.peg.1384	266.peg.2401	268.peg.1382	269.peg.1624
12	12	1	258.peg.2065	259.peg.1322	260.peg.590	264.peg.704	265.peg.109	267.peg.1440	261.peg.2393	262.peg.1498	263.peg.1383	266.peg.2400	268.peg.1383	269.peg.1625
12	12	1	258.peg.2064	259.peg.1323	260.peg.589	264.peg.705	265.peg.108	267.peg.1439	261.peg.2392	262.peg.1499	263.peg.1382	266.peg.2399	268.peg.1384	269.peg.1626
12	12	1	258.peg.2063	259.peg.1324	260.peg.588	264.peg.706	265.peg.107	267.peg.1438	261.peg.2391	262.peg.1500	263.peg.1381	266.peg.2398	268.peg.1385	269.peg.1627
12	12	1	258.peg.2062	259.peg.1325	260.peg.587	264.peg.707	265.peg.106	267.peg.1437	261.peg.2390	262.peg.1501	263.peg.1380	266.peg.2397	268.peg.1386	269.peg.1628
12	12	1	258.peg.2061	259.peg.1326	260.peg.586	264.peg.708	265.peg.105	267.peg.1436	261.peg.2389	262.peg.1502	263.peg.1379	266.peg.2396	268.peg.1387	269.peg.1629
12	12	1	258.peg.2060	259.peg.1327	260.peg.585	264.peg.709	265.peg.104	267.peg.1435	261.peg.2388	262.peg.1503	263.peg.1378	266.peg.2395	268.peg.1388	269.peg.1630
12	12	1	258.peg.357	259.peg.2073	260.peg.1879	264.peg.71	265.peg.648	267.peg.358	261.peg.1640	262.peg.653	263.peg.593	266.peg.2451	268.peg.466	269.peg.773
12	12	1	258.peg.2059	259.peg.1328	260.peg.584	264.peg.710	265.peg.103	267.peg.1434	261.peg.2387	262.peg.1504	263.peg.1377	266.peg.2385	268.peg.1389	269.peg.1631
12	12	1	258.peg.2058	259.peg.1329	260.peg.583	264.peg.711	265.peg.102	267.peg.1433	261.peg.2386	262.peg.1505	263.peg.1376	266.peg.2383	268.peg.1390	269.peg.1632
12	12	1	258.peg.2057	259.peg.1330	260.peg.582	264.peg.712	265.peg.101	267.peg.1432	261.peg.2385	262.peg.1506	263.peg.1375	266.peg.2382	268.peg.1391	269.peg.1633
12	12	1	258.peg.2056	259.peg.1331	260.peg.581	264.peg.713	265.peg.100	267.peg.1431	261.peg.2384	262.peg.1507	263.peg.1374	266.peg.2381	268.peg.1392	269.peg.1634
12	12	1	258.peg.2055	259.peg.1332	260.peg.580	264.peg.714	265.peg.99	267.peg.1430	261.peg.2383	262.peg.1508	263.peg.1373	266.peg.2380	268.peg.1393	269.peg.1635
11	11	1	258.peg.2054	259.peg.1333	260.peg.579	264.peg.715	265.peg.98	267.peg.1429	261.peg.2382	262.peg.1509	263.peg.1372	*	268.peg.1394	269.peg.1636
12	12	1	258.peg.2053	259.peg.1334	260.peg.578	264.peg.716	265.peg.97	267.peg.1428	261.peg.2381	262.peg.1510	263.peg.1371	266.peg.2378	268.peg.1395	269.peg.1637
9	9	1	258.peg.2052	259.peg.1335	260.peg.577	264.peg.717	265.peg.96	267.peg.1427	261.peg.2380	*	*	266.peg.2377	268.peg.1396	*
12	12	1	258.peg.2051	259.peg.1336	260.peg.576	264.peg.718	265.peg.95	267.peg.1426	261.peg.2379	262.peg.1511	263.peg.1370	266.peg.2376	268.peg.1397	269.peg.1638
12	12	1	258.peg.2050	259.peg.1337	260.peg.575	264.peg.719	265.peg.94	267.peg.1425	261.peg.2378	262.peg.1512	263.peg.1369	266.peg.2375	268.peg.1398	269.peg.1639
12	12	1	258.peg.356	259.peg.2074	260.peg.1878	264.peg.72	265.peg.649	267.peg.357	261.peg.1639	262.peg.652	263.peg.592	266.peg.2450	268.peg.465	269.peg.772
12	12	1	258.peg.2049	259.peg.1338	260.peg.574	264.peg.720	265.peg.93	267.peg.1424	261.peg.2377	262.peg.1513	263.peg.1368	266.peg.2374	268.peg.1399	269.peg.1640
12	12	1	258.peg.2048	259.peg.1339	260.peg.573	264.peg.721	265.peg.92	267.peg.1423	261.peg.2376	262.peg.1514	263.peg.1367	266.peg.2373	268.peg.1400	269.peg.1641
12	12	1	258.peg.2047	259.peg.1340	260.peg.572	264.peg.722	265.peg.91	267.peg.1422	261.peg.2375	262.peg.1516	263.peg.1365	266.peg.2371	268.peg.1402	269.peg.1642
12	12	1	258.peg.2046	259.peg.1341	260.peg.571	264.peg.723	265.peg.90	267.peg.1421	261.peg.2374	262.peg.1517	263.peg.1364	266.peg.2370	268.peg.1403	269.peg.1643
12	12	1	258.peg.2045	259.peg.1342	260.peg.570	264.peg.724	265.peg.89	267.peg.1420	261.peg.2373	262.peg.1518	263.peg.1363	266.peg.2369	268.peg.1404	269.peg.1644
12	12	1	258.peg.2044	259.peg.1343	260.peg.569	264.peg.725	265.peg.88	267.peg.1419	261.peg.2372	262.peg.3	263.peg.88	266.peg.2176	268.peg.1406	269.peg.1645
12	12	1	258.peg.2043	259.peg.1344	260.peg.568	264.peg.726	265.peg.87	267.peg.1418	261.peg.2371	262.peg.4	263.peg.87	266.peg.2175	268.peg.1407	269.peg.1646
12	12	1	258.peg.2042	259.peg.1345	260.peg.567	264.peg.727	265.peg.86	267.peg.1417	261.peg.2370	262.peg.5	263.peg.86	266.peg.2174	268.peg.1408	269.peg.1647
12	12	1	258.peg.2041	259.peg.1347	260.peg.565	264.peg.728	265.peg.84	267.peg.1415	261.peg.2368	262.peg.6	263.peg.85	266.peg.2173	268.peg.1409	269.peg.1649
12	12	1	258.peg.2040	259.peg.1348	260.peg.564	264.peg.729	265.peg.83	267.peg.1414	261.peg.2367	262.peg.7	263.peg.84	266.peg.2172	268.peg.1410	269.peg.1650
12	12	1	258.peg.355	259.peg.2075	260.peg.1877	264.peg.73	265.peg.650	267.peg.356	261.peg.1638	262.peg.651	263.peg.591	266.peg.2449	268.peg.464	269.peg.771
12	12	1	258.peg.2039	259.peg.1349	260.peg.563	264.peg.730	265.peg.82	267.peg.1413	261.peg.2366	262.peg.8	263.peg.83	266.peg.2171	268.peg.1411	269.peg.1651
12	12	1	258.peg.2038	259.peg.1350	260.peg.562	264.peg.731	265.peg.81	267.peg.1412	261.peg.2365	262.peg.9	263.peg.82	266.peg.2170	268.peg.1412	269.peg.1652
12	12	1	258.peg.2037	259.peg.1351	260.peg.561	264.peg.732	265.peg.80	267.peg.1411	261.peg.2364	262.peg.10	263.peg.81	266.peg.2169	268.peg.1413	269.peg.1653
12	12	1	258.peg.2036	259.peg.1352	260.peg.560	264.peg.733	265.peg.79	267.peg.1410	261.peg.2363	262.peg.11	263.peg.80	266.peg.2168	268.peg.1414	269.peg.1654
12	12	1	258.peg.2035	259.peg.1353	260.peg.559	264.peg.734	265.peg.78	267.peg.1409	261.peg.2362	262.peg.12	263.peg.79	266.peg.2167	268.peg.1415	269.peg.1655
12	12	1	258.peg.2034	259.peg.1354	260.peg.558	264.peg.735	265.peg.77	267.peg.1408	261.peg.2361	262.peg.13	263.peg.78	266.peg.2166	268.peg.1416	269.peg.1656
12	12	1	258.peg.2033	259.peg.1355	260.peg.557	264.peg.736	265.peg.76	267.peg.1407	261.peg.2360	262.peg.14	263.peg.77	266.peg.2165	268.peg.1417	269.peg.1657
12	12	1	258.peg.2032	259.peg.1356	260.peg.556	264.peg.737	265.peg.75	267.peg.1406	261.peg.2359	262.peg.15	263.peg.76	266.peg.2164	268.peg.1418	269.peg.1658
12	12	1	258.peg.2031	259.peg.1357	260.peg.555	264.peg.738	265.peg.74	267.peg.1405	261.peg.2358	262.peg.16	263.peg.75	266.peg.2163	268.peg.1419	269.peg.1659
12	12	1	258.peg.2030	259.peg.1358	260.peg.554	264.peg.739	265.peg.73	267.peg.1404	261.peg.2357	262.peg.17	263.peg.74	266.peg.2162	268.peg.1420	269.peg.1660
12	12	1	258.peg.2029	259.peg.1359	260.peg.553	264.peg.740	265.peg.72	267.peg.1403	261.peg.2356	262.peg.18	263.peg.73	266.peg.2161	268.peg.1421	269.peg.1661
12	12	1	258.peg.2028	259.peg.1360	260.peg.552	264.peg.741	265.peg.71	267.peg.1402	261.peg.2355	262.peg.19	263.peg.72	266.peg.2160	268.peg.1422	269.peg.1662
12	12	1	258.peg.2027	259.peg.1361	260.peg.551	264.peg.742	265.peg.70	267.peg.1401	261.peg.2354	262.peg.20	263.peg.71	266.peg.2159	268.peg.1423	269.peg.1663
12	12	1	258.peg.2026	259.peg.1362	260.peg.550	264.peg.743	265.peg.69	267.peg.1400	261.peg.2353	262.peg.21	263.peg.70	266.peg.2158	268.peg.1424	269.peg.1664
12	12	1	258.peg.2025	259.peg.1363	260.peg.549	264.peg.744	265.peg.68	267.peg.1399	261.peg.2351	262.peg.22	263.peg.69	266.peg.2157	268.peg.1425	269.peg.1665
12	12	1	258.peg.2024	259.peg.1364	260.peg.548	264.peg.745	265.peg.67	267.peg.1398	261.peg.2350	262.peg.23	263.peg.68	266.peg.2156	268.peg.1426	269.peg.1666
12	12	1	258.peg.2023	259.peg.1365	260.peg.547	264.peg.746	265.peg.66	267.peg.1397	261.peg.2349	262.peg.24	263.peg.67	266.peg.2155	268.peg.1427	269.peg.1667
12	12	1	258.peg.2022	259.peg.1366	260.peg.546	264.peg.747	265.peg.65	267.peg.1396	261.peg.2348	262.peg.25	263.peg.66	266.peg.2154	268.peg.1428	269.peg.1668
12	12	1	258.peg.2020	259.peg.1368	260.peg.544	264.peg.749	265.peg.63	267.peg.1394	261.peg.2347	262.peg.27	263.peg.64	266.peg.2153	268.peg.1429	269.peg.1670
10	11	0.262	258.peg.353	259.peg.2077	260.peg.1875	264.peg.75	265.peg.652	267.peg.354	261.peg.1150	262.peg.1115	263.peg.580,263.peg.939	*	268.peg.1565	*
12	12	1	258.peg.2019	259.peg.1369	260.peg.543	264.peg.750	265.peg.62	267.peg.1393	261.peg.2346	262.peg.28	263.peg.63	266.peg.2152	268.peg.1430	269.peg.1671
12	12	1	258.peg.2018	259.peg.1370	260.peg.542	264.peg.751	265.peg.61	267.peg.1392	261.peg.2345	262.peg.29	263.peg.62	266.peg.2151	268.peg.1431	269.peg.1672
12	12	1	258.peg.2017	259.peg.1371	260.peg.541	264.peg.752	265.peg.60	267.peg.1391	261.peg.2344	262.peg.30	263.peg.61	266.peg.2150	268.peg.1432	269.peg.1673
12	12	1	258.peg.2016	259.peg.1372	260.peg.540	264.peg.753	265.peg.59	267.peg.1390	261.peg.2343	262.peg.31	263.peg.60	266.peg.2149	268.peg.1433	269.peg.1674
12	12	1	258.peg.2015	259.peg.1373	260.peg.539	264.peg.754	265.peg.58	267.peg.1389	261.peg.2342	262.peg.32	263.peg.59	266.peg.2148	268.peg.1434	269.peg.1675
12	13	0.154	258.peg.2014	259.peg.1374,259.peg.2471	260.peg.538	264.peg.755	265.peg.57	267.peg.1388	261.peg.2341	262.peg.33	263.peg.58	266.peg.2147	268.peg.1435	269.peg.1676
12	12	1	258.peg.2013	259.peg.1375	260.peg.537	264.peg.756	265.peg.56	267.peg.1387	261.peg.2340	262.peg.34	263.peg.57	266.peg.2145	268.peg.1436	269.peg.1678
12	12	1	258.peg.2012	259.peg.1376	260.peg.536	264.peg.757	265.peg.55	267.peg.1386	261.peg.2339	262.peg.35	263.peg.56	266.peg.2144	268.peg.1437	269.peg.1679
12	12	1	258.peg.2011	259.peg.1377	260.peg.535	264.peg.758	265.peg.54	267.peg.1385	261.peg.2338	262.peg.36	263.peg.55	266.peg.2143	268.peg.1438	269.peg.1680
12	12	1	258.peg.2010	259.peg.1378	260.peg.534	264.peg.759	265.peg.53	267.peg.1384	261.peg.2337	262.peg.37	263.peg.54	266.peg.2142	268.peg.1439	269.peg.1681
12	12	1	258.peg.351	259.peg.2080	260.peg.1873	264.peg.78	265.peg.654	267.peg.352	261.peg.1637	262.peg.650	263.peg.590	266.peg.2448	268.peg.463	269.peg.770
12	12	1	258.peg.1989	259.peg.1399	260.peg.514	264.peg.780	265.peg.32	267.peg.1361	261.peg.2314	262.peg.58	263.peg.32	266.peg.2438	268.peg.2325	269.peg.2409
12	12	1	258.peg.1988	259.peg.1400	260.peg.513	264.peg.781	265.peg.31	267.peg.1360	261.peg.2313	262.peg.59	263.peg.31	266.peg.2437	268.peg.2326	269.peg.2410
12	12	1	258.peg.1987	259.peg.1401	260.peg.512	264.peg.782	265.peg.30	267.peg.1359	261.peg.2312	262.peg.60	263.peg.30	266.peg.2436	268.peg.2327	269.peg.2411
12	12	1	258.peg.1986	259.peg.1402	260.peg.511	264.peg.783	265.peg.29	267.peg.1358	261.peg.2311	262.peg.61	263.peg.29	266.peg.2435	268.peg.2328	269.peg.2412
12	12	1	258.peg.1985	259.peg.1403	260.peg.510	264.peg.784	265.peg.28	267.peg.1357	261.peg.2310	262.peg.62	263.peg.28	266.peg.2434	268.peg.2329	269.peg.2413
12	12	1	258.peg.1984	259.peg.1404	260.peg.509	264.peg.785	265.peg.27	267.peg.1356	261.peg.2309	262.peg.63	263.peg.27	266.peg.2433	268.peg.2330	269.peg.2414
12	12	1	258.peg.1983	259.peg.1405	260.peg.508	264.peg.786	265.peg.26	267.peg.1355	261.peg.2308	262.peg.64	263.peg.26	266.peg.2432	268.peg.2331	269.peg.2415
12	12	1	258.peg.1982	259.peg.1406	260.peg.507	264.peg.787	265.peg.25	267.peg.1354	261.peg.2307	262.peg.65	263.peg.25	266.peg.2431	268.peg.2332	269.peg.2416
12	12	1	258.peg.1981	259.peg.1407	260.peg.506	264.peg.788	265.peg.24	267.peg.1353	261.peg.2306	262.peg.66	263.peg.24	266.peg.2430	268.peg.2333	269.peg.2417
12	12	1	258.peg.1980	259.peg.1408	260.peg.505	264.peg.789	265.peg.23	267.peg.1352	261.peg.2305	262.peg.67	263.peg.23	266.peg.2429	268.peg.2334	269.peg.2418
12	12	1	258.peg.350	259.peg.2081	260.peg.1872	264.peg.79	265.peg.655	267.peg.351	261.peg.1636	262.peg.649	263.peg.589	266.peg.2447	268.peg.462	269.peg.769
12	12	1	258.peg.1979	259.peg.1409	260.peg.504	264.peg.790	265.peg.22	267.peg.1351	261.peg.2304	262.peg.68	263.peg.22	266.peg.2428	268.peg.2335	269.peg.2419
12	12	1	258.peg.1978	259.peg.1410	260.peg.503	264.peg.791	265.peg.21	267.peg.1350	261.peg.2303	262.peg.69	263.peg.21	266.peg.2427	268.peg.2336	269.peg.2420
12	12	1	258.peg.1977	259.peg.1411	260.peg.502	264.peg.792	265.peg.20	267.peg.1349	261.peg.2302	262.peg.70	263.peg.20	266.peg.2426	268.peg.2337	269.peg.2421
12	12	1	258.peg.1976	259.peg.1412	260.peg.501	264.peg.793	265.peg.19	267.peg.1348	261.peg.2301	262.peg.71	263.peg.19	266.peg.2425	268.peg.2338	269.peg.2422
12	12	1	258.peg.1975	259.peg.1413	260.peg.500	264.peg.794	265.peg.18	267.peg.1347	261.peg.2300	262.peg.72	263.peg.18	266.peg.2424	268.peg.2339	269.peg.2423
12	12	1	258.peg.1974	259.peg.1414	260.peg.499	264.peg.795	265.peg.17	267.peg.1346	261.peg.2297	262.peg.75	263.peg.16	266.peg.2422	268.peg.2341	269.peg.2425
12	12	1	258.peg.1973	259.peg.1415	260.peg.498	264.peg.796	265.peg.16	267.peg.1345	261.peg.2296	262.peg.76	263.peg.15	266.peg.2421	268.peg.2342	269.peg.2426
12	12	1	258.peg.1972	259.peg.1416	260.peg.497	264.peg.797	265.peg.15	267.peg.1344	261.peg.2295	262.peg.77	263.peg.14	266.peg.2420	268.peg.2343	269.peg.2427
12	12	1	258.peg.1971	259.peg.1417	260.peg.496	264.peg.798	265.peg.14	267.peg.1343	261.peg.2294	262.peg.78	263.peg.13	266.peg.2419	268.peg.2344	269.peg.2428
12	12	1	258.peg.1970	259.peg.1418	260.peg.495	264.peg.799	265.peg.13	267.peg.1342	261.peg.2293	262.peg.79	263.peg.12	266.peg.2418	268.peg.2345	269.peg.2429
12	12	1	258.peg.420	259.peg.2010	260.peg.1942	264.peg.8	265.peg.585	267.peg.421	261.peg.1704	262.peg.716	263.peg.657	266.peg.627	268.peg.530	269.peg.838
12	12	1	258.peg.1968	259.peg.1420	260.peg.493	264.peg.801	265.peg.11	267.peg.1340	261.peg.2291	262.peg.81	263.peg.11	266.peg.2416	268.peg.2347	269.peg.2431
12	12	1	258.peg.1967	259.peg.1421	260.peg.492	264.peg.802	265.peg.10	267.peg.1339	261.peg.2290	262.peg.82	263.peg.10	266.peg.2415	268.peg.2348	269.peg.2432
12	12	1	258.peg.1966	259.peg.1422	260.peg.491	264.peg.803	265.peg.9	267.peg.1338	261.peg.2289	262.peg.83	263.peg.9	266.peg.2414	268.peg.2349	269.peg.2433
12	12	1	258.peg.1965	259.peg.1423	260.peg.490	264.peg.804	265.peg.8	267.peg.1337	261.peg.2288	262.peg.84	263.peg.8	266.peg.2413	268.peg.2350	269.peg.2434
12	12	1	258.peg.1963	259.peg.1425	260.peg.488	264.peg.806	265.peg.6	267.peg.1335	261.peg.2287	262.peg.85	263.peg.7	266.peg.2412	268.peg.2351	269.peg.2435
12	12	1	258.peg.1962	259.peg.1426	260.peg.487	264.peg.807	265.peg.5	267.peg.1334	261.peg.2286	262.peg.86	263.peg.6	266.peg.2411	268.peg.2352	269.peg.2436
12	12	1	258.peg.1961	259.peg.1427	260.peg.486	264.peg.808	265.peg.4	267.peg.1333	261.peg.2285	262.peg.87	263.peg.5	266.peg.2410	268.peg.2353	269.peg.2437
12	12	1	258.peg.1960	259.peg.1428	260.peg.485	264.peg.809	265.peg.3	267.peg.1332	261.peg.2284	262.peg.88	263.peg.4	266.peg.2409	268.peg.2354	269.peg.2438
12	12	1	258.peg.348	259.peg.2083	260.peg.1870	264.peg.81	265.peg.657	267.peg.349	261.peg.1635	262.peg.648	263.peg.588	266.peg.2446	268.peg.461	269.peg.768
12	12	1	258.peg.1959	259.peg.1429	260.peg.484	264.peg.810	265.peg.2	267.peg.1331	261.peg.2283	262.peg.89	263.peg.3	266.peg.2408	268.peg.2355	269.peg.2439
12	12	1	258.peg.1958	259.peg.1430	260.peg.483	264.peg.811	265.peg.1	267.peg.1330	261.peg.2282	262.peg.90	263.peg.2	266.peg.2407	268.peg.2356	269.peg.2440
12	12	1	258.peg.428	259.peg.2002	260.peg.1950	264.peg.812	265.peg.1267	267.peg.429	261.peg.1712	262.peg.724	263.peg.665	266.peg.619	268.peg.538	269.peg.846
12	12	1	258.peg.429	259.peg.2001	260.peg.1951	264.peg.813	265.peg.1268	267.peg.430	261.peg.1713	262.peg.725	263.peg.666	266.peg.618	268.peg.539	269.peg.847
12	12	1	258.peg.430	259.peg.2000	260.peg.1952	264.peg.814	265.peg.1269	267.peg.431	261.peg.1714	262.peg.726	263.peg.667	266.peg.617	268.peg.540	269.peg.848
12	12	1	258.peg.431	259.peg.1999	260.peg.1953	264.peg.815	265.peg.1270	267.peg.432	261.peg.1715	262.peg.727	263.peg.668	266.peg.616	268.peg.541	269.peg.849
12	12	1	258.peg.432	259.peg.1998	260.peg.1954	264.peg.816	265.peg.1271	267.peg.433	261.peg.1716	262.peg.728	263.peg.669	266.peg.615	268.peg.542	269.peg.850
12	12	1	258.peg.433	259.peg.1997	260.peg.1955	264.peg.817	265.peg.1272	267.peg.434	261.peg.1717	262.peg.729	263.peg.670	266.peg.614	268.peg.543	269.peg.851
12	12	1	258.peg.435	259.peg.1995	260.peg.1957	264.peg.819	265.peg.1274	267.peg.436	261.peg.1719	262.peg.730	263.peg.671	266.peg.613	268.peg.545	269.peg.853
12	12	1	258.peg.347	259.peg.2084	260.peg.1869	264.peg.82	265.peg.658	267.peg.348	261.peg.1633	262.peg.646	263.peg.586	266.peg.2444	268.peg.459	269.peg.766
12	12	1	258.peg.436	259.peg.1994	260.peg.1958	264.peg.820	265.peg.1275	267.peg.437	261.peg.1720	262.peg.731	263.peg.672	266.peg.612	268.peg.546	269.peg.854
12	12	1	258.peg.437	259.peg.1993	260.peg.1959	264.peg.821	265.peg.1276	267.peg.438	261.peg.1721	262.peg.732	263.peg.673	266.peg.611	268.peg.547	269.peg.855
12	12	1	258.peg.438	259.peg.1992	260.peg.1960	264.peg.822	265.peg.1277	267.peg.439	261.peg.1722	262.peg.733	263.peg.674	266.peg.610	268.peg.548	269.peg.856
12	12	1	258.peg.439	259.peg.1991	260.peg.1961	264.peg.823	265.peg.1278	267.peg.440	261.peg.1723	262.peg.734	263.peg.675	266.peg.609	268.peg.549	269.peg.857
12	12	1	258.peg.440	259.peg.1990	260.peg.1962	264.peg.824	265.peg.1279	267.peg.441	261.peg.1724	262.peg.735	263.peg.676	266.peg.608	268.peg.550	269.peg.858
12	12	1	258.peg.441	259.peg.1989	260.peg.1963	264.peg.825	265.peg.1280	267.peg.442	261.peg.1725	262.peg.736	263.peg.677	266.peg.607	268.peg.551	269.peg.859
12	12	1	258.peg.442	259.peg.1988	260.peg.1964	264.peg.826	265.peg.1281	267.peg.443	261.peg.1726	262.peg.737	263.peg.678	266.peg.606	268.peg.552	269.peg.860
12	12	1	258.peg.443	259.peg.1987	260.peg.1965	264.peg.827	265.peg.1282	267.peg.444	261.peg.1727	262.peg.738	263.peg.679	266.peg.605	268.peg.553	269.peg.861
12	13	0.846	258.peg.444	259.peg.1039,259.peg.1986	260.peg.1966	264.peg.828	265.peg.1283	267.peg.445	261.peg.1728	262.peg.739	263.peg.680	266.peg.604	268.peg.555	269.peg.862
12	12	1	258.peg.445	259.peg.1985	260.peg.1967	264.peg.829	265.peg.1284	267.peg.446	261.peg.1729	262.peg.740	263.peg.681	266.peg.603	268.peg.556	269.peg.863
12	12	1	258.peg.446	259.peg.1983	260.peg.1968	264.peg.831	265.peg.1285	267.peg.448	261.peg.1730	262.peg.742	263.peg.683	266.peg.602	268.peg.557	269.peg.865
12	12	1	258.peg.447	259.peg.1982	260.peg.1969	264.peg.832	265.peg.1286	267.peg.449	261.peg.1731	262.peg.743	263.peg.684	266.peg.601	268.peg.558	269.peg.866
12	12	1	258.peg.449	259.peg.1980	260.peg.1971	264.peg.834	265.peg.1288	267.peg.451	261.peg.1734	262.peg.746	263.peg.687	266.peg.598	268.peg.561	269.peg.869
12	12	1	258.peg.450	259.peg.1979	260.peg.1972	264.peg.835	265.peg.1289	267.peg.452	261.peg.1735	262.peg.747	263.peg.688	266.peg.597	268.peg.562	269.peg.870
12	12	1	258.peg.451	259.peg.1978	260.peg.1973	264.peg.836	265.peg.1290	267.peg.453	261.peg.1736	262.peg.748	263.peg.689	266.peg.596	268.peg.563	269.peg.871
12	12	1	258.peg.452	259.peg.1977	260.peg.1974	264.peg.837	265.peg.1291	267.peg.454	261.peg.1737	262.peg.749	263.peg.690	266.peg.595	268.peg.564	269.peg.872
12	12	1	258.peg.453	259.peg.1976	260.peg.1975	264.peg.838	265.peg.1292	267.peg.456	261.peg.1739	262.peg.751	263.peg.692	266.peg.593	268.peg.566	269.peg.874
12	12	1	258.peg.454	259.peg.1975	260.peg.1976	264.peg.839	265.peg.1293	267.peg.457	261.peg.1740	262.peg.752	263.peg.693	266.peg.592	268.peg.567	269.peg.875
12	12	1	258.peg.346	259.peg.2085	260.peg.1868	264.peg.84	265.peg.659	267.peg.347	261.peg.1632	262.peg.645	263.peg.585	266.peg.2443	268.peg.458	269.peg.765
12	12	1	258.peg.455	259.peg.1974	260.peg.1977	264.peg.840	265.peg.1294	267.peg.458	261.peg.1741	262.peg.753	263.peg.694	266.peg.591	268.peg.568	269.peg.876
12	12	1	258.peg.456	259.peg.1973	260.peg.1978	264.peg.841	265.peg.1295	267.peg.459	261.peg.1742	262.peg.754	263.peg.695	266.peg.590	268.peg.569	269.peg.877
12	12	1	258.peg.457	259.peg.1972	260.peg.1979	264.peg.842	265.peg.1296	267.peg.460	261.peg.1743	262.peg.755	263.peg.696	266.peg.589	268.peg.570	269.peg.878
12	12	1	258.peg.458	259.peg.1971	260.peg.1980	264.peg.843	265.peg.1297	267.peg.461	261.peg.1744	262.peg.757	263.peg.698	266.peg.588	268.peg.572	269.peg.879
12	12	1	258.peg.459	259.peg.1970	260.peg.1981	264.peg.844	265.peg.1298	267.peg.462	261.peg.1745	262.peg.758	263.peg.699	266.peg.587	268.peg.573	269.peg.880
12	12	1	258.peg.460	259.peg.1969	260.peg.1982	264.peg.845	265.peg.1299	267.peg.463	261.peg.1746	262.peg.759	263.peg.700	266.peg.586	268.peg.574	269.peg.881
12	12	1	258.peg.465	259.peg.1964	260.peg.1987	264.peg.850	265.peg.1304	267.peg.468	261.peg.1748	262.peg.760	263.peg.702	266.peg.585	268.peg.575	269.peg.882
12	12	1	258.peg.468	259.peg.1962	260.peg.1989	264.peg.853	265.peg.1307	267.peg.470	261.peg.1751	262.peg.762	263.peg.704	266.peg.582	268.peg.578	269.peg.885
12	12	1	258.peg.469	259.peg.1961	260.peg.1990	264.peg.854	265.peg.1308	267.peg.471	261.peg.1752	262.peg.763	263.peg.705	266.peg.581	268.peg.579	269.peg.886
12	12	1	258.peg.470	259.peg.1960	260.peg.1991	264.peg.855	265.peg.1309	267.peg.472	261.peg.1753	262.peg.764	263.peg.706	266.peg.580	268.peg.580	269.peg.887
12	12	1	258.peg.472	259.peg.1958	260.peg.1993	264.peg.857	265.peg.1311	267.peg.474	261.peg.1754	262.peg.765	263.peg.707	266.peg.578	268.peg.581	269.peg.889
12	12	1	258.peg.473	259.peg.1957	260.peg.1994	264.peg.858	265.peg.1312	267.peg.475	261.peg.1755	262.peg.766	263.peg.708	266.peg.577	268.peg.582	269.peg.890
12	12	1	258.peg.474	259.peg.1956	260.peg.1995	264.peg.859	265.peg.1313	267.peg.476	261.peg.1756	262.peg.767	263.peg.709	266.peg.576	268.peg.583	269.peg.891
12	12	1	258.peg.475	259.peg.1955	260.peg.1996	264.peg.860	265.peg.1314	267.peg.477	261.peg.1757	262.peg.768	263.peg.710	266.peg.575	268.peg.584	269.peg.892
12	12	1	258.peg.476	259.peg.1954	260.peg.1997	264.peg.861	265.peg.1315	267.peg.478	261.peg.1758	262.peg.769	263.peg.711	266.peg.574	268.peg.585	269.peg.893
12	12	1	258.peg.477	259.peg.1953	260.peg.1998	264.peg.862	265.peg.1316	267.peg.479	261.peg.1759	262.peg.770	263.peg.712	266.peg.573	268.peg.586	269.peg.894
12	12	1	258.peg.478	259.peg.1952	260.peg.1999	264.peg.863	265.peg.1317	267.peg.480	261.peg.1760	262.peg.771	263.peg.713	266.peg.572	268.peg.587	269.peg.895
12	12	1	258.peg.479	259.peg.1951	260.peg.2000	264.peg.864	265.peg.1318	267.peg.481	261.peg.1761	262.peg.772	263.peg.714	266.peg.571	268.peg.588	269.peg.896
12	12	1	258.peg.480	259.peg.1950	260.peg.2001	264.peg.865	265.peg.1319	267.peg.482	261.peg.1762	262.peg.773	263.peg.715	266.peg.569	268.peg.589	269.peg.897
12	12	1	258.peg.481	259.peg.1949	260.peg.2002	264.peg.866	265.peg.1320	267.peg.483	261.peg.1763	262.peg.774	263.peg.716	266.peg.568	268.peg.590	269.peg.898
12	12	1	258.peg.482	259.peg.1948	260.peg.2003	264.peg.867	265.peg.1321	267.peg.484	261.peg.1764	262.peg.775	263.peg.717	266.peg.567	268.peg.591	269.peg.899
12	12	0.417	258.peg.483	259.peg.1947	260.peg.2004	264.peg.868	265.peg.1322	267.peg.485	261.peg.1765	262.peg.776	263.peg.718	266.peg.565	268.peg.592	269.peg.901
12	12	1	258.peg.484	259.peg.1945	260.peg.2005	264.peg.869	265.peg.1323	267.peg.486	261.peg.1767	262.peg.778	263.peg.720	266.peg.564	268.peg.594	269.peg.902
12	12	1	258.peg.343	259.peg.2088	260.peg.1865	264.peg.87	265.peg.662	267.peg.344	261.peg.1631	262.peg.644	263.peg.584	266.peg.2442	268.peg.457	269.peg.764
12	12	1	258.peg.485	259.peg.1944	260.peg.2006	264.peg.870	265.peg.1324	267.peg.487	261.peg.1768	262.peg.779	263.peg.721	266.peg.563	268.peg.595	269.peg.903
12	12	1	258.peg.486	259.peg.1943	260.peg.2007	264.peg.871	265.peg.1325	267.peg.488	261.peg.1769	262.peg.780	263.peg.722	266.peg.562	268.peg.596	269.peg.904
12	12	1	258.peg.487	259.peg.1942	260.peg.2008	264.peg.872	265.peg.1326	267.peg.489	261.peg.1770	262.peg.781	263.peg.723	266.peg.561	268.peg.597	269.peg.905
12	12	1	258.peg.489	259.peg.1940	260.peg.2010	264.peg.874	265.peg.1328	267.peg.491	261.peg.1771	262.peg.782	263.peg.724	266.peg.560	268.peg.598	269.peg.906
12	12	1	258.peg.490	259.peg.1939	260.peg.2011	264.peg.875	265.peg.1329	267.peg.492	261.peg.1772	262.peg.783	263.peg.725	266.peg.559	268.peg.599	269.peg.907
12	12	1	258.peg.491	259.peg.1938	260.peg.2012	264.peg.876	265.peg.1330	267.peg.493	261.peg.1773	262.peg.784	263.peg.726	266.peg.558	268.peg.600	269.peg.908
12	12	1	258.peg.493	259.peg.1936	260.peg.2014	264.peg.878	265.peg.1332	267.peg.495	261.peg.1774	262.peg.785	263.peg.727	266.peg.557	268.peg.601	269.peg.909
12	12	1	258.peg.494	259.peg.1935	260.peg.2015	264.peg.879	265.peg.1333	267.peg.496	261.peg.1775	262.peg.786	263.peg.728	266.peg.556	268.peg.602	269.peg.910
12	12	1	258.peg.342	259.peg.2089	260.peg.1864	264.peg.88	265.peg.663	267.peg.343	261.peg.1630	262.peg.643	263.peg.583	266.peg.2441	268.peg.456	269.peg.763
12	12	1	258.peg.496	259.peg.1933	260.peg.2017	264.peg.881	265.peg.1335	267.peg.498	261.peg.1776	262.peg.787	263.peg.729	266.peg.555	268.peg.603	269.peg.911
12	12	1	258.peg.497	259.peg.1932	260.peg.2018	264.peg.882	265.peg.1336	267.peg.499	261.peg.1777	262.peg.788	263.peg.730	266.peg.554	268.peg.604	269.peg.912
12	12	1	258.peg.498	259.peg.1931	260.peg.2019	264.peg.883	265.peg.1337	267.peg.500	261.peg.1779	262.peg.790	263.peg.732	266.peg.551	268.peg.606	269.peg.914
12	12	1	258.peg.499	259.peg.1930	260.peg.2020	264.peg.884	265.peg.1338	267.peg.501	261.peg.1780	262.peg.791	263.peg.733	266.peg.550	268.peg.607	269.peg.915
12	12	1	258.peg.500	259.peg.1929	260.peg.2021	264.peg.885	265.peg.1339	267.peg.502	261.peg.1781	262.peg.792	263.peg.734	266.peg.549	268.peg.608	269.peg.916
12	12	1	258.peg.501	259.peg.1928	260.peg.2022	264.peg.886	265.peg.1340	267.peg.503	261.peg.1782	262.peg.793	263.peg.735	266.peg.548	268.peg.609	269.peg.917
12	12	1	258.peg.502	259.peg.1927	260.peg.2023	264.peg.887	265.peg.1341	267.peg.504	261.peg.1783	262.peg.794	263.peg.736	266.peg.547	268.peg.610	269.peg.918
12	12	1	258.peg.504	259.peg.1926	260.peg.2024	264.peg.888	265.peg.1343	267.peg.506	261.peg.1784	262.peg.796	263.peg.738	266.peg.545	268.peg.611	269.peg.920
12	12	1	258.peg.505	259.peg.1925	260.peg.2025	264.peg.889	265.peg.1344	267.peg.507	261.peg.1785	262.peg.797	263.peg.739	266.peg.544	268.peg.612	269.peg.921
8	8	1	258.peg.341	259.peg.2090	260.peg.1863	264.peg.89	265.peg.664	267.peg.342	261.peg.1629	*	*	*	268.peg.455	*
12	12	1	258.peg.506	259.peg.1924	260.peg.2026	264.peg.890	265.peg.1345	267.peg.508	261.peg.1786	262.peg.798	263.peg.740	266.peg.543	268.peg.613	269.peg.922
12	12	1	258.peg.507	259.peg.1923	260.peg.2027	264.peg.891	265.peg.1346	267.peg.509	261.peg.1787	262.peg.799	263.peg.741	266.peg.542	268.peg.614	269.peg.923
12	12	1	258.peg.508	259.peg.1922	260.peg.2028	264.peg.892	265.peg.1347	267.peg.510	261.peg.1788	262.peg.800	263.peg.742	266.peg.541	268.peg.615	269.peg.924
12	12	1	258.peg.509	259.peg.1921	260.peg.2029	264.peg.893	265.peg.1348	267.peg.511	261.peg.1789	262.peg.801	263.peg.743	266.peg.540	268.peg.616	269.peg.925
12	12	1	258.peg.510	259.peg.1920	260.peg.2030	264.peg.894	265.peg.1349	267.peg.512	261.peg.1790	262.peg.802	263.peg.744	266.peg.539	268.peg.617	269.peg.926
11	11	1	258.peg.511	259.peg.1919	260.peg.2031	264.peg.895	265.peg.1350	267.peg.513	261.peg.1791	262.peg.803	263.peg.745	*	268.peg.618	269.peg.927
12	15	0.118	258.peg.512	259.peg.1918	260.peg.2032	264.peg.896	265.peg.1351	267.peg.514	261.peg.1792,261.peg.25	262.peg.1051,262.peg.804	263.peg.746,263.peg.874	266.peg.1446	268.peg.619	269.peg.1389
11	11	1	258.peg.513	259.peg.1917	260.peg.2033	264.peg.897	265.peg.1352	267.peg.515	261.peg.1793	262.peg.805	263.peg.747	*	268.peg.620	269.peg.930
11	11	1	258.peg.514	259.peg.1916	260.peg.2034	264.peg.898	265.peg.1353	267.peg.516	261.peg.1794	262.peg.806	263.peg.748	*	268.peg.621	269.peg.931
11	11	1	258.peg.515	259.peg.1915	260.peg.2035	264.peg.899	265.peg.1354	267.peg.517	261.peg.1795	262.peg.807	263.peg.749	*	268.peg.622	269.peg.932
12	12	1	258.peg.419	259.peg.2011	260.peg.1941	264.peg.9	265.peg.586	267.peg.420	261.peg.1703	262.peg.715	263.peg.656	266.peg.628	268.peg.529	269.peg.837
12	12	1	258.peg.340	259.peg.2091	260.peg.1862	264.peg.90	265.peg.665	267.peg.341	261.peg.1977	262.peg.1871	263.peg.1843	266.peg.2525	268.peg.1	269.peg.290
11	11	1	258.peg.516	259.peg.1914	260.peg.2036	264.peg.900	265.peg.1355	267.peg.518	261.peg.1796	262.peg.808	263.peg.750	*	268.peg.623	269.peg.933
11	11	0.545	258.peg.517	259.peg.1913	260.peg.2037	264.peg.901	265.peg.1356	267.peg.519	261.peg.1797	262.peg.809	263.peg.751	*	268.peg.1460	269.peg.934
12	12	1	258.peg.518	259.peg.1912	260.peg.2038	264.peg.902	265.peg.1357	267.peg.520	261.peg.1798	262.peg.810	263.peg.752	266.peg.1470	268.peg.1461	269.peg.935
11	11	1	258.peg.523	259.peg.1907	260.peg.2043	264.peg.907	265.peg.1362	267.peg.525	261.peg.2233	*	263.peg.763	266.peg.1481	268.peg.1473	269.peg.1796
12	12	1	258.peg.524	259.peg.1906	260.peg.2044	264.peg.908	265.peg.1363	267.peg.526	261.peg.2232	262.peg.822	263.peg.764	266.peg.1482	268.peg.1474	269.peg.1795
12	12	1	258.peg.525	259.peg.1905	260.peg.2045	264.peg.909	265.peg.1364	267.peg.527	261.peg.2231	262.peg.823	263.peg.765	266.peg.1483	268.peg.1475	269.peg.1794
12	12	1	258.peg.339	259.peg.2092	260.peg.1861	264.peg.91	265.peg.666	267.peg.340	261.peg.1978	262.peg.1872	263.peg.1844	266.peg.2526	268.peg.2	269.peg.289
12	12	1	258.peg.526	259.peg.1904	260.peg.2046	264.peg.910	265.peg.1365	267.peg.528	261.peg.2230	262.peg.824	263.peg.766	266.peg.1484	268.peg.1476	269.peg.1793
12	12	1	258.peg.527	259.peg.1903	260.peg.2047	264.peg.911	265.peg.1366	267.peg.529	261.peg.2229	262.peg.825	263.peg.767	266.peg.1485	268.peg.1477	269.peg.1792
12	12	1	258.peg.528	259.peg.1902	260.peg.2048	264.peg.912	265.peg.1367	267.peg.530	261.peg.2228	262.peg.826	263.peg.768	266.peg.1486	268.peg.1478	269.peg.1791
12	12	1	258.peg.529	259.peg.1901	260.peg.2049	264.peg.913	265.peg.1368	267.peg.531	261.peg.2227	262.peg.827	263.peg.769	266.peg.1487	268.peg.1479	269.peg.1790
12	12	1	258.peg.530	259.peg.1900	260.peg.2050	264.peg.914	265.peg.1369	267.peg.532	261.peg.2226	262.peg.828	263.peg.770	266.peg.1488	268.peg.1480	269.peg.1789
12	12	1	258.peg.531	259.peg.1899	260.peg.2051	264.peg.915	265.peg.1370	267.peg.533	261.peg.2225	262.peg.829	263.peg.771	266.peg.1489	268.peg.1481	269.peg.1788
12	12	1	258.peg.532	259.peg.1898	260.peg.2052	264.peg.916	265.peg.1371	267.peg.534	261.peg.2224	262.peg.830	263.peg.772	266.peg.1490	268.peg.1482	269.peg.1787
12	12	1	258.peg.533	259.peg.1897	260.peg.2053	264.peg.917	265.peg.1372	267.peg.535	261.peg.2223	262.peg.831	263.peg.773	266.peg.1491	268.peg.1483	269.peg.1786
12	12	1	258.peg.534	259.peg.1896	260.peg.2054	264.peg.918	265.peg.1373	267.peg.536	261.peg.2222	262.peg.832	263.peg.774	266.peg.1492	268.peg.1484	269.peg.1785
12	12	1	258.peg.535	259.peg.1895	260.peg.2055	264.peg.919	265.peg.1374	267.peg.537	261.peg.2221	262.peg.833	263.peg.775	266.peg.1493	268.peg.1485	269.peg.1784
12	12	1	258.peg.338	259.peg.2093	260.peg.1860	264.peg.92	265.peg.667	267.peg.339	261.peg.1979	262.peg.1873	263.peg.1845	266.peg.2527	268.peg.3	269.peg.288
12	12	1	258.peg.536	259.peg.1894	260.peg.2056	264.peg.920	265.peg.1375	267.peg.538	261.peg.2220	262.peg.834	263.peg.776	266.peg.1494	268.peg.1486	269.peg.1783
12	12	1	258.peg.537	259.peg.1893	260.peg.2057	264.peg.921	265.peg.1376	267.peg.539	261.peg.2219	262.peg.835	263.peg.777	266.peg.1495	268.peg.1487	269.peg.1782
12	12	1	258.peg.538	259.peg.1892	260.peg.2058	264.peg.922	265.peg.1377	267.peg.540	261.peg.2218	262.peg.836	263.peg.778	266.peg.1496	268.peg.1488	269.peg.1781
12	12	1	258.peg.539	259.peg.1891	260.peg.2059	264.peg.923	265.peg.1378	267.peg.541	261.peg.2217	262.peg.837	263.peg.779	266.peg.1497	268.peg.1489	269.peg.1780
12	12	1	258.peg.540	259.peg.1890	260.peg.2060	264.peg.924	265.peg.1379	267.peg.542	261.peg.2216	262.peg.838	263.peg.780	266.peg.1498	268.peg.1490	269.peg.1779
12	12	1	258.peg.541	259.peg.1889	260.peg.2061	264.peg.925	265.peg.1380	267.peg.543	261.peg.2215	262.peg.839	263.peg.781	266.peg.1499	268.peg.1491	269.peg.1778
12	12	1	258.peg.542	259.peg.1888	260.peg.2062	264.peg.926	265.peg.1381	267.peg.544	261.peg.2214	262.peg.840	263.peg.782	266.peg.1500	268.peg.1492	269.peg.1777
12	12	1	258.peg.543	259.peg.1887	260.peg.2063	264.peg.927	265.peg.1382	267.peg.545	261.peg.2213	262.peg.841	263.peg.783	266.peg.1501	268.peg.1493	269.peg.1776
12	12	1	258.peg.544	259.peg.1886	260.peg.2064	264.peg.928	265.peg.1383	267.peg.546	261.peg.2212	262.peg.842	263.peg.784	266.peg.1502	268.peg.1494	269.peg.1775
12	12	1	258.peg.545	259.peg.1885	260.peg.2065	264.peg.929	265.peg.1384	267.peg.547	261.peg.2211	262.peg.843	263.peg.785	266.peg.1503	268.peg.1495	269.peg.1774
12	12	1	258.peg.337	259.peg.2094	260.peg.1859	264.peg.93	265.peg.668	267.peg.338	261.peg.1980	262.peg.1874	263.peg.1846	266.peg.2528	268.peg.4	269.peg.287
12	12	1	258.peg.546	259.peg.1884	260.peg.2066	264.peg.930	265.peg.1385	267.peg.548	261.peg.2210	262.peg.844	263.peg.786	266.peg.1504	268.peg.1496	269.peg.1773
12	12	1	258.peg.547	259.peg.1883	260.peg.2067	264.peg.931	265.peg.1386	267.peg.549	261.peg.2209	262.peg.845	263.peg.787	266.peg.1505	268.peg.1497	269.peg.1772
12	12	1	258.peg.548	259.peg.1882	260.peg.2068	264.peg.932	265.peg.1387	267.peg.550	261.peg.2208	262.peg.846	263.peg.788	266.peg.1506	268.peg.1498	269.peg.1771
12	12	1	258.peg.549	259.peg.1881	260.peg.2069	264.peg.933	265.peg.1388	267.peg.551	261.peg.2207	262.peg.847	263.peg.789	266.peg.1507	268.peg.1499	269.peg.1770
12	12	1	258.peg.550	259.peg.1880	260.peg.2070	264.peg.934	265.peg.1389	267.peg.552	261.peg.2206	262.peg.848	263.peg.790	266.peg.1508	268.peg.1500	269.peg.1769
12	12	1	258.peg.551	259.peg.1879	260.peg.2071	264.peg.935	265.peg.1390	267.peg.553	261.peg.2205	262.peg.849	263.peg.791	266.peg.1509	268.peg.1501	269.peg.1768
12	12	1	258.peg.552	259.peg.1878	260.peg.2072	264.peg.936	265.peg.1391	267.peg.554	261.peg.2204	262.peg.850	263.peg.792	266.peg.1510	268.peg.1502	269.peg.1767
12	12	1	258.peg.553	259.peg.1877	260.peg.2073	264.peg.937	265.peg.1392	267.peg.555	261.peg.2203	262.peg.851	263.peg.793	266.peg.1511	268.peg.1503	269.peg.1766
12	12	1	258.peg.554	259.peg.1876	260.peg.2074	264.peg.938	265.peg.1393	267.peg.556	261.peg.2202	262.peg.852	263.peg.794	266.peg.1512	268.peg.1504	269.peg.1765
12	12	1	258.peg.555	259.peg.1875	260.peg.2075	264.peg.939	265.peg.1394	267.peg.557	261.peg.2201	262.peg.853	263.peg.795	266.peg.1513	268.peg.1505	269.peg.1764
12	12	1	258.peg.336	259.peg.2095	260.peg.1858	264.peg.94	265.peg.669	267.peg.337	261.peg.1981	262.peg.1875	263.peg.1847	266.peg.2529	268.peg.5	269.peg.286
12	12	1	258.peg.556	259.peg.1874	260.peg.2076	264.peg.940	265.peg.1395	267.peg.558	261.peg.2200	262.peg.854	263.peg.796	266.peg.1514	268.peg.1506	269.peg.1762
12	12	1	258.peg.557	259.peg.1873	260.peg.2077	264.peg.941	265.peg.1396	267.peg.559	261.peg.2199	262.peg.855	263.peg.797	266.peg.1515	268.peg.1507	269.peg.1761
12	12	1	258.peg.558	259.peg.1872	260.peg.2078	264.peg.942	265.peg.1397	267.peg.560	261.peg.2198	262.peg.856	263.peg.798	266.peg.1516	268.peg.1508	269.peg.1760
12	12	1	258.peg.559	259.peg.1871	260.peg.2079	264.peg.943	265.peg.1398	267.peg.561	261.peg.2197	262.peg.857	263.peg.799	266.peg.1517	268.peg.1509	269.peg.1759
12	12	1	258.peg.560	259.peg.1870	260.peg.2080	264.peg.944	265.peg.1399	267.peg.562	261.peg.2196	262.peg.858	263.peg.800	266.peg.1518	268.peg.1510	269.peg.1758
12	12	1	258.peg.561	259.peg.1869	260.peg.2081	264.peg.945	265.peg.1400	267.peg.563	261.peg.2195	262.peg.859	263.peg.801	266.peg.1519	268.peg.1511	269.peg.1757
12	12	1	258.peg.562	259.peg.1868	260.peg.2082	264.peg.946	265.peg.1401	267.peg.564	261.peg.2194	262.peg.860	263.peg.802	266.peg.1520	268.peg.1512	269.peg.1756
12	12	1	258.peg.563	259.peg.1867	260.peg.2083	264.peg.947	265.peg.1402	267.peg.565	261.peg.2193	262.peg.861	263.peg.803	266.peg.1521	268.peg.1513	269.peg.1755
12	12	1	258.peg.564	259.peg.1866	260.peg.2084	264.peg.948	265.peg.1403	267.peg.566	261.peg.2192	262.peg.862	263.peg.804	266.peg.1522	268.peg.1514	269.peg.1754
12	12	1	258.peg.565	259.peg.1865	260.peg.2085	264.peg.949	265.peg.1404	267.peg.567	261.peg.2191	262.peg.863	263.peg.805	266.peg.1523	268.peg.1515	269.peg.1753
12	12	1	258.peg.335	259.peg.2096	260.peg.1857	264.peg.95	265.peg.670	267.peg.336	261.peg.1982	262.peg.1876	263.peg.1848	266.peg.2530	268.peg.6	269.peg.285
12	12	1	258.peg.566	259.peg.1864	260.peg.2086	264.peg.950	265.peg.1405	267.peg.568	261.peg.2189	262.peg.865	263.peg.807	266.peg.1524	268.peg.1517	269.peg.1752
12	12	1	258.peg.567	259.peg.1863	260.peg.2087	264.peg.951	265.peg.1406	267.peg.569	261.peg.2187	262.peg.867	263.peg.809	266.peg.1526	268.peg.1519	269.peg.1750
12	12	1	258.peg.568	259.peg.1862	260.peg.2088	264.peg.952	265.peg.1407	267.peg.570	261.peg.2185	262.peg.869	263.peg.811	266.peg.1528	268.peg.1521	269.peg.1748
12	12	1	258.peg.571	259.peg.1859	260.peg.2091	264.peg.955	265.peg.1410	267.peg.573	261.peg.2183	262.peg.871	263.peg.813	266.peg.1530	268.peg.1523	269.peg.1746
12	12	1	258.peg.572	259.peg.1858	260.peg.2092	264.peg.956	265.peg.1411	267.peg.574	261.peg.2182	262.peg.872	263.peg.814	266.peg.1531	268.peg.1524	269.peg.1745
12	12	1	258.peg.573	259.peg.1857	260.peg.2093	264.peg.957	265.peg.1412	267.peg.575	261.peg.2181	262.peg.873	263.peg.815	266.peg.1532	268.peg.1525	269.peg.1744
12	13	0.846	258.peg.574	259.peg.1856	260.peg.2094,260.peg.2375	264.peg.958	265.peg.1413	267.peg.576	261.peg.2179	262.peg.874	263.peg.816	266.peg.1533	268.peg.1526	269.peg.1743
12	12	1	258.peg.575	259.peg.1855	260.peg.2095	264.peg.959	265.peg.1414	267.peg.577	261.peg.2178	262.peg.875	263.peg.817	266.peg.1534	268.peg.1527	269.peg.1742
12	12	1	258.peg.334	259.peg.2097	260.peg.1856	264.peg.96	265.peg.671	267.peg.335	261.peg.1983	262.peg.1877	263.peg.1849	266.peg.2531	268.peg.7	269.peg.284
12	12	1	258.peg.576	259.peg.1854	260.peg.2096	264.peg.960	265.peg.1415	267.peg.578	261.peg.2177	262.peg.876	263.peg.818	266.peg.1535	268.peg.1528	269.peg.1741
12	12	1	258.peg.577	259.peg.1853	260.peg.2097	264.peg.961	265.peg.1416	267.peg.579	261.peg.2176	262.peg.877	263.peg.819	266.peg.1536	268.peg.1529	269.peg.1740
12	12	1	258.peg.578	259.peg.1852	260.peg.2098	264.peg.962	265.peg.1417	267.peg.580	261.peg.2175	262.peg.878	263.peg.820	266.peg.1537	268.peg.1530	269.peg.1739
12	12	1	258.peg.579	259.peg.1851	260.peg.2099	264.peg.963	265.peg.1418	267.peg.581	261.peg.2173	262.peg.879	263.peg.821	266.peg.1538	268.peg.1531	269.peg.1738
12	12	1	258.peg.580	259.peg.1850	260.peg.2100	264.peg.964	265.peg.1419	267.peg.582	261.peg.2172	262.peg.880	263.peg.822	266.peg.1539	268.peg.1532	269.peg.1737
12	12	1	258.peg.581	259.peg.1849	260.peg.2101	264.peg.965	265.peg.1420	267.peg.583	261.peg.2171	262.peg.881	263.peg.823	266.peg.1540	268.peg.1533	269.peg.1736
12	12	1	258.peg.582	259.peg.1847	260.peg.2102	264.peg.966	265.peg.1421	267.peg.584	261.peg.2169	262.peg.882	263.peg.825	266.peg.1541	268.peg.1535	269.peg.1735
12	12	1	258.peg.583	259.peg.1846	260.peg.2103	264.peg.967	265.peg.1422	267.peg.585	261.peg.2168	262.peg.883	263.peg.826	266.peg.1542	268.peg.1536	269.peg.1734
12	12	1	258.peg.584	259.peg.1845	260.peg.2104	264.peg.968	265.peg.1423	267.peg.586	261.peg.2167	262.peg.884	263.peg.827	266.peg.1543	268.peg.1537	269.peg.1733
12	12	1	258.peg.585	259.peg.1844	260.peg.2105	264.peg.969	265.peg.1424	267.peg.587	261.peg.2166	262.peg.885	263.peg.828	266.peg.1544	268.peg.1538	269.peg.1732
12	12	1	258.peg.333	259.peg.2098	260.peg.1855	264.peg.97	265.peg.672	267.peg.334	261.peg.1984	262.peg.1878	263.peg.1850	266.peg.2532	268.peg.8	269.peg.283
12	12	1	258.peg.586	259.peg.1843	260.peg.2106	264.peg.970	265.peg.1425	267.peg.588	261.peg.2165	262.peg.886	263.peg.829	266.peg.1545	268.peg.1539	269.peg.1731
12	12	1	258.peg.587	259.peg.1842	260.peg.2107	264.peg.971	265.peg.1426	267.peg.589	261.peg.2164	262.peg.887	263.peg.830	266.peg.1546	268.peg.1540	269.peg.1730
12	12	1	258.peg.588	259.peg.1841	260.peg.2108	264.peg.972	265.peg.1427	267.peg.590	261.peg.2163	262.peg.888	263.peg.831	266.peg.1547	268.peg.1541	269.peg.1729
12	12	1	258.peg.589	259.peg.1840	260.peg.2109	264.peg.973	265.peg.1428	267.peg.591	261.peg.2162	262.peg.889	263.peg.832	266.peg.1548	268.peg.1542	269.peg.1728
12	12	1	258.peg.590	259.peg.1839	260.peg.2110	264.peg.974	265.peg.1429	267.peg.592	261.peg.2161	262.peg.890	263.peg.833	266.peg.1549	268.peg.1543	269.peg.1727
12	12	1	258.peg.591	259.peg.1838	260.peg.2111	264.peg.975	265.peg.1430	267.peg.593	261.peg.2160	262.peg.891	263.peg.834	266.peg.1550	268.peg.1544	269.peg.1726
12	12	1	258.peg.592	259.peg.1837	260.peg.2112	264.peg.976	265.peg.1431	267.peg.594	261.peg.2159	262.peg.892	263.peg.835	266.peg.1551	268.peg.1545	269.peg.1725
12	12	1	258.peg.593	259.peg.1836	260.peg.2113	264.peg.977	265.peg.1432	267.peg.595	261.peg.2158	262.peg.893	263.peg.836	266.peg.1552	268.peg.1546	269.peg.1724
12	12	1	258.peg.594	259.peg.1835	260.peg.2114	264.peg.978	265.peg.1433	267.peg.596	261.peg.2157	262.peg.894	263.peg.837	266.peg.1553	268.peg.1547	269.peg.1723
[truncated: 1,830 more rows]

## Sheet: B
Supplementary table 4B: Clade 1-specific CDS (extracted from table S4A)
gene locus (CI828_clade 1)	annotation	protein sequence
258.peg.1	hypothetical protein	MVVAGVAVTVDPGRTTAIVAVIAGRDTGETAVVTGTRIASPVATVARGVPGEMIAGRVGATRTGTTAGMTVMIVAAMTGAGRIAVMIGMTRVTTDVMKAMAVAIVTGTRTVARTSARRTARTSVMTIGMIVAMITGMTIMVTMLRSRRR
258.peg.1018	hypothetical protein	MLDPNTDHDYIGWPLACPDSANSFKPMAKNCGPKSRVDEWKSDFDKQVENGTVPTVQFIRLGNDHTQATKVGAPTPQAYVADNDQAVGQLVEAVSNSPIWKDTAIFLTEDDAQNGPDHVDAHRTIGEVISPYTRTGGVDSTFYSTVSMLRTMEGILGIGPLTQFDAFSTPMSGAFTDKPNFKPYTAVRPSYDMTKVNGPDAPLAKESGEQSTEKEDTIDEQVFNKAIWKAVKGADSKMPEPKHSVIQSGPPAYDDADDDEGEEVKPGDVDLDEVGSYSKDSRGFPVWTPDGDDERFDPAKGIDPCAPKPSPKPTPTPTPKPGAPVPTTAAPSASNGGNNGGGHALPRTGA
258.peg.1019	hypothetical protein	MADQLADAVSVIDLATNKVQTTHIGHRPVWVTLSKDSTKAFVSSQGGSDVAEVDITKSQPLATHKIDVGFHPNKSVLTPDGKTLYVANGDADTISVVDVASHHQTATIPVNRNGSKLVGANPTGLTLSKDGKRLYVTNSGHNEVAVINTVTHKVAGDIPTGWYPTQIVDHDGKLSIISAKGLGAGPNNGPGHPNPTDPNGTSEDQYSGSMIKGLLSTIAEPDAATLAKQTATVEKNNIANDAARSSVVPNQIGTKSSKIKHVIYVVRENRTFDQELGSNGRGNGDPTLNLFGEESAPNTRALARQFVTFDNFYADAEVSANGWNWVSQANSNPWSEEM
258.peg.1020	hypothetical protein	MDPEVGPAFSSLGAALAGVKVTVVAIAVSEDARRGEATTQSCGCGCVITHGSELRKSKWQMTAVNVHLRRILGERGYGESSMGELEEIRQMTAYP
258.peg.1022	DNA recombination protein RmuC	MTNIVVGLIGLVIGVGIGWLIAQLRSSQRVAEATTTAQVATERLEAAEKVTADRDALATQFRALSAQSMADQDERATRAAQRTMNDAQRLLAPVSLALERLDRRLAEVEQERTAMTASLREQVAGVSNAGENLRKETASLVTALRKPQVRGAWGEMQLQRTAEVAGMLEHCDFQTQQTTTAQGTPQRPDMTVRLSGDRCIHIDAKTPLAAFLDAAEYEDPEEYDAQMARFARHVRTHIDQLSAKGYWRTDLDSPEFVVCFLPSDAFLQAALQEMPDLHEYANRRGIVLASPSVLIPMLRTVALAWRQEAVARSAAEVAALGRDLHKRLGTLAGNLDKMGRSLNSTVRAYNTLLGGMETRVLVQARRFEDLGVTDEDISSPAPIEETVRPLTAPELTEHQ…
258.peg.1026	hypothetical protein	MEYTRRIVDGELDELFGEIPALALDGPKAVGKTTTARQRVRTVVQLDRRAEAEPVAADPSIILRRPEPVLLDEWQKLPAVWDVVRHTADEDPRGGRFLFAGSASPQCGATAHSGAGRIGRLRMRPMTLSERGVVEPTVSLGGLLSGGEVRFAGDTTFALADYVEEICASGFPGLRGLGARALRFQLESYLRNAVDREVAEQGLAVRRPEAMMAWLRAYAAATASTASYSQILDAATPGESEKPARSTANSYRDALASLWLLDPVPAWSPTGSLMKRLGASPKHHLADPALAVRLLGLTAAALLDGEGKPLASATGGLLGPLFESLATLCLRVPAQAAEAEVFHLRTRNGDHEVDLIVVRPDGRFLAVEVKLAATVEDADGKHLRWLRERAGDRMLDAVI…
258.peg.1027	hypothetical protein	MITAGLRQLVETATACAKQCNDDNNHTVAAALLTRSGQIVLGLNAFHFLGGPCGEISALANHAATCPEDPIDAIVAVYGPTGQVISPCLPHAAATSLRNKHNGTASPH
258.peg.1029	hypothetical protein	MTRRHSSTSGIYSKSSWLGSCASRPPGWRSLSRSGTGARVVRTNGLDVRAWNNNCSMHIGTLVVLLVVCVVVRIAMTKLKAAFARDHLRGLAATKEISFASAALAVATMVIVPRSALVVSHVALIAMSTAYVTRRLLQGAERQGSTTVRTYVRYRCDRTWQETKSKAKRFFTLAAPCGWREVHITADSFDNVVSIPTMIWIVGVIYIAIVVVVLVGMFVSITGVNDGIVSAVLSAAISYNMLAISCLLTVSAFICIALLSLLRRIKSLQLRLGVGSCVRRIATWIGYGGAVGAVMASLVPLAGHVVPILTQPAKSAAVLNAITPRSMLDYPAAGAVAGYAFGLIVAMASLFPNSTNSWLRRVLCPGLFVVVLVGLSHFLGGPRGLLRPVIDAAALRSGV…
258.peg.1030	5-methylthioribose kinase (EC 2.7.1.100)	MTPDRARHEVESLQTHGALVLDLVPKVYFYDHTRYIFAIEDLSDHEVWRGALNKSEVHDGVAAEVGLHINLCPARPDGSCQWNDLHHIGSAA
258.peg.1032	hypothetical protein	MASGKESGLPVGKPPEFWCRELTDNAMPPVPGMARYLNELMD
258.peg.1034	hypothetical protein	MDQASRVDDTKCCTLPIGYSSNHKKRTPRIKRRDPWCTQEEARWSLGLCMTCALSWSVATSELADGMETSSPHSDRLSGSLLSAAYDAGIDVNGAQIESHDGYTMISENGSWVIGFSANPTKSSMVSSRASFDAGICTGKFHPVMVIKNRLEWGAQTSCVSTASPNDLYRHSLRIELRQRNEGRFFMEKVSGYTPPNGPYSRVTSAVATNPCRNSRKARYDVVAYPTVHSVQFGPVISSLSGAMGCRVKA
258.peg.1045	hypothetical protein	MAQEEDFDAKLRAFCANCSEAGWLQGRHTVGLLELEARRRYLSFIPPEARVLDIGGATSVQASGLAARGLDVVFVDPVSEQVDMAASLL
258.peg.1050	hypothetical protein	MSPFKFINHSNEKFYRGIAEGIDPNIKVEFVYKDAS
258.peg.1051	hypothetical protein	MPAFSLGAERSWGSHQNWPRLGDLVGTSKKETDLRVVKSMELRGDVLLLGMRTQGLLQKDQASPSVALRLGAPRRPHSFSMTMTLTFVSTAKLSRSRARAPSPPR
258.peg.1056	Hydrolase, haloacid dehalogenase-like family	MTWGRGSGLNLVATHRDRASAENLFHALGVQVDDLVCAPDGFARKPDPQMNLVLMERHGLDPSEVIAVGDRPIDIDAARAAGIEGLLLSSEPYPNTTTISSLTELLDRL
258.peg.1057	Arginine/ornithine antiporter ArcD	MAAQVADAAGERTPVEGGGDVEKLSLPAMLALVVGSMIGGGIFSLPQNIAAAASPGAMIIGWIITGMGMICLAMVYQKLAVRRPDLDNGIYAYAKAGFGDFVGFNSAWGYWLSALIGNVGYLVLLFSTIGKFVPAFSGGNTVWAILGASVLLWLTHALVLSGIRTAAFVNTITTIAKIVPLVTFIAVCAVAFDVGVFSEDFWGTKSGLGGVLSQTKSMMLVTVWVFIGIEGASIYSKRARKRSDVGKATIVGFLTVLLLLIGVNLLSMGIMRRATLAGLPDTSMADVLSSVVGPWGSIFVSVGVIISLLGALLAWILLCGETMQVPGEDGTMPRLFGRINKRGAPAPALWITNVISQVCLLLTVMWEGAYLAMATLAAALILVPYLLSAAFALKLVITG…
258.peg.1058	Arginine deiminase (EC 3.5.3.6)	MTTPIGAWSEVGKLREVMVCEPRLAHRRLTPSNCRELLFDDVLWVEKAQEDHQNFVAKMQERGVVVHEMHTLLSEVLDIPEGRSWVLDRKLSPNAVGMGVDRDVRDWFDDMPSDLLAEHLIGGVVYGEVPAERRTHVLGALIKAHDENQFLIPPLPNTQFTRDTTAWIFGGVTLNPMRWPARQHETVLASAIYNHHPAFTTRDFEVWYGCAEGDHGMSTLEGGDIMPIGNGTVLIGMGERSSWQAITQVARSLFAHHAARKVVVAAMAPDRASMHLDTVFSFCDTDLVTLYKPVVDTITSLVLEPSAQEACFSVRVDDRHFTAVVADCLGLDGLRTVETGGDCWEAQREQWDDGNNVVALEPGVVIGYDRNTETNVRLSKAGVEVIEIQAAELGRGRGG…
258.peg.1065	D-serine/D-alanine/glycine transporter	MNRENNDVAGDMQHLRRSLSNRHIQLIAIGGAIGTGLFMGSGKSINTSGPSIVVAYLVIGTMLFFVMRAMGELLLHNLQWKSFQDFAADLLGPWAGFFLGWSY
258.peg.111	Histidinol phosphatase and related hydrolases of the PHP family	MNHHHDDKHLSPDELEDVRRRGDEELARLSFSRRSILQVGMAAAANAMVTGLALQGTQAAAAPNKDSVDPDKLLWLIGDHHVHTQWSYDAKYRIKDQLDAAEYFGCDWVVFTEHSNFVHADPGVFNSHKEIEAERKARKNLLIFQGLEWYIPAAEHGTVFVTGKNEAKILRAFELAYDGKLNGWEKPKVGSPEEAEQEKMAAAGIAWLGKQKAEGRIDDVLVLANHPMRLGIDSPDEFRLWHDADPHVMIGMEGAPGAQGYPYGRNVGNGDMRGEYTHDPREDSYPGYKAEHMRPYGGWDWLTATVGGFWDSMLAEGRRFYITANSDAHLASWHTWRLGDYPKKPEYDNAKNENAQMKLLGGRRPHPIDTATGEVAGDLLIKNPDGSVGISGDLLRSPE…
258.peg.1120	hypothetical protein	MAAGCDGATLRPPAQSINLHLDVLLGLGVVHPHNRRAPAPTTSSHYASRDIRTDHRRPICRREEPREDMP
258.peg.1149	Uncharacterized MFS-type transporter	MGTVALGLDAYVIAGMLPEIASDLGSGPGTVGLGVAAFTAAYAISGPLLAGVAGRRAARSLLLALSLFVASNIISALATTVAVFIASRLLAGVAAGVYSPLSSAVAAHSVSADRRGRALSYPCGFGMRHCVWGSSWADGG
258.peg.1150	Uncharacterized MFS-type transporter	MADNPHDGTTAVAANASANYLGSAIGSMAGAALVDQGLVGESLACVAALPVIVAFLLQLVRIRMST
258.peg.1155	hypothetical protein	MIGSLLTMSLPQGHMMQDGDYPQAMTSNVMWLSTGQKMMADFAGSDDN
258.peg.1164	hypothetical protein	MGAEMDIIIMVLIAVLVLTMILRGVRKSVFIVSVMVIAALCVILLSLHATSDLGLSW
258.peg.1165	hypothetical protein	MFPTVGFWGANLFLLAYIGVLAGGFIVQFGLHEYPCPLCMLQRYSMMLASLGPLYIIVRTRRGSVMMADFCLGYGVSILSAVVGAAESARHILLHIQPGDPGYGSKAFGLSTYTWAFITFAIVITFCGVMMIFAPWLTPRGVKAHAISAVIMWLFALIVVANLAMIVFLEGFHFLLPGDPACYELVQNCSPR
258.peg.1175	hypothetical protein	MNRVSVHVSDRAPRRRHQVNALNSGAFRRCLWRSVCDNAIGGE
258.peg.1208	hypothetical protein	MTPILSEYVTSLMVWSVMSSRVLELTKYYSEIQRRSNLVDQVFTAQKPHITVDLTQVREGTLDERSVAQLFTLANSRSRRQPRKSGQRREPVCPRQDAHPIKLIISLITLRQRRSSSGLLLLPASLTPDGTLTADPQNDEPWIPVSRLRTPGMTDREVMVGDLSSLWKWRRGKGAELASNAETWQDTLDLCFNLFSEVSNNFKNLGKVDATQIITSTCYITPGEVITSNRAILDLYKYLENGAYSAAPVYANLLSRDPQQRLDSDDIDANVDTLKKSAILSTGSMSDEYPLTESQRRAVHAFLCDTSDEPASITAVSGPPGTGKTTLLQSVIASMIVTHALEDKPAPLIVGTSTNNQAVTNIIDSFSKVTKKQPGVLDQRWLPVATEDGATPDALHSLA…
258.peg.1209	Putative helicase	MVSYFQTDPMLSSEYDEVRTWPQWVHNENTHDSGIDLVARNRSTGEWTAIQCKFYDPGHALQKQDIDSFFTASGKAWDHVWFTNRIIISTTDRWSTHAEKALEDQSIPVQRIGLTEIAESPIDWMQQSRDSLNFEPRRAVRYGLRPHQKEALAKIHEGFQTHDRGKWISACGTGKTFTSLKLAEQLCAENGGRLKVLFLAPSIALVSQTLQEWMAQSQTTIRPMVVCSDTRASRKAEDITTHDIPIPTTDAARLAEQMAVGGRRGKQMIVVFSTYQSIDVVAQAQRTSGEQFDLILCDEAHRTTGASLVGGQDESAFVKVHDNTYLPAAKRLYMTATPRIYGQEAKKKAEENSVVLASMDDESLYGPEFHRLGFGEAVERNLLADYKVMILRVENAAIA…
258.peg.1210	Putative helicase	MNALDRGDEIAWLKAPIPEGECCILSNARCLSEGVDVPALDAVLFLSPRNSLVDVVQSVGRVMRKAPGKDYGYVILPVAIDSSESPEKALSNNKRFKVVWDVLNALRAHDDRFNAMINSIDLDKDTKGKIGISVFGGTAPETGRDTNGSRAAIQPMLFQNQMRDAILARIVKKVGERDYWDSWADDVVHIHSNQVTRITSILAQARATDGPLAGEFDTFLAGLQATINDSITVDGAIDMLSQHLITQPVFDALFPTGSFAHTNPVSVSMQRMITALEGQGLQADTDALAGFYASVRRSASTVESPAGRQTVIHRLYEDFFKKSFPAQAASLGVVYTPVEVVDFILRSLRT
258.peg.1211	Mobile element protein	MCEPTDYCPRCDALIDLSGLHVTAVERAPDTITVEVESTPGEGFCPDCGVLARSHGRRARVLHDVAFGDTAVVIVWRTRTWRCAEPLCAKGSLTEQDPAVAAPRALLTRRAIGWALAQLRREHASVLGLARQLGIDWKTAWRAIKPVLQAADADPSRFTGVRRLGVDEHVWHHKNPRTRGLKMLTGMVDFTPAADGTPRTRLLDLVPGRSGTAYSAWLQERGPDWLRQVEVASLDPFRGYKNAIDEHLDDATAVLDAFHVVALATKAVDEVRRRVQQATLGHRGRTGDPLFGIQTILKASAENLSDKQKHRLATAIDAHQAHEEVFIACQAAQRVREVYHANSPAEGRALAEHLVEALPTCPIPEIACLGRTLKQWRDAFLAYFDTGGASNGPTEAING…
258.peg.1212	Alpha-glucosidase (EC 3.2.1.20)	MELDRIRPVQALLMNRASYEAQREAAPAERPFLISRSGPLGLQRYVQTWSGDNSTSWRTLRYNTRMGVGMSMSGLVNFGHDVGGFAGTARPSPELFARWVANGVMHPRFTIHSWHDDGSVNEPWMYPGITDIVRNMIRLRYRLIPFLYTLSYLAAERREPIVNPVFSLDDSLLEESDDFLLGRDLLVASVVEEGQATRTVTLPDVPGGWFEFDTGIHHDPGTVTLDAPLDRLPLLVRAGAGIPQCTLPEPTDEIITTQTVENSPHRIVLYLPDGEGHSEGFFFDDDGHTDGYRDGHGYWLTWTADHDATTVTVHTHVEGDYQPPWGAMDFALRPSDDRTIKVISELTPSASNQHPTVENTGRP
258.peg.1223	hypothetical protein	MESSLAVTMKCAGVLDVTSGWKFRLTSIGHGGGGVSRETSVSVWILGPTRGTPSVWVSKI
258.peg.1225	hypothetical protein	MIRQVATARELVIQAPKRWWMGEPAGLPNVDMAGCLT
258.peg.1250	hypothetical protein	MSSHSGSVSYTRTHSSQITDRRRPPAVVGFNADGVDGYMTRPHKAVVTPPNS
258.peg.1253	hypothetical protein	MARILTASDIRTVVAAPSKLQCPSGSRVKTDALDAEYFLTLLRLDASTAVI
258.peg.1254	hypothetical protein	MRARHRVSKLLLRHGIVYSGGQAWVGAHDAWLRRQRFDSPLVEAAWHHQHRYVAAPHPAHLTETTPISGVLTGTLE
258.peg.1255	hypothetical protein	MNNLLLATVVPLLAGNQLEWLWGLGILPVVALVILWLASVVSVLRSRYGWGAKLLFVFGTLAFPVLGPLIWFFAVRSKDPHDMR
258.peg.1256	hypothetical protein	MEELLVALLESRDLQAAERFDLTKLDDALSYLATTTTERGLTRLFVDMSVAAITPSHPAHRFMREHRADRGGRPNPAWTDCRRPARHDGGLGRRGTAVALAYRSVGGCCGPTAPASCTDRGP
258.peg.1257	Transcriptional regulator, AcrR family	MDATQELLWERGYAATSPKDILSRADAGQGSMYHHFSGKQDLAIAALEASAIAMRQDADALLCGEGAATERLVAYLECQRDSLRGCRMGRMTYDADVLATPELLKLVSETLAWLVETIESVICEGIGTGEFPLDTDAHQLASMVVASVQGGYVLARAQQDPAEFDAAVQGATALLRAWSQR
258.peg.1258	hypothetical protein	MPVPLARVDPDGFALGQALGRVSFDVDQGNTVRDVEALAPGVSVSVGVRASTERDGVDGQR
258.peg.1259	hypothetical protein	MYAMQYQITLPTDYDMQIIRDRVTQTGHLMDGYKGLEFKAYLIQEKAKGAAQNAYAPFYVWRDIDGMRQFCWGEPGYSAIVRDFGRHPIHDWTVHQLVAGPANYSAARSLTVETVPLPTNTAPSHCIDDITAGFLATTTDSIVARVTAVDVTTWTAILVELSTHEADQSSTDVTAYEVLHISAAA
258.peg.1262	hypothetical protein	MASGKESVMPVAKPSEYRHRVLDLVAQGEPETHVAKSLGISESCLW
258.peg.1263	hypothetical protein	MVFESFNLDTVVSLISQDVVDVGQGQARIPAALSIIENVMHLTVNIDVTTRSTSCVEQRVRAVHLATNLIARAATLLDPRHFVV
258.peg.1264	Peptidase M20D, amidohydrolase	MASSDDLTVIFEGRGGHGSAPHLTHDPVPAAAEFVLALHTMVARRFNIFDPVVITAGHLEAGTARNVIPEDATVEATLRAFSPEAREKLFSLIPEVAHGVARAHGVTANIRLEPLYPTTVNHPDNVETVRRSVTELFGAESWADMPVPMGAAEDFSLVLQKVPGAFIIVPATKPGTDPADAQGNHSAHAYFDDSVLVPGAKLLADLAVRELH
258.peg.1265	hypothetical protein	MMREPTDAKMTAKAKECLRPILSASHPKKAPPTGLATKPTAKIAIVDRKAGVLSLLSKNWVEMKTAKMA
258.peg.1266	L-Proline/Glycine betaine transporter ProP	MLIALIGVAVLYVPLNEFVRGGNEMWRLTLAICIQLVLLGAYLAIAPAAYAELFPTKLRATGFGIPYAIAIAVFGGTAPYIMSAWAKTPNRFVIYVIILLVISALTVLTLPETKGKNLHHHELA
258.peg.1285	hypothetical protein	MTLLLGALGPGAMLWFLDTGGIYLGLVWIIVVITLSALPKKYPHLRSKYHAGWLPWAGAVGALVTVVMAIWPGTNTSLVWPGEYLVLLVWAVIGFILWRLAKPMGEDEALGSLLGSYADDLKENLGEVEQTPARS
258.peg.1287	hypothetical protein	MPTLLDCAGVNTPDKVEGRSILPLLRDGESPWRTHLHGEHVLLGQSLQWIWWDDYQYIWMSGSGEEQLFDLAADPHQLHDLSDDRADLLDKGRRLLIGELTGREEGFVRDGSLVTGRPVSCVLTHPTPPPTEGR
258.peg.1288	Arylsulfatase (EC 3.1.6.1)	MNDQHEQPAIDRPNIVLVCTDQWRGDCLSGLGHPDVETPYLDQLASQGAVVERAYSATPTCVPARMSLMTGLSAGTHRRVGYQDGVTFDVEDTLPSTLSDAGYQTRAIGKMHYWPERNRIGFDEIELHDGYLHYSRQRHRDPACYDDYLVWLRDQTGTASDEDYIDDGIECNSLVARPWDKAERLHPTNWVVNQATRWFYRRDPTTPFFLYLSFHRPHSPYDPPQWAFDRYDGAPLRPPAVGDWSDTFSDWRNDADPTSLVARYRPRDISRAMAGYYGHMTHIDTQISRLRQVLGEFGVADNTYIAFISDHGDRWETITCGERATPTRDRPTSRSCLPGLVSPLVAE
258.peg.1289	N-acetyl-D-glucosamine ABC transporter, permease protein 2	MSTTSAQARHRSEQLFPGARVVSLVLVWIAALIAIAPLVYMVSLAFQSDAEATGGKAVLIPSSWQWVNITRLFEAAPFGRFFLNSVLVAGLITLSHLIFAPLVGYAFAKFEFPGKNAVFILILSTMMIPFFVRMIPLYVKFSQIGWLDTYQGLVTPFLMSAFSIFLMRQSMAGIPDSLVEAARVDGAGELRIYRSIVLPQTQNKPALTVLGLFTFVFQMNEFLWPLIATQSEAMRTLTIGLSSFNRESFTLWNLTAMGSLMLFVPVCALFVATQRYIVTGITMTGIK
258.peg.1290	ABC transporter, permease protein 1 (cluster 1, maltose/g3p/polyamine/iron)	MTSVAIIGLMWRNILDSNTGILNAVLGDLGLPQQNWLTTAPLATFVGITVWQESGYVMLLFLAGLQSIDPQLHEAARIDGASASKRLWKIALPMLAPTTLFVVLVGMIGSLQQFGLPYIVTNGGSGNETSLYVYQVYRETFTSGNLGYASAMSFLLLVVIVALSIIQLRVGRMKEAIL
258.peg.1291	hypothetical protein	MTKTSPEPYGRKFSWRRYRTAYLFIAPALIYFALFFFLPIIDEFRLSFTTGFTKLTPVGGRNYVNIIHDSEVWH
258.peg.1292	hypothetical protein	MHTPLSRRSLLTGAVALGSTAVVSNLTGCSPSSGVGSSNDSSSHSGERTGKEILFYLSAGHDFAPYKRVISKFEQDHKVKVTIQTFQWPDLQQKLTADFLSGTTPDITEEPGGFWATRFGNDGNIMALDDYIKKDKGFLDDFVPAGLDVRQASGKTYAVPMHLTMGGLVFANSEMLAKAKVPMPTTWEEFLEATKRIQASGVEHGCALNNDSSYGTPWLLQNGIKYTADKSTPMQPADAAVEAMVFQRDLVYKHKVSPTPVASSEYSGPRKLLTSKRCGFIITGPWDISAVRTEDKNFPLIIGAPLKHKEQKTTIAGSGLMIPTKSQNADLCWELIKVLTDADVQAQVTKEVGMACSRKSWAKSDVVQNDPNMRVVATARDLAVAPDRAYWPNQNMAKI…
258.peg.1293	hypothetical protein	MSTASYVLSDSHHSERFTPETQERVRKAARDLGYVRNRAARSLRLGKSRTVALFHDAPLDRFVERFQLRASRRLSEHDHQLVSVAIADGDISPINKLIRAGACDAAIVAFSRPGIAQVLKTQPEALIPTLLVGGEPGGKGYDHVVINEREGVSCTLTTLAETGRSSVAFAGQLPTREECELDPRWEMYRDFQASHARTPQLLFTSSPFIGDVFRAALEALQTTSSLPDAVYCASDRTAIGLMLAAQSLHIDVPNDIAVVGTGNSAESLDMDPSLSSLGLDTSEIDDIMRHFWHRIDGTADASQIPVPWKLFSRGSTSN
258.peg.1301	hypothetical protein	MGLLLLRSTDERLERFAETWCGDDDNPANPEIDRFLHGTRSVNFD
258.peg.1321	hypothetical protein	MELMSPRDAYIYYFKYYLKISSELRNMVLGFWVSDPLDIVQVVYRIEESNLLRGRARYEPVEDWGDKIPNPPKIETMDPDSIVRVLDHIDPANNAIHHMAMMLAIDIREPSEIQVINNGIGWIGEPTDILPGMYKVPLD
258.peg.1332	Anaerobic C4-dicarboxylate transporter	MMLFIQLAVVLLFIFLGARKGGLGIAYAGGAGVIALGILGCKVDPGTGIPWDVIGVIISVISCVAAMEVAGGLELLVMLSERILRHNPRRITFLAPTVTFFMTVLCGTGHVAFATLPVIAEVAKEQKVRPSRPLSVAAVASQIGICASPISAAMVAMAAIVGPLGVSYPKLVLVSIIGGYAGSMIGAVVSSRLGCELELDPVYLQRLEKGQVSHRGAENYNIKPYARRSLIIFVVSLIVVMVYAAAISAVDKPPLPRGAAIMTFMMTAALVIATLCKVPLNEITSQATYRSGTSAAICVMGVAWLGNTFVSSNIGTIKTAGSGVIHSAPWLLFVVLFLAASLLYSQAATTVTFMPVAAALGLPVSVLVGCFAAASALFLLPTYPTVVAAVEMDDTGTTR…
258.peg.1346	hypothetical protein	MIDVRIVLVDDPELVHDAVGLGHLEGRDVLHDVPEALEVLLHLTTATGDEALLGVAVAVEGAAGLVELLEDRDVLGRHLGVTDEEDGCRQCSDTRADQVCLALSDVVRGHRVVHGVTTEVVVNERVAIRADREAALINLLGVRHDSLLIRLRRKFSGELRLASR
258.peg.1357	hypothetical protein	MLTSIWCQHPTCFTPPALTRDLCARATTIVVGDISSNVTKANYSTDGYRDQYWDAVGFSQTPSGIVSTQHGSTTTEQTGAGTFASPLQRNGAGQNNTDRPWVDTFTFGSVSSSGLTMEYTNRFLKEALIGGGTYVGKPGEPLFGWQAINIQSISFTSNNCA
258.peg.1374	hypothetical protein	MVIGLLTAPGAIPGGSRRVQNPIFHQRLGSVRKPAVNPRRDAEG
258.peg.1404	hypothetical protein	MDAVPEKTTMDFYNMSDFLRGQSSKIITKLSENDEAAFVLKNGRPMAVLMSIERYERLMKAGIDITEY
258.peg.1405	Type I restriction-modification system, DNA-methyltransferase subunit M (EC 2.1.1.72)	MAVKKTELYSLLWEAANKLRGGVEPARYKDYVLTLLFFKYVSDRYKGQRYGDFTVEEGASFDDLIAAKGKKDIGERVDKILSAFLEENQLQGSLPEVSFNNEDELGRGKELVDKVTGLIAIFENPAIDFKTNRASGDDIIGDAYEYFMMKFAQESGKSKGQFYTPSEVSRIMARLVGISSIQPRTGRPWTLYDPACGSGSLLIRAADEAPVNRQGNAIVSIYGQEKDNSTAGLAKMNLVLHQKGTGEIKTHSTLSSPQYIDEYGQLTKFDFIVMNPPFSDKSWSDGISPANDVYHRFDGYGIPPEKNGDWAWFLHVLKSLTEDGKAAIIMPHGILFRGNAEEAIRKQVLERKYITGIVSLPANLFYGTGIPACIVVIDKENADDHEGIFMIDASQSFKK…
258.peg.1406	Type I restriction-modification system, specificity subunit S	MVKEPEDWERKTVGDCSLILQGGTPSTLIGKYWDGDVTWVTPSDISRLTGMWITNSERNLSPAGIAHSSAVILPEKTILLCTRATIGALALTTRPMATNQGFKNLVCKPGVDPVFLAYLLTTKTDEMKALSVGTTFLELSKKNLSEIPLRVPPHSEQRAIAEVLSGFDEHLANLDELITKKKAIRDGALETLASGRQRLSGFTGYWRDTTLGAIATLNPVTPVPDTFTYVDLESVQGTEMVTSRRVDKIAAPSRAQRLASSGDIFFQTVRPYQRNNYLFKSSAKDVVFSTGYVQIRTQEVPEFLFAAVQQNHFIDQVLERCTGTSYPAISPTALKEVSVRLPKSHSEQRAIAEVLSGMDDEIRLLAEERAKVELLKLGAMDDLLTGRVRLPIEEEAA
258.peg.1407	Type I restriction-modification system, restriction subunit R (EC 3.1.21.3)	MSVVVSSEFHTQKRLIKDCLINILGYEYLGNLHDQSNKPVDEERLERYLHSRGYPRLAVVKAIKELKDLIEDRVSSLYELNKRVYSLLRYGITYREPGQKEKRLHYIDWQHPELNRFAVAEEVTVRYTTGKKSKRPDIVLYVNGIALGMFELKKSCVEASQGIRQLITNQKREYISGFFTTQQLLFAGNETQGLFYGTIETPEKFYLQWREDPKATDPVSVDVQHLRDQTKNPLRQGVISLCEKRRLLQIIHDFVIFDAGVKKVPRPNQLFANLAARPFIERGEGGIIWNTQGSGKSLIMAWLAKWIIEHVDDSRVVIITDRDELDKQIRDLFIDIDEKIRRAKSGADLRAILNKSDDRVVCSLIHKYGHNAGKDSDIDSYRRELLDNLPADYEAKGHI…
258.peg.1408	Putative predicted metal-dependent hydrolase	MTKEELQVGNVPVTVLRKQNLKNVYLRILPPDGQVTVSAPSCVTTAELSDFLLSKLPDIYLRQERMRSQPRQTERTYVSGEAHYLWGKPYRLQVVYDGTRASVVKKASKLVMTVPAGYTLEQRERVMTEWYRAELRRVLKSATRRCEQVTGVEAEEFRIKNMKTRWGTCNIPERRIWLNLQLVKKPPECLDYVITHELVHLVEANHTHRFHELVEKYCPAWREANKALKEMPLDHISEGDVPVATRDA
258.peg.1409	hypothetical protein	MPPAMRSHADVYDINKKTGALILGKNRLDDYAEKYLTEHYPKALETPMAIPVEELAKESGLQIKEAQLSASSDVFACCVLVDGEVSIYDPATGECTPRFYPAGTILVDPTSEWSMGEGARRNALMHEILHWEKDRTFFQIHHARLAATGGSLEPMKSRVSTTFFTPSEKSRRKETELQWLEWQAHRLAPRVLMPRPTFTSAANDILDSSPNLSCGTLLDQLAAIFEVSRSAVKYRLLEVGLKSRIVKLADYERVYSFMDEGKEDFTALSYQDAAVLLSGHPRLRRWVQAGDYIFVEGYFVKNSTRYVRIDAHGTYRLKPAAKKSPAKAFLRIQSVVTKDYVGLDKDLDSLFHLEHRQGVDKRIIYIDPAHQATPDDHDDQKVFASAAGTMNSILEDAAR…
258.peg.1410	hypothetical protein	MKVTFRHEADNNKHESITDVYEIDPGEFAVMVETDRRKRAAQAGRPVDEVKPRYPQQILDDMARQEEAVFHEAYRGDRGPGARKCSCGAGCAPRRGCRVPKNTPWSLNWFTEIERDPEDSAASPEDRLIASEDAAQKTREIQALREAIAGLEGKTRQVMELMLADADMKQSDVARTLGLSRARVSQLFKEAAAVLRAAVEATRFNTSDGVGSGVKGAATRATPTSKEGR
258.peg.1415	hypothetical protein	MQTLASDVESFSPVNLAKSGVYPYAAAPEFEVLLFGYSIDGDPVKVVDLASGEQLPDEVLAALTDPGVVKWAHNAAFERVCLSAWLRSHHPELLDDKFLDPTQ
258.peg.1417	hypothetical protein	MTLVAQAGHQIVMHVHDEIIIDEPEDSDFTIADACALMATPPAWADGLPLDADGYECNYYRRD
258.peg.1422	DNA primase, phage associated	MIGYVQRIVGLAAIGQVFVEALVIAYGDGRNGKSTFWNTIARVLGTYSGTISADALTVGVRRNVKPEHAEARGKRLLIAAETEEGMRLSTSNVKQLASTDQISAEKKFKDPFAFTPSHTLVLYTNHLPLVGAMDAGIWRRLIVIPFNATIEGDTDVKNYADHLYEHAGGAILSWIMEGARLIHTEGYKLKAPPQVVQALQAYKEDNDWFSQFLEDSCDVEDGLAERAGDLYQTYRAWAQNTSGWARPMVDFNAAVEQAGFVRKKIKHGMYVYGLAIASEFGN
258.peg.1425	hypothetical phage-associated protein	MHVMTKYLDTRKAAISALQDFAVMEQIIDTTDEAIKTAYDNVTTPGSAKLDGMPRHTDLHAGEMRVAATLDRIDIYRARYSQAVEYMAWFLPAWQLLTDDDRFVLEAFFLGDGTQDDAVQTVCDHFYVERTSAYQKKSRALARLASALYGQAA
258.peg.1427	FIG00672354: hypothetical protein	MTDQMVLKTQQWLNATFGNKTGFGSVEETGNTGWDTINALIRALQIELGITATANNFGTGTQTRFTNRWPDGIKQTNDESNVHGIIQGALWCKGYRAEYGGITLQFTDHVADSIVALKSDIGIGGTSSTIDLELMMALLSMKQFRLLSAYGGKQAIRDAQQAINREYKNYTGIIPTDGLYGREMNTALIQVLQAIEGYKPAEATGNFGAGTRSKLRTISSGTNQWVWLATVSLVCNGYPISPTSTWNSEISNTLSQFQQAHALPVTGVADPTAWMSLLTSKGDPNRACVACDTRFEITDELAEHLKADGYLIVGRYLSEPGQEDVAESDYFKALRTGELERIVSHGLQYFPIFQEYSTALRHFTADTGHRHAKEAQAAAQRLGVPPTVIYFAVDYDATD…
258.peg.1428	hypothetical protein	MSVRTRAIEYLRYLLICSIPPLIGWWMRLNPVQLYGNEAPPSNPFIEISWALLALGFGTGMLFIPIHWVAATANAFRVVKLPTMVCISLASTFVTSAFISPGDFIEYLQSKGLLWVCLGMTITCATVFWRFYSFRRSAKPNRGGTADSATPAASGASSESE
258.peg.1431	Adenine-specific methyltransferase (EC 2.1.1.72)	MRIEQLAIADLTPADYNPRKDLQPGDPGAVPSAQSARDGRR
258.peg.1432	Putative helicase	MTGAGSGGQFFPRWTYEEATDDTLLGASGDVDEWGYRRVDNITDAILTHYQQAFGSQVTKDDIFFYVYAVLHSKQYRTRFAADLKRMLPRIPLAASTADFEAFAEAGRRLCDLHVGYENVEPYPLHEPTHPLDVDEWDLYRVTKMRWKDKTTKRDLVYNSYLTLSDIPEQAHEYMLGSRSGLEWLIDRYRVKPDKASGIVNDPNDWAREHDDPRYIVDLVKRVTRVSVETVNIVRSLPELPI
258.peg.147	hypothetical protein	MMNDHSTRELVARLRVHGWQRVRDNCIEPEGGGISAEGSIAVFVE
258.peg.148	hypothetical protein	MDELAEDPVWRSIAKVCMAVALIAVLFNMTTQWELEGHFQTWSFVRKSIAKVVSSGTVWAGVAVYAGWKLSRPTVAFLGGIVASVATLFIHYVVGGVLDFVTGWVIHLDGTNDLLGNLNWFAAAALLCGPLGLVGWMAAKPSGAGAVARCVVPVGALLEPFVMGCFSAPFMGRPWAERYSDYTSGVLLVALGLMGVAWALWPRDRGHGQLRRPFST
258.peg.1505	hypothetical protein	MRTNNVRIPRDSPGVVILRRRRRGGSVLPGAARCRFSQRARRIVVALRPT
258.peg.1526	hypothetical protein	MNGRKFWESSARSGPPPEFRSTAMTAAFSHTIDADLRAASMMMCRSCYLRMLGTC
258.peg.160	hypothetical protein	MGIPHARTPMTRITGTAMLFPTVPWTTWDCNDKTVGLTHDTVVAMAITDPDHLRGRMYGCASH
258.peg.1618	hypothetical protein	MLGRLLWLPQHDCCGRFGSLRRYVVSVRGVCQVKCGRRWACVIAAVVMVAGVACGGVGPRLAMAGPDDQSSNEQYPSSNGKWGVWPDEGPTLDTFFDKHGMWRDGWCRRGERGYAVVIDVSGAPENWRGDLMPTPEHIRRFGPTVSDGWIVRCHEGLHRNFSTTNLEDVADAVGLSTQYTDDYVTPPGGSNAHIGQDQYQILHIRMVEDTRTWRFWKWDGGVWIHANDAGDLSGGWPPNGWSMKDPWPSAANNRMIHEGPYGSEVQTTDITAGSIIYVTYGAHITHPTDPESEERSTPTHVYLGDAALHPKVHQNPKTGQQCPGWTLTPQFSDGLVNGCVPKSAPGPGPKPDPRPGSGGGPKPGPHHRPGGGAAHGGRVPGGQHGSGVHHGPQDHRGGD…
258.peg.1660	hypothetical protein	MSNRQDAYDWFTGPVSRASHSATDGDLVGGAQEPVVTDALDATTCANASGSRAEAGASTKMGNGYMGGLSDGSPAATAKAVQPESLKAQSVQFRETTKAAVGMSKPFIHNHRTSGMVNDRH
258.peg.1683	hypothetical protein	MSAMSFATGPVPQIRRDDVVEILHGHTIEDPYRWLEDADSPDTVDWVERQRAFTEEALAMLKTREAFRNRLAELYSLPGDTIDKHCGGRYLMWHDDGDAAQPVVQAAGDWRDLFDRPITLLDPNDWSEDGTTSLKDAAISPDGLTLAWASSAAGSDWTSFTLRNLATGEERDPGIHTKFSTVSWFPDSVSLLVLDFPDKETGETAVTKAAGDPRLVMVRTDTGERTEVLPAGPEGPFTGVGSVTKPTRTATAPGRAGWSSATSSAPPTTAD
258.peg.1719	hypothetical protein	MSFVVHSVSHSLTNYPVVFFAIMLSVIVMCLVVMKRGFHRRAIGILLALFCVASVRLAATSLRVVTVLARRKLVGDIRLYLSATGLLVGVCFSVVMVILVVLTVMVARIPGCGMVGVSTGAAFGYYALPMIQGSPGGRTSFLSLVVFTMSALVWTWAAVGLAQRGTNQVDGGASSMESGGRLAAATPGSQLAMVLVTIATAACLGTGLQGAWGMLQGATINGSVWRQVNAQVDLARRGERDTVVVPKALPAPDWLPDYAGQRGSVVDGLHQYYDLPKNVTVVSR
258.peg.1720	hypothetical protein	MWFWVLVTCYWALVWRTPVWDIDDLYFATRSGTPSGRIDWADFARLTVYDLGERNGRFSDMMVQLVMAMGGWIRVPLVLSSLSTSLALWLMMRALIRDLRGVVSPGVDLLAGVGAFLVPMTLIGIEPNMGGDTIMFIAANIGYMWGLALGIVSILLLWSQRGPNVDHGWVLWVAVALSYVASIHHELNAPGIVGAIVAMALITPAGKWTTRWAVALVMVVAGNTARMGMPGLWARSRRLGGRTRTRK
258.peg.1732	hypothetical protein	MLSSGWDTNGVALDFGAIDLDFVEVKGSGRVYMFMQGIGKLRSLLVRPSFLNL
258.peg.1734	hypothetical protein	MKPERRSWCVVVLDASRGGSVRPPLPCSVLAACPSEVRSDTRSCLRAELSISLERSGMRTKKKQLAPVVLAVFIALPATVLAPMA
258.peg.1749	hypothetical protein	MWPCDEAPRPHAELDNVDMSGPTCQGVSYDHQHPHIEELMTLYNLMTLYNSVG
258.peg.1826	hypothetical protein	MTRSSHKIPRRALLSGMAASGLTAVLASEAAALPPVPLSPIQPSRVQRWSGMRSANDWPIGAAAAAQTVEGAGIDVTLTTGAPSVVLLHALRRINYELVSLRPGDVAGLQHDRNVASPQRSNLLSGTAFLFRESFLPYGSTGNLFPDEVVVLEDIVAESRGVLAWGGHLRVPDQSLIYLAKGPTSPEVGRLQSHFDMVDHVDASGGAGTIDAYLPERRAVARRELRRRR
258.peg.1827	hypothetical protein	MDERVLDAQRWVNATYSGIAGYDRCPENGKTNWATMYSLTQGLQHELGIQELSHAFGPTTMSKVDARGGVGPGEQNKNIVNIIKCAFYCKGYPGGDLDGIWRSSPPFGPQQDAVAGSLYAMTDNMGIGKQDRLNAKLFKALLTMDAYVLVAGGDPEVRKIQQWLNGRYWRRSFATLIPTEGHYSRDVQKLLMKALQSEFGIADSSVNGNFGPATRQQLAAHILKPGDSGVLVELLSAACVFNGAVPRGKGMVHTMFKSTFDDKLAKYIQAFQAFSLLPVTNRVDYATWCQLLVSTGDPNRAAHACDTRFTITESLAHSLVRSGYRVVGRYLDEPPGGKLDKKLKDGELHAIFAGNMRVFPIWQYNARDLIDFSFESGWEHGNKAHDRMVYYGFNPGAIV…
258.peg.1828	hypothetical protein	MPSPQAATPNLPSSKTYAQRFSEAKGRSDCWKPKGHLESKSLAVAKHITIATAQTQMGTSPIDFPIRGSKDHPRHFYYLRKHVTMAIRKRSRYSYQHASVSMRATRKAADRAEHRDMMALVGDAMGHRPPIAYTP
258.peg.1829	Putative Dihydrolipoamide dehydrogenase (EC 1.8.1.4); Mercuric ion reductase (EC 1.16.1.1); PF00070 family, FAD-dependent NAD(P)-disulphide oxidoreductase	MSNTELTVDVLVIGWGKAGKTIAGRLAGEGRNVALVERSAQMYGGSCINVACVPTKDLIDSASKRDGRDPVSYFTSAVADRDALIAKLNHANHAMLEGKVLLLDGEASFTGPHNVKVVGGADEIAVHAETIIVNTGSHPATLPIPGADGPRVHDSTTIRHVDPLPSRLVVVGGGFIGLEFAQMFTRFGSQVTLLEAGDTFAPALDSDVAERVRSMLESEGVTIVTDARATSFHDTGHHIDVATGDRTFTADAVLVAAGRLPATENLHLEAAGVATDERGHITVDTQLRTSVDGIYAVGDVNGGPQFTYISLDDNRVLWDTLHDGPRRRDDRVAVPTTTFLDPPLSQVGMTMRQARESDRSVLVASKNVSTIAAMPRPKIVGQTEGLIRVLVDADDHTVL…
258.peg.1863	hypothetical protein	MSSISRRHLILGGAAITVAGVAVHKGWPANAAPYTTTGVVEDGPGIRGCIALLPDTQFYSRYGVATADLFTKQYPGLPNPYDCQTKWIADNTKTYRIEMTHHLGDVVDQSGDGHEDQFVVASRAMKIMDDAKVPYSIIPGNHDVANDFKYYRTWFPKSRQKSSPSFKAMGPSGLSNWHAFSVAGVRMMAVNVPWGSDTADLDWAESVLNAHPTVPTIITTHQIIDISPEGTALSTAFGQRIWDRLVKTHNQVFLTVNGHHHGATNRILTNDAGQPVFQQLLDYQMAYQGGNGLMALMEFDFTHNQLSQTAFSPWVPLKGAKTNSLDRALLEGPGDTWSTHFDFASRFASFGADFHPTGEVPSATKALRDHLLKTFTPIAELPLVPPVNDQDYPKVPGTV…
258.peg.1879	Alcohol dehydrogenase (EC 1.1.1.1)	MIDVAFDAVGIKPTLRACVDSLDVDAGPFLDFNLHRKQVLGHLGYKSQDIAMLAEMLSYHRLDLSESISKVIPLSEVKSGIEELESHQGNPIRILVKP
258.peg.1880	Alcohol dehydrogenase (EC 1.1.1.1)	MLIKVAYCGICHSDLSLISGAFPASRPVVTQGHEASGTIVELGAGVTGWKEGDRVIPSAGRPCLKCRKCRRGAFTDCLSLNLMAFAYDGAWAEYHVAQASGMTKIPDNVPMDQAALLADAVSTPYAAVVRTGKVHMGNAVAVWGVGGVGTHLVQLAKLAGGVPSSPLTSTTQSSSAPSDSVPITPCAATTLSSCRRSRTSPTAA
258.peg.1881	Alcohol dehydrogenase (EC 1.1.1.1)	MTETMLAERFHAADRSITLEDIPIPHPGAR
258.peg.1905	hypothetical protein	MDFVSQSRTRNAGAFLLAAAVTVASMAGFAPASQAVPEPKTLLTPDTTWTYLDDGTKPSDGAAWATTGFKPGSNWKADAGKFGAKRGKLAPLSDEHAPTVLLNQYLPGTEDDVPGFFFRTEVDLTADEARNTALSGVLSYDDSVTVYVNGKRIAGADDEDVKSWNSYGGSNKSAPKTFSLAEAAIKGSPFVKGKNIIGVEVHNGRAESSDVWFSVDKDVVLQPAAQVPKIKELSMQIGSDQHDRIFTWVSNEAEQERLQLAVAPAKEDDAFPTKLVADVPATTSTIDKAQFSDYVFHRSDVKGLKPNTKYVYRAGSERGWSKTYSFTTDSMDPNKDFTFLMVGDPQIGASGRYTKDPNIHGDWWVKTMERAGKAYPNSSMLLSLGDQINGFTDYDVLGT…
258.peg.1907	hypothetical protein	MRIAVASAVVIAMTSCSDGDAPSQASTPAASAPTSSAPSPAKTPSVTAENASVTYESVLVELTGTFRDPEHPWRLDDSKVGFTPSGSKCAYRSVTWTTDEGLEPLLKASHWEGDIADSVQDRLNEVGFFEQQVDGTTVHASDESGAVFTMMSTGSTTSMHVTTTASTSGRSSCKDFPIDVPDP
258.peg.1932	hypothetical protein	MATNHDGGDNEQHAVPALCRVALPRRPSGLGRGGRFVCVGDYLHVHL
258.peg.1953	hypothetical protein	MTSQQLILGLIAIAILVILLIPTLVIKTRKERKLPGEPKPVTKGRRSCALLIDVICVSALTGIG
258.peg.1964	hypothetical protein	MPERFGEDERVRPPSGRWDRPDGRFRLLGVLAIVVHHDTTAPETPGGRVMSGAGISTL
258.peg.1990	hypothetical protein	MSEDWISISAMAAESGLSMDTLRWYEKEGMLPPVGRGVDGRRRYAPADRNLVLLLARLRETGMTTRAMKEFVALVGEGAASHGRRIALLTETRAGLEARRRALDDALRALDAKVAHYQELIDAGRDCDGGAVPAELRDRQHDQRR
258.peg.1991	Oxidoreductase, aldo/keto reductase family	MTRHIPALDRDTAAIGLGCMGMSWAYTTPEDRDDADSIEVVRAALDRGITLLDTSDAYSSGHNETLVGRAIAGRRDEAIVTTKGGLVSSYVDGRPHLERDGRPEHLRAAIDASLARLGVETIDLYYLHRVDTAVPLEDSWGTLAEAVAQGKIRALGLSEVTTDEAERAHAIHPVAAIQSELSLWTRDALGVGTNSDGTPAGDVVDWAAAHDAIFVPFSPLGRGFLTGTLDTQALPANDFRARLPRFTGSAAKANQRIIDVVRHVATRHETTPAAVALAWVLSQGEHVIPIPGTTKIARLDENLTVADLVLSPDDLAELNALPAAEGARY
258.peg.1992	hypothetical protein	MAEALLEIDFQGWILNLTHDRDVVAHAHDARRQARTAGNLVVCLRYLAYQGPHADPYAPDVAFPQGLEPNPGDLVMSKWSRDAFDNPDLADNLRLRGIDQVLLTDHAVQFTARSATQLGFAVTVAQEACAGSTAAAHQAAVAQLAELGVVVN
258.peg.1993	hypothetical protein	MRLRPPSAASSPITHHQPCLTAADGVYPRGENLYVGTWGDTVVFGMEDPEVDPIAARLRSAARPDEIVWTLNIYSTVDHCGFTAHG
258.peg.1995	hypothetical protein	MSTHDRLTPATRHVVVALVFGAILPLLDTSISNVAIHGLGDSFGTSVAVSQWVISGYGLASTLAIPLSGWATRRFGARRVWLTALSVFTLASALCASAWSTGALIAFRVIQGFATGFSIPIMQTLVVTSAGKAQATRAMTAIGLPAVIAPAVAPLLGGMLIDTLG
258.peg.1997	hypothetical protein	MLGTLLFAFSSGSAPLLLVSQVAGLLLRGGGLGALTVLCMSATYHQLDANEIVHASTAGRLATQFGSAAGVAVCALLVAVTDGIHPVTFAALTAVTALMTVTAVRLPDGEVVRN
258.peg.1998	Deoxyribonucleoside regulator DeoR (transcriptional repressor)	MDERDAQALDVVRLYYESGLSQSDIGIQMGISRPTVSKLIQHAKDRGFVTISINDPREDSSVLADALRTHYGLTEVHVVVPPVDDEAEVIKALGRGGARMLEDVVADGMTLGLSWGGTMFEVARQLEHQDRRGVEVIQLKGGMSQSDIPTNDVETIAAVCEAFNAYGRYLPLPVIFDSLQVKQLVETERHIAQILNLGKQADVAVFTVGAMDRDALLLHMGYFTDDELNRLRMQAIGDICSRFINADGQPCSPEIDARTVGIQLDELRLIPTRILVAGGRRKTEALHTALRTGYATHLVTDRFSARRLHERMGG
258.peg.1999	Ribokinase (EC 2.7.1.15)	MDIAVIGSNMVDLITYINRMPVLGETLEAPDFQMGCGGKGANQAVAAARLGSQVMMLTRVGNDVFAENTVRNFASNGIDTRRVMRTEASSGVAPIFVDQESHNSILIVRGANALLTPQDIDAAIDDIKSCRLIVLQLEIPLDTVYHAIEVGHGLGIPILLNPAPATANLDYSRIASVDYFVPNETELALLTGKPVDTLEEITEAVTELVAKGMHNVIVTLGERGVLWVSEKGTQLIPSVSVDAVDTTGAGDAFIGCFSHALVSRWPIADALEMANAYAADSVTRRGTQFSYATAEDFTARTGVSMDKR
258.peg.2000	Putative uncharacterized protein STY3991	MYTIPLHESLFTAGHDTVLLSSDEFTVTAKRYESGVASVTVSNSRGHVEVLPFMGQIIWDVVFDGVSLTMDNMFSQPQPADVIVNTYGCFAFHSGLLANGCPAPEDTHPLHGEFPCSRFDEGWLEVSGDTIAVSGRREYAQGFGHHYQAVPRVSLAAGATMIDIDLSVTNLSHYQPMPLQYMCHMNYAWIDGARMSQSIGDVFQLRRSVPAHVSPTQDWLAFNEEILAGGVDSQVLADGSRYDPEIVYFADDLPQYGSTARFEMSLPEGGRFVTEFSTEEFTTATRWLLHNADQRVCAFVLPGTCRPEGRNAAGASGTLINLEAGETRHFHVHTGMDK
258.peg.2001	Homolog of fucose/glucose/galactose permeases	MLIKHSTVQQDDGYLDRTPIFQYILLSICFPLWGAAASLNDILITQFKTIFTLSDAASAFVQSAFYGGYFVIAIPASRVIKKWSYKLSILIGLTLYIVGCMLFFPASHMATYSVFLVALFAIAVGLSFLETSCNTYSSMIGPKKSSTLRLNISQTFYPLGSIFGILLGKYLIFSEGDRLQGRMSGLDAEKKRALAEEMLARTLLPYKYIVMVLVVMLILVAITQFPHCKPLRHTNSGEDQEASASIGETLRYLVRNKTFCRGVFVQFLYVGLQTALWSFTIRLALSLDQTMNERTASNFMIWAFIAFFLGKFLANVLMTRIGPNKTIIIYSTLGCLALLYVMLVPNMSAVWAAILTSGLLGPCWATIYTRTLDAITDKRHTETGGAVIVMSIVGGAVVP…
258.peg.2002	Deoxyribose-phosphate aldolase (EC 4.1.2.4)	MPSKAHLIDHTLLAPTATRDQVLSLCEEAKEAHFASVCVNPYWVPTAHEALQGSGLAVCTVIGFPLGATTTATKEAETRESVAHGANEIDMVMNLGLAKAGEWEGVQDDIRAVVEAADGALVKVILETCLLDNGEIVEACRRSVAAGAHFVKTSTGFSTSGATEGAVRLMRETVGPDFGVKASGGIRTAEDFTRMVEAGANRIGASAGLRIIKEGN
258.peg.2003	hypothetical protein	MQADALMTLGELGPVSLKELAGCLVAESGHPSRLVSRLVDLGYATRSASSDDGRAVILTLTEEGRLSLRRQRTCGHRCLRR
258.peg.2004	hypothetical protein	MHVTHTAVGVTDTLAARGDYLLHPRSGFAPGYDFVGTVEQLPAHAPAELRVGDRVAGILPHMGAHASHLTVSPSLLVRIPDTLDSSVAATVPLDALTAYFALDALAPGSRKVLVQGAGGAVGAWAMQLADTRQLTVYGTASSRSHDHAEQFGGTVLDYTEPTWFTQLRAETGGVDGIIDHTGNRELRALLRPRGRLIHTAFTSKPGRGQRTTAIGAAAALGHHYAHPRERIVSTPWLVASQRARYRTVLHQLFTALAHHDLKAPQPHVMPFTQAPNAFTPTQATKPGNKIMLNVAHN
258.peg.2005	Transcriptional regulator, ArsR family	MPDEEGHPELDEMELAAVLTALADPLRRQVITTLIREPDGTERTCISFELGVSKSTLTHHFRVLRESGLVRQVNRGNSRKVSLRRAELEQRFPGLLDLLAAEDDATSKPSEQSASFG
258.peg.2006	hypothetical protein	MDLSSSTPSRWALPVILAAQLVMPLSIAGTAVALPQIAAQLGSTPGPLQWIVNGFNMAFALCTLVWGPVADRVGHDRVFRLGVTIVLVASLASALAPSLLFLDAARVLAGIGAAAVLTGATAVLSLAWEGPARTKRSRRSAPPTASDSHLVPASAEPSCKPSAGGVRSGCLPSCSLQRSRHRGLSPKRAWTPGVVTF
258.peg.2007	hypothetical protein	MVLIPVAGAAGFVTFLTYLPAAFAAIHDWPAGAAGAVMLVATLPVIVAPSSTASLMHRHNIGIGAILTVSIVCLAAGAVWMVTLGPNWPVALVAPGMLLIGLGFGLPLGIVDGEALTHAPASSSGSAAGMLNFARIGSEALSVAAYSALLGLLVHRQIPNSDIADRVAAGGPGDPAVYAEALHAIALAIAVVVACLGLAVWWLRRGDHTRRGSPLTDPATVRNCPNAPNPHV
258.peg.2009	hypothetical protein	MWGRRPPHTISQITEKATGAPTQWASRPLDAIYPVIIVDVIVVTVPDGASP
258.peg.2087	hypothetical protein	MPSRRKTTVAAVAGVLIISAALAPKTNASPPPSEMTQPASTQLIDAMKNGFPYVVDTTNRNITIDKAKLVLG
258.peg.2105	4-hydroxy-2-oxoglutarate aldolase (EC 4.1.3.16) @ 2-dehydro-3-deoxyphosphogluconate aldolase (EC 4.1.2.14)	MSNEALDKVLANLVIPVVVIHDAATTPAVTDGLVDGGLPVAEVTFRTDAAPAAIESMAEDGHVMVGAGTVINARQVDEAVSAGATFVVSPGLSREVVDRCRHHDIPILPGVITPTEIMAGVDMGLDTFKFFPAGNFGGAATIASLGGPSRTYVLSPLAESSRTTWRTSSPVPTSLRSVAPGSPRPTPSPPGTVKPSPTCHARPPAVPTASSRSSHEHHTSCRRPVPLRHRLPRRGDAPPLSG
258.peg.2108	hypothetical protein	MRTPGSSEIERACDCIGNVDSLGVNLVRDGMDLAAMQPKLR
258.peg.2144	siderophore-interacting protein	MMADYRPYLMELVSRRMMEPGFMRIVLSGGQTRFPPLCLDRRIKVLFTGDNPSPALIDPDVGDGWYQRWLEDPERPEMRTYTVRAATDEGIVIDVACHDNGGPGHHFATAAALGSRVLVIGPDPMTAGAEQAGIDFHPGDATHLLLLGDETAAPAICSILEQLTTCNAKVEAVVEVPRLADRVDVGPDGSWVDSRGNHIQISWRARCGQRGDQLTDAVEDYLDRFPQPRCQQDRLEENPDDVLWDTPQGPFGGFYAWIAGESSMVRQLRRALVDGHGIDRRHIAFMGYWRKGNARMWG
258.peg.2150	Mrr restriction system protein	MSEVTDDDLVPTIDEFRPVVLRVLADGVPRRSSEIRELAADAAGLSEAARSQLLASGQRRYYNRVGWACSALNLAGLLTRPRRGTYAITENGKTVDARGLSSYSESDMLEWPDWVRYQQEISDRRAARTVGSAVAVIDEEESVDPIEGVEGLVSSYNSEVETKLRRRLQESTPEFFEKAVIELLWAMGYGGSHGEKKHVGKSGDGGIDGIISQDALGLTNVYVQAKRYADTSIVGSPEIRNFIGALDSHGATLGVFITTSRFVAAAVATATAYRHGRIVLIDGVKLTSLMLDYGVAVQKYREFTMFEIDEDFFDGEA
258.peg.2186	PTS system, N-acetylmannosamine-specific IIC component / PTS system, N-acetylmannosamine-specific IIB component	MFKTLQKIGKAFMLPIAILPAAGLLLGIGGALSNPTTVKSYPALGNPILQDIFQVMSAAGSVIFENLALLLSIGLCIGLAKRDKGTAALAGITGFLVMTATTKALVSLSSNPDRTIDTGVIGSLVIGAVAVWLHNRYHNIELPAFLGFFGGSRFVPIVTAFAGIIIGAFFFLAWPPVQAGMVSAGTAIAGWGVIGTFFYGFLMRLAGAVGLHHMIYPMFWYTPLGGSEVVAGQTAVGAQKIFFAQLADPNHVGLFTHSTKYFAGRFATMMFGLPGACLAMWQCVPKGRRAKYTGLFAAVAFTSFLTGITEPIEYMFLFVAPLLYVFHSVLDGISFLVADLMNIRIGNTFSGGAIDYLLFGVLQGESKTHWLYVLPIGAIWFALYYFSFMFFVKKFKIAT…
258.peg.2187	hypothetical protein	MSLFHKRHKDETLKVAVPVSGTILDITDVPDPVFAGQHMGPGFAVDPTSGEFTSPIDGEVTLVAPTLHAVGLKAGNGAEILVHIGIDTVELKGDGFTVHVHEGDTVSVGDPLLTVDLDAVTPRVPSMISPVVITNASDFTVSECSDDPAAVLTVTAG
258.peg.2199	hypothetical protein	MEQTNHRKTPVYGSTRGRVKLSCNQPTALDRRPVWSV
258.peg.2208	hypothetical protein	MLSASEGVSRRAVLGLGVVVLGSGIVGCSAGDGSGDEVDPSWVSEQVGPITVRHPKEWVEKPSTSKVFTKMFTDDKRSMLIAGNYSNNADPVLAYGKLDVMAAGALESYHSRGHQDLTVQGAAKAAKCPFEFTQDGQKMAGWWLIASAAASVGKTAVVSLNLPADDDSSIVDKIASTMVFKQ
258.peg.2210	hypothetical protein	MRRYVLIATALACAAGGLTACGGSDEPASVPSASVTTSTDAQPSQASSSSPSSPSSFDSSAASSRQSAAGAAVVAKAREAGPLKEVGGFAAHIPSLSNQLFTFHIASVTAGKTGTVMRFWVTSPSTSRGLAPSVPEMYPSLVAGSTKYSVNAFQMNSTEIEVAGSEGGEIDGTTHYVMEGSYPVLPSSVTKVKATVGDKNPSAEIPVTR
258.peg.2211	hypothetical protein	MVDGSELQGVDVGSFVKPLVTTVGEVSGATRERDAGTVKNLDLDASVLFAKDSDVVRPEGLKVIDRAAKQLAAMKPSGAVTVTGYTDNLGTKEHGLDLSKRRAAAVAKVLGPKLPSGTKIATAGKGEADPVASNDTEEGRRLNRRVTITVAKG
258.peg.2225	Ammonium transporter	MTIDTMTPLFEIDAGDTAWVLASASLVLFMTPMLAFFYGGMVRAKGVLNMLMMNVVAMGTIGVLWVVCGYSMAFGDPQWGGLIGNPAQYFELHGVMGTEVGTIPGFVFVAFQSAFAIIATALVCGAVCALAVSLKYRFSYDDSLDVVGVHMVGGFLGTVLIGFLADPHAMAEGASASLEANGAGLFLGGNGKLLGSRSSVPSR
258.peg.2226	Ammonium transporter	MMAYSFVVSGLIGLVIKKTMGIRVSTAEELRGIDLVEHAESGYDFSSVRYSSLVLPKAHAHHEDAPRPDGKPARATDTTADKEEISA
258.peg.2233	hypothetical protein	MQTLYMRSRRILAGILAVALSVCAVMTLARDPHVVDVIVGIIVAVLLVAVVILPGTRLRLDISTFLSAWVCLGACRGTLGRKLSAAGSMVIPAIVAVALPLVIGLYILILHPFRETLTSGRIRLANHPCAEFFRALEISRFDVVVLDEPFNGVDEESSRVMVSDINEWRKNSLVLLVAHVLPDGLTVDETLGLPRTTDNSRPMSTR
258.peg.2234	hypothetical protein	MTGLRDDDLVCGWWPRRGVEAARQSGNPWVFYDADYLYLNREPSEGFPDAFGMQPAVSIDRILELHFPEDSRMLGVNVSLWCEFIPTVEDAIRLLFSRILAAAARAYWGNTVPRESGSRSSVRSGID
258.peg.2235	hypothetical protein	MASLGQRLDGLGPSVVTGPEAAARLGIEDHAAYPWRGYLLDSSRTFWPVDAIIDLLGLLHRYHFTRLHWHLTDNSGWRVPVNGYPRVTEISSARRRMDFDDYTNVDRTRLATYQHDWAGTDNSGYYTADDIQKVLDVAEAYGIEAMPEIDLPGHAEAVILAYPELGNPEIAAGPTHVGALTSGKHLRNNLLWPSGEAFAFVEAAVDSICDLSPSCVIHIGGDECDMEFWEGSESARARMTDYGVVDGTGVHKAFTDVARRRLDGHGRTCAV
258.peg.2236	hypothetical protein	MVRQRTLPLISTHVTITRADSSRDLRRVALAAIESLRGDTDLMTTICTNLTTR
258.peg.2237	hypothetical protein	MGTVNCTDPRELRTDQLPNSVRQGLVPKGDAKYP
258.peg.2238	hypothetical protein	MGKQRLRLIFKMALHRPGRAMSAVVLALVLVAACASVSVFVSAYGEAVKRGAQSGFGAFSSQVTGNEDVATYMQSLQSKGEAVAITHSRQNLLAADSDRATSADVTMTSGPADLGVLVSGRYPKKPGELTVSTAVAKQLQARPDVHLELVDADNTRAKASFTVVGITENPASINEITATAISDDKAVFSASEVWLTNDDMSAINNVLDHGGGSVATVASVVDRASDKAASYQAISPQVAQLCGVVMVAAFVAAIYAADRQRRRAVYRVMTALGDKPIRAALTSCAQATLLALCGGMIGWGLAAVSIRGLSARLGSYVEQRWTVAWTAVNSAALATLAMILVGGILAVTLIVISDKRRARAHSEGFSRRALMRIGVVGAIATVLLIMSGQVNLFPKGERA…
258.peg.2239	hypothetical protein	MRLDIDGLGFEYRGSGETRKIFDDASACFSSGKFYALMGPSGSGKTTLFRLLTRELGPMSGKITIGDRNLASIAVPELRSAVIGRIFQDYVLVPFLTSTENLLLAREIAVGCSSKDDRERATQLLARMGLEGHGDRVVESLSGGEQQRVAIARALMGSASVLLADEPTGALDHDNTAQIAQLLASLAHDEEMVVIAGTHDQAFATYADHVIRIRDYRLAVE
258.peg.2241	hypothetical protein	MELRFTQAARKHRIGRAHAIAAMASIPIRRHHNDRGEIQIEWVALDDRGIELEIVAVEALDTKTGRPILLVLHVMPTGLRRMAEP
258.peg.2242	hypothetical protein	MNKTVTINLGDGPVEVIGGGDIDLDVEDVRLPDGTRVTNELVNEWAEELEGRGGRPSLDPTGGPSVRLAFRVPEDVSSQVDALAARQGLRRSDVLRAALDQYLASA
258.peg.2255	Split AAA-ATPase protein PA0787	MTSRSSVIRPSVGAMISQVAVHGYRSIRDLVMDLGRITVVTGCHSQ
258.peg.2259	hypothetical protein	MTAVPEGAAGIVTSMAKVVIHKGVETAVRRLSTEMKKVTDLGGSDDN
258.peg.2276	hypothetical protein	MLSRNVVLGWRAWARNRSLLSLLAATVVCCVLIGLTSEVMVTIPPFLTGSGVDVPNAAVVPLCVVIVQGWCLSRRDTRLEVGSGRRTALADCLLSMTSAVLLGTVAYVGDLPVGMVATRNIVGLSGVTLFANALGVKRLSALPATIWVLMSLVAGSTTSLEALWSWPVKDRTDALSAVFSGTLCLLGISTSLVRSRHVV
258.peg.2277	hypothetical protein	MTWRLLLRRSYGVRLLPVMLLMWCYGAFGNPPAHSTIERASSTLYAFMMVAGPVALSTCLELRRFTEGQILKRLSKRSRLRIVAPWWAIAVLPSAMAVGVSVLLSGSGDQIVRMSLIGVVWMLAWGVFGAVIGVSWPLALAAPTALGVPFVLVLYGPAVSVLELRYLVGYYMSCCNVGEMLDPRVLVAGMTMACGVLVVSMMALIAGRERRHPNAIVTVVLIIGLVSTVLIGFREVEGVGALPAVPRTGTQTCLKDPTVCTWGPQDLQLLGPIVQKADAAWRANGIHVPREYRQGTGQSTQTTVWWSASAENASGSAGPTLSAVADGMAVAPCQARKDQVEIWVEDVQERVVAWLVEHSGIEARDATLSPETREWLKSIDRLPIEKQASIIEQDRARLR…
258.peg.2278	hypothetical protein	MSTHDTSDIDSMYNRVVILHEGHIVYDGSTDEFLMHGAGSSHAAEAAFLDVVGASEQAS
258.peg.2311	hypothetical protein	MKRFLGRHVAGAMVFVVFCVQFLVVTCSMGFPAFQDFGEWIYQARVVAGILAGEEPHVGTLITYPVPYFLPQALLSLCELIFGAVGGSTVFLFIHAAAAAWVSDLLVVRRALPPVMTACVLAICVLGGSQYWNGYVGLYWGMVIIVGYLAVSDRNATRWPVVMAFALATFFTHGIIFGCWGLVAGVRALTSRRIRDLIVGVVPAMALVLWYFLKSNEAKGRETGYESVTHFIEYRGYTLAKSGGYQNIIASSVGDHQIAPWLFYGGAILNFLFAVLLVVLVVLSLVSWSTLWRTSRWQLLALVSLGAIAAIFPPYFLGIVNPGERVVPTLIVVLILMWPDMVGTRVERAEGIVRKVLCLLLTIGLCATVVSASLAPRKVAQGGGRPSEVSKEILLTSAF…
258.peg.233	hypothetical protein	MLKSWDVDHHDRGQHHENRVRKGELVPDAPNAGCRRAGSLQIDTVGRYCGEIHLMVHDDKLDGGFVRVGEVAGPYTDLVSQLAGGMQVDFVVRRPT
258.peg.234	hypothetical protein	MVFIIKWFDWFGLCRREKYCGLLIILDLSLGLVSVRT
258.peg.2351	Hydrolase, haloacid dehalogenase-like family	MTWGRGSGLNLVATHRDRASAENLFHALGVQVDDLVCAPDGFARKPDPQMNLVLMERHGLDPSEVIAVGDRPIDIDAARAAGIEGLLLSSEPYPNTTTISSLTELLDRL
258.peg.236	hypothetical protein	MNRIRSLARFPGRFMLVELCRRVSGGVRGFELASHSRCPNSQLVYWLAWWVCMIVPGRWLALPAGYLQRVDHQLGAGVVGDRRPHDPAVGWSRHLENPDRDIFSTRQATDTAVLASGSSWTHRNPMLGGCSPGRSRPRLVSRSRLPFPVHGSCVAPRSAHDARHWSGFGLAGVYALGHHHLRISVRKNGSGSRTQTQPVRAMPYTPFVSAREAMSTGSLTCARS
258.peg.237	hypothetical protein	MKARGPITRRRLVLGTCVASAAAVMSPAFTLESNAAFGKSTTMWNESMGDALKCFPVGGGYHTGRDIPPGFQQTAWTGLDRAVGVSESGVEVNPQFATPSFCSSAVYLLLLKSIEMYEKSCGHVLPEKQWEYLKPYTVENRAYPIQADGVGAWGRANANGPGLAELVHELGIGTNMYIGATDEYINSSDRNALFASIRKFDYMKIFWNDEIGKDESGHMVVVLGRSIERDQVGHSVGLLHYWSSNGSHTDINGGYGIKCVSVDKIHRAVITRIDWPWKLWSTEVMRPDDVCAPLAEIAKDRSMTPEEMKRLVDAKSFWPRRVRRSSHDTDAERGMR
258.peg.241	hypothetical protein	MTDDLRRRTVVDASMGAIMAAPLAARATRATASEHGDFTIVAVDSQMSDGQYWLSLGAVRWLGDI
258.peg.322	hypothetical protein	MVMITTKPSRVVPQRQLLANVASSTPDIAGFEAYQGLSRTGVTPLGA
258.peg.344	Peptidase E (EC 3.4.11.2)	MPEEPTIIGVSGVYHPGRRCNVEFGPLAAHAVELSGATGTPKIGYLATACGDQEARLAQRQEAARLRGWRLNPLTLFMMPNVDDVEGYLFDQDLIWVDGGSVVNLLAVWRAHGLDEIFRRLWLSGKVLGGVSAGSMCWHAGGATDSFGPDLRPCINGLGFLPWGNGVHYGVNPQRRELLCRMVGEGLFPKAYSSENGVGIVYRGTEVSEFVCDRPDVYGWVTEQVPGKEGPEAFHEEPITPRRLPD
258.peg.345	Putative transport protein	MAGIIIAIVAIITVAWLIIAKAHAASAIFVVGTILLLIAGLMGKVSASTVEIKSSGTALYDELLIIEHIIAGRFSGIGLSIMVLFGFVAYMRHIGADARSVVMLSAPLKRFHGSYWLVPITFVLGSVLSLVVPSAAGLSLLLIATLLPALIAAGLSPLTVGAVIVTSSTIMPTPLEAGIIQGAKLTDMTPSSFVFGHVAKATVPTLILTSLVHMWWQWYMDRRDVRAGRGHDPHVTADDQADRATAEAMERASTVPAAYALLPILPLLVIIVTAILNQSGAIGFEFGIVPTTVVCSLFALICEMIRTRSVTSVFDGFKSFFTGMGDAAGGVVALVIAASVLVEGIQQLGIITALTDAARSSHGAAAVVSLSFVAATALLSVLTGSGTAPYFSFAEVVGH…
258.peg.349	hypothetical protein	MTWSLLDHDLGAKPGYYAAARAFAPALPILRLTDEALELWVSNVQPTRVTDTVTVSIEGFNGTVEQTHEVKVSVPASTSERVWSVPRAQVPVNGGHYVWVEGAMLPSNRLFLTHIADLVLPDPELDVEVTPTGTTTAKVRVRASKFAYFVRVLTPWPGVRTDVSALDVRPGKTVVMNLEGLPGGFNPDEITVRHFLDDVKR
258.peg.352	Mobile element protein	MNNATVTTSDLATFCCLDDLGLVLTGQHLTPERAVLLCCPTAPDEWCHRCSGHGRVRDTITRELAHVPFCWRTTTLTVRLPRYQCTGCGHVWSHDLTRAASPHSCLSRGALRWALEALVVIDLTPVSTGTGASRLPAMVEGHSKHTFTTWLAARHLRA
258.peg.354	hypothetical protein	MSYNIFKDKRKPLEKIVDPDWLYTWWILYGLATVAGIFVSGFSSASGGFSRRLTEGMTKVGFNWAPQFLVFTAIMAILIIEAKKKQDKWKDKDS
258.peg.358	hypothetical protein	MWLVLEAVLDEDDWSISQRAAFHALRLRKEAQSPLVAGTVFGPHCGIICGWLCAGIDQITEALDRIQRMEIFTA
258.peg.394	hypothetical protein	MTSHIDPELDEMAKVGASPGQVTSSFAIGVGVATWIDLIADSVIPSLPGRPHLLLLKAPNLLVQFDLAMLTHDSAMTSQNILSPNLSQARTIMVSTLTEEPT
258.peg.415	putative anion permease	MAVLVTVMIFALVRPHGLPEATTAVPGVLLLCLVGTISWSDAGHQVTTMGPTVIFLAAVLALSELARAEGVFRYSGKLMATHARSSSNRLLLWVFIVASVTTAVLSLDATIVLLTPIVLTTTRRLEARPEPHLYATAHLANTASLLLPVSNLTNLLAVAAVPELTFGRFTAVMALPWLLSISIEWLAMHIEFREELSGKITAGVEKQQRAPITALIILGLTLAGFAVCSLLGTEPFWAALGGVLALMVLSSVHHSGNFAVEAGRALRATKPLFLAFVLCLGIIRSVSGNHRRGRRRQRAGEPYRPSRPLRPDLAQPAGRRRHRCSVVEPHQQPARSDGSSALRLPRRVGRSAGHAHRGQHRPQPQLRRIPGHPLVASHHRRP
258.peg.434	hypothetical protein	MVDVAHRLDRNRRARPRGTTGRRKPLRHTIPATSRDGLPTTLML
258.peg.448	hypothetical protein	MPIIHTDTSGPVKANLLSTHPVCKQDDYRAVISPGGGHLQALRGIRDDQYH
258.peg.46	hypothetical protein	MGVLNVAAGGSPDDPSTVYTVLNTIWSLGTLIPGLSIAVRRLHDTHRSGWWLLLFIFPVIGWIWLLVYFIQDSDENAWQTYDKEPLPATE
258.peg.461	Efflux ABC transporter, permease protein	MTNTSAAWRLVAAREIGIKLRDKGFIISMIITVLLIVAIPVVSSIISSNHDHDSVVVTDDKAAAVVKVAQRDLAAKGSVDKIEVVRAADEAEAHRKLQDDDNTVYLHEEDGQWHLDGYEKTPSADGSSTGIMERAVAITAVADNAEAAGVDASAMAKGMSLQTGQVKPSDGTSEAVGYTLAIVFSILFMMSAITYGVMIANSVVEEKQSRIVEILLTGVPARQLLIGKIIGNTVLAVGQLIIICGMSMLAVSFSHWSDIITVAMSWSVVWFLLFFLVGFVALASLYAAAGSMASRNEDLQNTASPLMYLIMIIYFWVVFSMSSPDGLSSRIGSYVPIASVIFMPLRMLGHRAGWWEPIISIIVTLVFTVFAVLAGERIYRRSILQTNGRVSFKNAWKQN…
258.peg.462	ABC transporter, ATP-binding protein	MIDTDMRRREPVSIRLDELTRTFGDLVAVDHLNFEIPSGRMTGFVGANGAGKTTTMRMIVGVLEPTSGQVLWSGRPITAEDRRTIGYMPEERGLYPKQPVIDQLVYLARIKGASARMARTEAMEYLERFGLADRAREQVQKLSLGNQQRVQVTASLLADPAALILDEPFSGLDPVAVDAMADVLREKTAQGVAVLFSSHQLDLVDRLCDRMIIMHGGRMVANGTIEELREAGPRRHRVEARDDLGWLRSLPGLTVVDVDGTTALVEFPDPTQVDRLLDVIVTESMNRGGLVELTHLRPSLGEIYREVAQS
258.peg.463	Two-component transcriptional response regulator, LuxR family	MRVVLVDDQKLVRQGFRLILAVEPDITVVGEAANGSEGVDVVRETAPDIVLMDVQMPIMDGIEATAKIREFSDVKIVILTTFDRDDYLFDALDAGASGFMLKNADAESLVAGLRQVADGHALLAPEVTRRVIARSVHQGRTVTGRGVEQLTAREIEVATLVARGLSNAEIAEELIVSEATVKTHVSNCLMKCDLRDRVQLVALAYESGLIRVGEFSRD
258.peg.464	hypothetical protein	MAMDDLWRRRVPEQKGWQIPGVGFLPAVDVLVGVLVALAVGAGGLLLAALQVSLDTLGTADVIVVMVLAVAVSFRRVVPIASAAVMTLVWIIGTYTTPYVATNWVSTLAFFFSYYSLMVWVRTRRIAWGSMLAVFVVIMGWVAVMVAFGRSLTEQLKIINPDGNGEGVIYLVLTYVIVNITFVVGAALVGQVSWLWARDLAEVRRQAATIERQRTQLAEQAVLDERLRIAREMHDSVAHHVSVVGIHAAGARRALDVGPGLAREALAIVESESREAVTEMRSLLGSLRAGDESRARLGLTDLDRLCDGQRRASVRLLRVGDDSMVGPLLGHTCYRIVQESLNNVEGHSSATEVTVSVRCSEDEVEVEVTDNGRPIRSAPSTGVGIVGMSERVEALGGTI…
258.peg.471	hypothetical protein	MFTHESLVHSRHRPRAVTMKKKWIRHLNANATTPATRGGARWK
258.peg.488	Lysophospholipase (EC 3.1.1.5); Monoglyceride lipase (EC 3.1.1.23)	MSGQKRQGLWMRMTAGLVAGVTTFAGICVCAQATPAQYSEVPVGANKAAAPQIETVTGYMTSTDQWQTKIFIKKDLVAHPRGSIVIIPGANEHQGRYDYVAKRSAQAGYNIFRLDHRGHGRSAAPYVNNVVPRGHIDDWNSIIGDIHQLVGIAKKDTPGKKIVLLGHSMGAQAVQGYGIAYPNDVDGIISTAGGIGMNRYGKDTLKPQVITAKNLTEAEKHAKPTVSQLLPLDQMTSVRRSLLPQFQKDPKNVRLPSSPYATSAKVKIPNTLVVVPKTAYVSARNK
258.peg.492	hypothetical protein	MPGSTSSVSRTSDTVLIPSTTRQSRRSAPHPTRLESWSPTTASDMRASIRPPSNPSNCAGSVISPICGSVSAGSTAIAPTKPCRESGTFS
258.peg.495	hypothetical protein	MSGSMEFLGSAGPHDWRWCLDVLHDRHVKRLGHPVGRGALCIP
258.peg.520	hypothetical protein	MGVQVRSDHQLEGGAENRFSSMMTGARTITLVKNGDLDAFLARCAPVSWKRGRAMST
258.peg.521	hypothetical protein	MRIYASGRPLYQITHQIHDLMVQCDHEFFSPLS
258.peg.522	hypothetical protein	MALLYVNTTMVNVALPDLGSSIHAGNRALQWIVSSYTLGFLAALLPGGLLGDSIGHRRLLLIGVCLFGVGAAVPLFSPTVIGLLVGRAVMGLGASVFTPMSLALIPWLVQAPYRARATAIWSAAGSLGAPLGPILGGLAIDNWGWKAMFAIDFVGALALVMVLAACIPPDPMRPVRRAAPAPQILLSTAGFILITAGLINSPGGYMATTSRVAALIVCLVVDSRTQSPLADLSLLRNHHFRTSAMGLMVVNFVLFGVLFIVPGFIQSVLGHSAVAGGLMLLPMATATGLGSFAAARASKHPQSAQLALPSGLVLIGIGMGIAAATKVVSGAAPIMAGLTLLGLGQGLSQSFALAHAMDQVDEEAHGTAAALINTIRQIGSMLGIAILGSLLGNRYTRAV…
258.peg.569	Predicted D-lactate dehydrogenase, Fe-S protein, FAD/FMN-containing	MNRGARSSIPSALLTDLLEMLGETKVSHDPLDLVAVAPDASHYLLTPGVLVRAGSTSDVAAAMAAAKRHKVAVNFRSGGTSLSGQGMTNGVMVDTRRSFRGIEVLDGGRKVRVQPGATVVSVNAVLARYGRKLGPDPASSVACTLGGVLADNSSGMSCGTVTNSYRTLDSMVFVLASGTVIDTSDPQCEDKLAHDEPELVETLLALRDQCREKARADEIAFQFSRKNTMGYGLNAFLDYDNPAQILSHLMIGSEGTLGFISSAIMNTVEIMPELVTALLHFPTLDAATKALPALVGSGVTVTELMDSSSLQLCRDDPANGHIIPPAPGSGDAALLVEYHCPDEQSRREAIEAGTSVISGLDLVNEPTFTDDPAVRGPIWTLRDGLYAKIAGTRPSGQTA…
258.peg.570	hypothetical protein	MLATCTRVISADWITADGHQKLRNGGWHKLDEETSEAICHYMAFCAFSLPPNFVRKADPNMVEAAIAALPINEFIAAQMDLNGRGDISDIIGNMSRVDSFTPDPKFITKVDFGESVPIGDHAEVIITGGGICLVRRRPRTGQLTAIWPDYAYDFRVQNGHLNPVWFDME
258.peg.59	Phage terminase, small subunit	MDKDGTNRGGHPRAGAKPDALNDKLAKGAPASRLHDSLEEAFDFTGCDVGEGPVLAGEVMPEPSEYLSEVQRDGKPLGADLVYRETWQRLDQRGCSQFVAHRLIEAYVQAFARYVQCEQAISKLGLLGKQAIRSVGARVHYIEGISPTDSPDSVLMEGVADAFAEYYSLQLSANIRRGQSYNAERALSNGHKVFGFTVDADKRYIPSPETAPIITQIFDDYAHGTSMQKIADRLNAQGMRTTRGYRFTPKSLNKILKNRAYIGEYSYGTYITAEGMPRLVDDDTFDKVQRMMGVNKRRGAKTRTQLDAMDNEATDYWLTTRMLCERCGAPMEGVSGTSKTGRKHRYYYCLAQRRKQCTAKPVRKDDAEDLVTRVVKWFLHDTEMLASLAVDMADHYRKT…
258.peg.60	FIG00672354: hypothetical protein	MGQRSTLVTCFQLPINGLLKGSEKLSAAAEAYREADAKKLEEDAQVSLIISALNKWIASDRKEWTDPASGAVDVAHMSVTTLGYVNLNPLVPDKWAGWAGDLASALGPIQKVVDLNPDSNAVAIARVLVSQGKNYKNHTRLQGLTNPNDLPNTCNYSDLCSDGDAIKLAAMLKGSGADDPNLLSPTLRSYYNNPVSLSQRFKAISESVGASDEGTAKDKFSKEINDPLNDRHADLLTDGPNGAYSHSGVEPNEEVKKATCQALAEFHLLRLSYGSWLGVHIRYATPATAA
258.peg.607	Transcriptional regulator, GntR family	MPQEFLASSVASRLGARIVDGDLQAGDVLRLEDIEQESGASRSVCREAVKILESLNLVRSRRHVGVTVLPPHQWDVLSPKVVHWHMSGNKREQEMTWTNELRIALEPTAARLAAERADGADLKLLQDAVSGMTEAIRNGDSKGLAHHDHAFHRGLLAATRNPLYVAHVPMMLSYLAEQYEDRELTEEDRANLVQHRDILDAITMSDLDAAERATRALALGSDRVISQAAF
258.peg.61	hypothetical protein	MLDNMLEFASVQRLGIVRFRLFCLIVFTEVTTNDLVSIGFKVLSKFFGDFKARVTRKAFMIGVTFRSK
258.peg.670	Transcriptional regulator, LacI family	MTMTARLVDVAEAAGVSVKTVSNVVHESPHVRPDTRARVEQVIKELGYQPNRAARQLKAGRTGFIALALPEIETPYFAELASRISERAKKEGLIALMELTGADPVMENRVLTRFGRGVVDGIVFSPLSLTSEEISDHPTNVPMVLLGERATPPDHDHVAVRSVDAARRMTEHLIEVGHQRIAAIGHVPDQGTASTRLTGYRQALETAAIPLDDHLVVGVPTYSRSAGFDAMNHLLGLTEKPDAVFCFNDTMAIGAVRACHEAGVRVPQDIAIAGFDNTEEGVYSTPTLTTIAPDLNALADKTLTILTQRIGQSSSDTHQPGTDVPVPWHLVIRESTGGPAVRP
258.peg.671	alpha-L-arabinofuranosidase (EC 3.2.1.55)	MRTTTVHVHPAYQVGEVNRRIFGSFVEHMGRCVYTGIFEPNHPDADSCGFRRDVAALIKELGITVLRYPGGNFVSNYRWEDGVGPLEERPRNLDFAWRSVEPNTVGANEFLAWCRRMGIEPMLAVNLGTRGLNEAMEFLQYVNGDTDTRLPQLRRSHGWEDPWNVETWCLGNEMDGPWQMGHKTPDEYARTVTEVANAFHRFDDKLSLIACGSSSRSMPTFGRWERVVVDAAFDNIDMVSAHAYYEPIDDDVASFACCAEDMERYIRDVVATLDHVAAMHHSDRRLKISFDEWNVWYQSRFGGENAIGMEHAPHLIEDTYSVLDAMVVGSLLITLLRHTDRIGVACQAQLVNVIAPIRTEEGGRAWRQTIFHPFALMSRHARGVVLDTRCEGPAISTQR…
258.peg.672	ABC transporter, substrate-binding protein (cluster 1, maltose/g3p/polyamine/iron)	MIENLTRRGFLSGTVTAGAIVGLTACGGGKSAGGTASDQASGSGGKTYDGPKVELTFWNGFTGGDGTFMKKLVNKFNSSHDNIKVTMQSMQWADLYKKLPTAVTAGKAPDVAVIHLDSVATMAARKSIQPLDDVAKALDLKGSDFAKVPWVAGIYRDVRYSIPLDVHPMGMFFNKTVMDKAGLDPNKPPQTQGDYMSALETLKSKGVAGHWASPFQFTGGMSVYSLVAQFGGGLFSEDASHATWHEEPGIKAMTWWMDLVKKGYSPAKVAQDADFVAFQNGKTAFNWNGIWSLNTLAENKALEWGVAPLPQIGERKAVWANSHQFTIPTQRNGNSNRVDAAKVFVNWVSQQSLEWAKGGQIPARNSVRESDDFAKLTGQSTLAKQINDVVFPPTVPGIN…
258.peg.673	ABC transporter, permease protein 1 (cluster 1, maltose/g3p/polyamine/iron)	MSVSVEGTTRRRRKSVEGSAGVALVFLAPYLVVFTVFVAVPAVYGIWISLHDWDFTLPARPWVGLQNYADLFDPQSVQYEQFWRGMANTGIFTVASVPFLVSLPLGLAILLNMKFPGRTFFRAVFFAPYVLGVAVIGVMWRYLLDGNFGLVNAIFHTNIQWTTSQPWAWIGLVGVTVWWTIGFNAVIYMAGLANIPQEQYEAAAIDGAGRWQQFKYVTMPGLRPVLIFVLVTTVLASANMFGQSYTITQGGPAESTRTAIMVITDLGFSQNRAGQAAAESYILAAILIVISIAQYYATRDHKEAKDRRRFRHTARSRKGELS
258.peg.674	ABC transporter, permease protein 2 (cluster 1, maltose/g3p/polyamine/iron)	MRKTWRNPLFWVMMVILTVIFLGPLVVMILTSFKTSIEAKQVPATFFPHTWTLRSYRQLLFVDDASPVLRWVLNSLVAATVNSVLTCLFAAMAAYAFARLRLPGKNVLFAIVLSTMFVPGFIFLMPNFELMSKLQWLDSLPAIIFPGTAGAFGVFFLRQFFVALPKEFEESARIDGAGPFTTFFKIVLPNAKGALATLLVLSFLGNWNDFVWPIYVLFSDASLTLPVGLTRLQGSYTIDYPVIMAGATMAAVPVLVIYVVLQRYIIEGVASSGLKG
258.peg.675	hypothetical protein	MSKRPFAALVLGFCLIVMGCDAGNRPEPTPRVTPGIAAGQIINPVSRSFADTWADPSVIRGVDGWWYVYATSDPLRAGALP
258.peg.676	hypothetical protein	MPDWISPAAGLWAPDVRRIGDRYVLYFAVTETALNAGKDDSAIGVATAPSPVGPWTVKPEPLVPPHSDGHDGWFSTIDPTGFTDVDGTHYLYWGSYRGGIFAARTAPDGLSLATKPVQVAHSDRYEAPYVVKHGDHYYLMASSANCCAGPSTGYSVFAGRGQSPLGPFLDADGIAMTKSNSGGSIVVTQNGNKWIGAGHNAVFTDSSGQDYLLYHALDRVRPWLGEAGGVNQAMRIEGERVVSRKRLPADDVRLEMDVLPKNSISVELADDVSVEVNADSGVLRGRRDSWTGSMEFPKDGSWRTLVVTIHGPQLRVALRPAGSSDASASLVSPKGRQFEGGPLKISGHGLVTNVVAARIHSIHDDRAPQPTPVGTPQRVDLVAAVNGSNVEWAWIRRPS…
258.peg.685	Glycerate kinase (EC 2.7.1.31)	MSACHAETMRPDPNAPVVVAVDSFKGSLSSGKACRAVQRGFSAADPRREVMTIPVADGGEGTVEAVLAAGFHAVTVKCHGATGDLAEVDYALRDNQAVIEMATCCGLERADRVSGPPTPRRGLVASSRGLGEVIAAALRSGATDITVGVGGSASTDGGAGMLEALGVRLLDKNLAPISPGAAGLPELSRLDLSGLNRKLSGVKLTVACDVTSPLLGPSGAAAVFGPQKGLDEEGIEVAEAGLTRLADLMEAAIGSAYRDAPGSGAAGGVGWALRCLGAKYRPGAAAVLGWAKAVSKISEAGLVITGEGRIDRQTLLGKLPDTIRKIALDAGVPVWAVCGKCDLPGDKRGAFQRIICLSDIEPDPDESMAKAGLLLSQAVEQAVREELGR
258.peg.687	hypothetical protein	MSLNGMKTLSKNASPVMTRPGTCMATSRRTLSGRVRPRGMSMVVDGEGDVVHRVNNFPG
258.peg.707	2,4-diaminopentanoate dehydrogenase (EC 1.4.1.12)	MLASTPDSSSTTPEEFKAGVADGSIVGHVGFPESIRLLSDALGLGVDSVEQNIEPIIAKVARPARDRTVEPGQVAGCNHTAVGRRGDQEVIRLIHPQQVAPEAEGQETGDFITITGVPDISMSTGPEIAGGKATAGICVNTIPRIVAATPGLKRIIDLPSPCALMGPSAYERR
258.peg.708	hypothetical protein	MRLGEFVEFLGHLGVLGLGAGHLLGDANDVDSGSDDGAKVSNLVAYPRGGGDCDDVDLVGVEDGGGIGRDVDSEGIDAEHLADIFTVQGRIDVDGPDKIQSILGRDEFGHSLAHGSQAPLDDSDGIGGGHCGSS
258.peg.722	hypothetical protein	MPVFLTDDLDEWLDPARLDATQARGLAAHISKARDLIANELKVDQVDRRVNSVSRIDPADPCLIEPAP
258.peg.723	hypothetical protein	MASQRCVVPMTGYFEWTGERGDKIPHYIHGSGLLSAAAIAATRKSTPASRRR
258.peg.761	Putative arylsulfatase regulatory protein	MAPHASAKGSSRPLVRQCLPLSVVAKPTGVACNLDCEYCFFLSKELLYDAPRQQMDDDTLRDYIVEFLAAVLPPGC
258.peg.762	Putative arylsulfatase regulatory protein	MTHAIQTNATLIDEEWAAFLAEQDFLVGVSIDGPAHLHDAYRKNRGGRGTYDMVARGYRLLQRAGVLTNILCTVNAANQHSGVEIYRHFRDDLGAQYLQFIPIVERVNDKDLPVAEAGWRTASGERLLYRQEGAAVTSRSVDPMAYGQFLTEIFEEWVQHDVGAVFIQDLDAALSAMFGIHPVCVHAPQCGNNVAMEFNGDVYACDHWVEPDWRLGSIREKSFAELVSTDTMREFSKKENLQLNQQCRRCPHLRMCQGGCPKDRFMTSIDGEEGQNYLCPGYFHFYSSIRPDLVVMARLVRANRAPAEILDPQVRNGLRPSARCLFHRGICHDHISVGHSIADFIA
258.peg.763	hypothetical protein	MRISRRRNPSATNHNSTGAIYVGEDRARFIKKWSSPLIAFREFIDGYNLSIFNVAMVFLSDTFALTPDDKTSRCHLLHRRRNRHGPVNLVGIPGPGRPKARRGRLAGSPPHITFILGVIFSIVLMVRKELPESTRHMSRGP
258.peg.869	hypothetical protein	MYLGVAVIEEVGTTASGTAGIGREQPDAIAVAAIAAATARRLLTRATAMPGRKVDRRVPMMPMRNGRPSFTRSAVASLR
258.peg.870	hypothetical protein	MKTGDAGSSVELIVRNCTEKPLTLPAVPTIKVTSAGSPVKIAWESRGVVPGELLSGMGRKVTLSWPGQGGCGSHIQVMSVEIAGGVVSDEGCFIPTVKRSATPKPGEAENPEQLESPKPIQGSVVWSG
258.peg.883	ABC transporter, substrate-binding protein (cluster 5, nickel/peptides/opines)	MKVMGTSTYSISSLSRRGFLLGAGATTAVAALGACGANERSAQTAGSVTPTKGGTLTILASDTDINWDPGRSQGMAVTSLALVHRRLTSWQIVKGKEAKVVPDLATDTGKASDGGRTWTFTLKDGLVAEDGSPITSTQIRHGVERTFTASLAGGLGYHKTLLAETSGYTGPYKGKHLKSIETPDDKTIVFHLKAPFGDWPWIVSMPAFAPVPLSDNPTTYTRKPVASGPYRVAEYKQGVAATLKRNSKWTPSSDEVRTALPDTIVFSLGQDSPVVAQRLISDSGNDRNAFGAEMVPPAQLPQVTSNPQAKSRLAVGSAGPLQYLAINVERVKDVKVRQAIAYAVDRKAATTALGGEIGAAPATTYITPGTPGRQEYNLYPESTAKAQELLKGKAVGQLV…
258.peg.884	hypothetical protein	MDRAIMTGTVLGISSPAYLVGLLGILLLGFKADIVPVSGYVPFSVSPVDWLWHLALPWTVLAVLSAAVYTRMVRSEMLETLDEDYVRTARAAGLSERRVLANHVLRSISVPILTYFALDLGGLLGGAVITEKGFSIQGLGALLMDAVGATDVQLVMGVTLVAAVAIIGMNLLADIVVAAIDPRV
258.peg.885	hypothetical protein	MMPVLTPIIIHNTAAPKATDIVTGSRFAMSSVTGVDKRNEYPRQGQNSEWHQHQTHM
258.peg.886	ABC transporter, permease protein 2 (cluster 5, nickel/peptides/opines)	MASRGTDVILGFSQLVFMIAISAVIPATAPRATVMVLIIGLLGWPSTARVLRSQAMSLRSRTFIRASQAMGASHLHILVRQMLPNLVATIIVFTTISIPGKIGAEAALSFLGVGVTPPTPSWGRSIGSAVTWVSTDPWYLLFPGGALFLVTLAFNLFGDGLRDAIDPRLGESR
258.peg.887	hypothetical protein	MSMSETDAAPDVPVAGDLLPGDRLSSIGDETTSAPVAAIDTDSGRVVPGGVWSRLRHNGSAMFGAVVVVLTILVAILATPINRAMDLDPYSYDLSALNASGLPSGAMGGISAAHPFGVEPQTGRDLFAIVVEGTRTSFLIGMGATILSMAIAIIVGGDGWVLRWLVGRIGVSWH
258.peg.955	Arginine pathway regulatory protein ArgR, repressor of arg regulon	MGRDEHWAGDVCKEAVLLTSGDNTAVPASRTARLSRIRALIRSEQISSQAELARRLAGEGIVVSQGTLSRDLKDAGAVRGRDHLGNFQYSIPEGEHPSDVTTGLPAWNHLAKICHTLCTEVSCNDGAVVVKTPPGAAQYLGSAIDTSGSSAILGTVAGDDTVLILCKSGAWGPDLARAFRQMAETGLPAEGLLAAEPDSSRWGTSTAS
258.peg.978	hypothetical protein	MVASLLLVAGAVPTQARGEGTTESRQPAVVVMDFSGSMNKTDADSHKTTRLAAAKSAVGTVLSSAPKDSDLGLMVFGARDSSCGDVQTLNPVGPFDAKALTAKVNGLKAVGNTPIGPALKHAADELKGVDGPRSIILVSDGEANCTPPDPCDEAKILASQGVDVKVHTIGFRLAGNDKATSMLRCIADATGGTYTDADDASQLQRALTSQTYRALEGYEVAGTRVRGGPTETTAERLEVGQYVTRMPGGPMRRAYDDTTVADPNRRYFSVPHRQGWRTIVTATLVRPTTTRYAETNLDAHLDVVRVASEGGAKCASMGTTGTDAMTSSAVDPTSITDLDEDVLASQCGNSPWWIVGVNRHGKGWADQELDVEITVTMRKEAVSGLHAAADPGSASPAAV…
258.peg.989	hypothetical protein	MVLAHGMSHSLHLSVPHDWVLGWVAVLGLLALIGPLMGLRGIRAKDRLADDLA
258.peg.991	hypothetical protein	MADEPTGALDSANSEELFKVFAALAHERSMCVVVATHDPIAGRFCDSMTVLRDGQVIK
258.peg.992	hypothetical protein	MDLIGALGLAVVVTGSGTYVYGGAHDGTEVTRPAKYQRGMDRFESLAACKKPLKNVDGSSDLAASVECDVATGRLRLVLSSDSNYLSSLQEYLCALADGDQDHPVALPGIIHMLYPGRQLSARLARSKWQWRKDGFFRYSVSIEKIVETRDHETGMMCPGRTSGCVLSCSVVAKHALFCTFGRISLYFRIYIKISRFQGEGVLLSSAYGRRPFSSMGFPRKRELRRWIRSSSMALGLAAIFLSHERFLLNRFRRDENDCCGWSVQILRCWCGSG

## Sheet: C
Supplementary table 4C: Clade 2-specific CDS (extracted from table S4A)
gene locus (HS4_clade 2)	annotation	protein sequence
261.peg.1002	hypothetical protein	MADESGHGKEQHGQLSTSNQSNNAYDSIDPSQTVIRPASTPTPQPPSGPEILADGRSTGPADQPGRPDGGFGQLAAGPASVVGEPQKQPQTMPPNPPLPNQLHQSGGFPGPQGGPRFDQPNGPRLGRRSEWQAQGRSGPYAPGPQPGQQMGHPGVQPGQQSVPQPGTAAAYPAYPAQAPGQRSGVQPGMVPNPAHPGPYQTSPQQGGYTTTQPLPTMPAAGQAPMMQQPYQGALAVQPSGNWFADAWGVLRRIWRGDVVEAFDLATASRKFWLWTGLAQAGFAGFAFANLMWRVASSIDNGADRVTHGFLGWFGADDPSQTYNVTGFEFSSCGSPQIVEGLRLRGVRDGRRGGLLVIDR
261.peg.1011	hypothetical protein	MTGTRIEQWPWAGGPEVDWLRGSGVCGADPIGVVTAGGRDLVVLGPLDDWRSSDGNLGCGGVLLGGEGPILVVWDRSGVRVLPSGCPALPWLVVEPEGELAEILAALIRAVPSQWCQESSEDLPESQGSVTLPEDPEWAGAHLPIPVPQGAPAEYLLVVGRRGGSVVMRECAGICDDWWQDPADLEAVDCVPEGIGLPEGWNGVTLGRTHVGHPTLVTEDVAGAKILCGEVAGDPVAEIVNGQLRRLRAPALPTCALLTVRSTAEGRAQLDPGATLIVTDAEILAGWGSTARPHRSLHHLSAEGDHLVIIDHGPLLPAHRPADRAQEYHSATVVRRERGDAPITTTLWWAPGDDTPRQVGNNCLAGHVIEGWYHPFVGTPVDPLLLGLWRELVG
261.peg.1012	hypothetical protein	MYSQQADRCSGSGSFGDVYKRWRDNAKDHYWRACYRAVLAMSAAVIPMAQASDPPVIGGEPMRMAPSGAMPCNPAGAPVEVARTGTISTQGQVFPACAGGGSVVLPMRLVVPGKVNRVDVGKFSVKVKGRTAYQEPKKQYWIDKDTAGHGGSAWNVKEGDPRGKSDLVVSVTASGVPLRGKMIAIAG
261.peg.1039	hypothetical protein	MTTHNNTPKDQYHRAPLNGLIIGTIVGAVWALVILGFLITPPLAKQDIKSFPPQFIMSFVFPVTGWLAGLWEQAAVDCNDSTKQKHRVKATIATIFALNGVLMASIERFLSTLRFISGEETIIYYLILLSVFSLGGWTLGATRITLRENDNHFLAKIIIATLIALYASLAVSFYVFNIIEVCFFFGT
261.peg.1040	hypothetical protein	MGIHDNTTTNKDQYRRAPLNGLIIGTIVGAAWAIEFLLPFLFPMGRYSRNIKMAFIALALPVLGWITGLWGRTAYSCTTSVKKKRRVKTTGIIMTTTIGVLMSITYYSLVAGIGILEVPDHATFSCKAFVMFLAPLIVFPITGWGLSIARINTPSDRHSVISKMSAWVALGLYLSTAAWFAISLFLNTLFFFEF
261.peg.1061	hypothetical protein	MWSLECAWRPSSPGMEDVAARVVEWCSQVGGLYPELSEWRFTADSKRAALATQSATEHELVRSLVADGGIASIWAPQGHLRVDVSADEYAKQKNLFRLVAMGRSPANVDENDEDVAMMMTEMACRIFSPEYVNCGNAKAEPMIDDDALVSAVNYARRDIYDSYPDFVRAARVIRTTAEGVFFARPEED
261.peg.1062	hypothetical protein	MSRVLSTEEAKSAISQIQRIIQGGLNDQIQALDVQGQILSQPNVWDGPLAQQFRSETWPQTKSALDKAQQELEELRAQLEKISRDIFTAGGGA
261.peg.1063	Serine/threonine protein kinase	MEFTAPLGANYRLGDTLGRGAAGEVRLAQDARTGEVLAAKLLHREHAQDPKLVERFVRERSLLMNLHHPNVVAIHDLVVEGEQLAIVMDYMDGGSLRDVLQHRRTLPPALALVVMSQVFDAMAAAHAQGIIHRDIKPDNVLLEKGWEDLPGDAIKVSDFGIASILTARVRTTTGLLGTPEYMAPEMITTGEGGAAADVYAAGVMLYELLGGRTPFAGPGTDFAVAYRHVSALVPPLPVSEEVASLLTGLLDKAPANRPTASQAAAALRNASAHCQNQPALTPISGPEDFVMEERPATAVRGIVTERPAESHAPITMGEAPDVGRAEGATMLRSMTPTRAPEPIADQPEPALVLEDNEAPWYKKPQQLISVILGTVLVVGGLAWLSMTMNNHGDKPTNTV…
261.peg.1064	hypothetical protein	MGPDASIQTIGSTTVSVADDPAKANTVKTSFPPREVVGDLPVRVQTAYRTKDRSGTNLDELKGYSGRIEIDLAVENLTVKPREVAYDVAGVRKTRTALIGAPMTVVASTVLNNTPAGGVVTGDLTDAKVTNGLLSRNSRGMATVQWATILAPPQLNANATLRMVADVKDFETPTFNVSVQPGLITDPSVAALLDSSFNQDTGSEIELQRKTIELIGQVNEVLARSSKTIGDVRSNLDASSKTLGDKSIAELNRSTTSVAASVKYLDQQLKSLNQQLSTTLNSSRSMLLSKMQSTVAMMDAMLGDTTATPPTPSVDSKGCASTVATPHAATSVYGNLMQVSSQLNGYATATDQCRAQVVRQLLLTVGPATPTVEQCMDPRASGSVTCDLRMTQMTMDNSL…
261.peg.1065	hypothetical protein	MSKRLYALLIAAAVLVVAVTGWGVWSMQHREKPQPPAASVPVQLHADVPKDTSIALILTLSSDPGQGSEWRDAAAGAEVAIHRFAMSGTKISLTVFDDHGTASGSAEAVAKARKARVSGIVYASTGDHLLAGVKAAAHSGTPVLLPYYSDVASLPTGAWSTGPSDEDIAAVMANLITQQKLDPLLTINAGGKIPQGIEGARMLPLDPKIDRSVSAKVLSKTLGRSKPQGIVAAGPALTLGQTVALIQGVGSHVPVVLTPEALSPGFYQGLVKANGTASTELFSVGAASGDAQSLGTDEAARSMSAYLAGLRLLAADPGAKNPVGDDSFSTVAAVADSRSHDAVVALVRAVEKAQVKDSGAVSASLANMTVGYDQGITGSPLDFTRPAAFPKDRVVPLSS…
261.peg.1066	DNA translocase FtsK	MRLQFNLDSVQRDLDVARFSAKATLADLVENVTGTRPAADSTLWLDDREVRADSLLARLELLDGMRISREPLRPALPLKGWSITQAGGLEAGGVLQPPVDRPLAIGRSPQADLSIASASVSWDHVHIQRDDVGLRVIDQGSTNGTFAYSSEVDGLKVDSSTGQSVAVDTTLAVGGSTLLLRESLQENPAPRAGSLHNVTLAGTVPFNRPPRPGQPPRPDPIVCPEPKEIADGAKFNIIAVVAPLVMAVAMVVVMKNPMYAMFAALSPVMAVGSWYEQKSRRKQERKSEDKRFALALETLRRDLAKAASEEAARRRVECPDPATTLRVAAIPTTQLWQRRFGAHDFLSLHAGVGAVPWDPPVERSGAGRPDERVRKVIAASMIPCSPVEVNLSDAGVVGI…
261.peg.1067	hypothetical protein	MANSDDYDLDKLSGMSPVAYDFGVASETRSVLRAAASALRGQRGARAAARNKGSEGFEGYYAELFEANGTQQLNDLDEIASNLDDAATKIDTLDQAARDENKRRADAAAWAQRRKDRGDFAQFFTDVLHTDDMPEPNFSEKLDGPTAWAPATPPPPRKALEGQRSAYGTSAGNTDNLQSFSRQTASLNDSMLPHPGKVDAALAAFARSCSWVTFDASSVAAALTAWNKANVDEITWADRVRELFVNAGGTGMAVPNSALDAALQASGISSSRDDIVVDPPTAMGGQPTSGFADDPVNAATGNFVEPQVDLGFTGGSATLEWGRVYNSMSQVCGAFGPGWSSLAESRLVVTDESARWVQADGRHIVFGRMGEGWGRAQCENLWLEQPTGMGGVAFLIRDN…
261.peg.1068	hypothetical protein	MWSLRCGWRPSSWEMEDVAARVVEWCNQVGGLYPELSEWRFTADSKRAALATPVVTEHELVRNLVADGGFASIWAPQGPLSVDVSASDYDKRKNLFRFAAGGRRSPANVDENDEDVAMAMAEMACRIFSPEYVNCGRAELEPMLAGGSLLSAVNYAPRDTYDSYPDFVRAARVIRTTAEGVFFARPDND
261.peg.1069	hypothetical protein	MWSLRCAWQLSSPRMEEIAARVVAWCSQVGGFYPELSEWRFTADSERAVLATPVAIEQELVRRLVAEGGFASIWAPQGDLNVHLDLDTYAEREDLFRLVAMGSLPGVVDEDDEDVAMAMAEMACRIFSPEYVNCGRADLGPRLLDGSILSAVNYAPRDTYDSYPDFVRAARVIHTTAEGVFFARPDHD
261.peg.1098	Uncharacterized MFS-type transporter	MIGRLWPYFVGTVALGLDAYVIAGMLPKIASDLGSSSGTVGLGVAAFTAAYAISGPVLAGVAGRRAARSLLLALSLFVASNIISALATTVAVFIASRLLAGAAAGVYSPLSSAVAAHSVSADRRGRALSLILAGLACGTVFGVPLGLMVADWASWRWTFGLIVGVGLCAMLGIGLLGRGRIANVETPSAGARFATLGKASNVVTMLVTLCTGIASLGLYTYFIPLLDGLGLSSAHVWLIWVWGIGGAIGALFVGRVVDAARRSTVVTALITALLLLAFLMLAWNPSVIVVAMSILCWGMLGWASLAPQQHTLMADNPHDGTTAVAANASANYLGSAIGSMAGAALVDQGFVGESLAHVAAIPVIVAFLLQLVRIRMST
261.peg.1105	hypothetical protein	MKRLLIAGLAVIVGLGGIVGCGLTAQADDSVAPVGDRVLASAQPRNAGHRLQDIRTWSPQTDPYASYLRAQVPLQSRIARDPGTQIRRNLDGKAEVMLMQGDYGNSFFGNFRNNDGFANNVLNFWQYVDYWSPWHGSATARTPEALYDPATSDWRTRNFEFGIVDIPNAAYTNAAHRNGVKSIGTIYFDPAFRPGLTFAEAFDKDPNSEGYIIAEKLVEMARYFGFDGYFLNEEEGNLRDPRFKPFMSYLTSKGLYTQWYTNSSGSFSTSKSNLLDHGKIMDSVFLNYTWPGSQDQSVVAARASGYDPHKSLFFGVEANQARFDGKHPSASRLPSLYKSVEDHSPKASVALFTPSDMYQRGLADDVKPKNVSKSIPLFQQDSYQWMVSERERMYFSGVA…
261.peg.1116	Putative DNA helicase	MLSLGLDANLVDAALTLTSEDAILDMAAPLSGWQGAALIDLATGKTPDQVREELLEPPEESEAEQEPAPHKDVSRESDAALLNSLRSPAAAMEFAMIEGKDELRRVIEDGDFGAWRVFLHPTQHRFVNGRWNGPFRLGGGAGTGKTVVILHRAASLARENPDARIVVTTFTTNLANELSETLKSLDPTLPRASALGQSGPSSEPRYLAGDPVRRGHGRRARHDLLPLSHE
261.peg.1117	Putative DNA helicase	MSIRTRLRPVSFPPASDICVVLDDDAANESDFLDAWRRWFALSNALMLRDASDQTVILGCATPQQPSGQETAVTTPAIDIAHVPWPAVFEILDPSPEHSDLLQDLAAHGVAEPVDGEEIGSEGIMLDLSWPEEGIAVIFEPESGDEELLAKDGWTLCRQQHTTSPRRWKTWSRGKDTMAESTIVMSKQANKLDGFLKAKTYTFLDKLAADDAMPGLNVEKVKNCRDSRVRTGRVDDQYRAVLFKITGEGRNHYVLEGIYNHDQAYNVASRVELAINPLNGIPEIKEAEPSSDADTTSVSKPYVSAP
261.peg.1118	DNA/RNA helicases, SNF2 family	MTITVAPGSVVQVRDEEWLVSTVEQTDDGQLVTVQSLSDLVRGTTATFYEHLDTISAGSTRSDPGSRNTRLRIRASGGVRTAS
261.peg.1145	hypothetical protein	MSALAVGVVGLSGCGGQQGETSPSPEVKVTSSAAARSACRDSSMTSRAEKLTTSNVDSLKGHKAWGCAIGGDDDGEVMQFETITQADVDSMKKDPIMADVPVPTGSSCDVPHGAVYLLFLEDGRIFQHRLVECSYHDEK
261.peg.1192	hypothetical protein	MSPMMSGRRLSAPMRRGVVALCVAMAFVLSGCGAVIGTTLKVNDDGSGSRSLTVTFTNDDSDEAKQVFAKPLSVYDTSIKKHVPSQLTYNGLHMQGKSMVASFQLDFSSPQDYLTKVRAIIGGSKDPTSDIQNINTPLVNGVVGKENFTSRDLLEWLPQGLEQDGIVDSGNVGNVLDSENNMTLTIGGKNFTSQTPLDVEHVADNGFDQVVVQLNFKSMKDVGAVVWYFSEQAWGADKENKVKAFLDQATKDGNGEAADAKSDDLPEDVRRQLWSTYPVGKKVTIKAGSLEDVDKRVAQALGNKSGSFKITPGQAKQSDPSSGTPASFVIPLSLTGQVSCSAICSRDAGDPVMVVTHPSQWVDEDSSAPSDEGETSTQIIRGSAPLKLDVPLETKKTST…
261.peg.1239	hypothetical protein	MPETRSHRVFGDVDEDVDRMCVSKGFLWTADVVPWLSPDYPLVFHT
261.peg.1255	small multidrug resistance family (SMR) protein	MAWLILVLSGSLEAVWATAMGRSEGFTKLVPSIIVVVGCAASMFGLAMAMKSLPVGTAYAVWVGIGAGVTVAYAMITGAEPVSVAKILLLGGIVGCVIGLKLVE
261.peg.1256	Glycerol-3-phosphate dehydrogenase [NAD(P)+] (EC 1.1.1.94)	MPVFTVLGAGAMGTALCKPLVESGWEVHLWGTWLDDHLLDCIEKGEPHPRIKVEAAPGIKTYRSDELAAALEGSDVVDIAVTSDGLPRVTEMLLEHLGDLRALCLTAKGFWTNPEGRITLLPDAIRTIAADKGVSLPPIVAIGGPVKANECAAGEVTATTFACTDFDIAKGLAADASTATYGIRPSDDEVGVELCAALKNVYAIALGIADGLGEASGIPRHNLKAATFAQAVREMSILVDHAGGHAETPYGLAGVGDLEVTGLSGRNKLYGVRLGKGEHPDDALKTMNELEQTVEGYPAAPLAVRFAGQLGVDEETVPLLHTVARILRGEAGDVYKAVAAAVKP
261.peg.1257	Xylulose kinase (EC 2.7.1.17)	MNNKSTDGPLVIAIDSSTTSTKAIVVDVDGNVLGTAKRPIQLHTPAMDQYEHNPIRWWETSRDTIGEVISGLSPADRSRVSAIGVTQQRESFAPFKADGTPLRNGILWLDGRATEQIRAYGTDRVHQLSGKPAGVTPAIYKMAWLKQYEPDAFAQADKVIDVGGYICFNLTGRWATSEASADSLGLFDIESRTWADELLEIAGVRRDQMADLVPPADVIGDLRPELVADWGLDGPIPVIAGLGDGQAAGIGAAAITPDIAYLNLGTAVNAGVESPTYKYDSAVRTLVSGIPGEYVFEVLQSSGSYLAGWFREALGDPRLLGEPDPELDAAASTIPPGCEGLITLPYWNAVQSPYWDPVARGAVVGWRGTHSRAHMYRSILESIGFEMRFNLDCIEKQTG…
261.peg.1258	PTS system, galactitol-specific IIA component (EC 2.7.1.200)	MSVLLNTELTNVNAEAADRDQVLTAMAHQLDESGVTNAGFLEALLKREENYPTGLPISGGVAIPHTDPQYVTRDAVAVTTLRTPVLFGQMGGSEEDEVSVSVVILMALSNADDHLSMLQNIVKSIQNGDLMQRIRSATKPEEIVSIVRTMLPDDTEAA
261.peg.1259	PTS system, galactitol-specific IIC component	MSIIKGILDIGAVVILPIVMLILCLIFRMPFGKSLKAGLMIGIGFSGLSLVIGFLMTSVQPAVDYYRHMGGGFTTVDVGWAAVGAASFGAPFAAPAILLVVLINVVMILAKMTNVLNVDIWNFIHFLVPGTLAYALTNNAWIGLAVVLVLSVIDLIVAQRVAPKWQEYYGLTGTTCSTLSYITSAWPIAIALNWVIDKIPGVRKIDISMEKVGDKLGFFGDTAFIGLIVGIFLGLMTRQPWQGVLVMGMGIATVLVLLPRMVSVMMEGLSTVGEGAKTFMKRHLGKNKDGSERELNIGMDVALALGDPAAITITVLMIPLCIAFAFIIPGMNYFPVGMLTVIVYMMPMICLACNGNMFRSLIIGAIYMFFVEWGASFFAPEATAMMHATGVQVSGSVTD…
261.peg.1260	PTS system, IIB component	MASEVKVLIACGSGIATSTVAQEKVKEILRDAKIPAKITKGTVGQLPVLQDGVDVIMLTTRYGKPLNKPVIQVFGLISGINEDALAEEIISTCRDVLNQS
261.peg.1261	Alcohol dehydrogenase	MAEMMNAALMYGPGDIRVEPVPKPTCPPGGFVLRVDAVGLCGSDVRNLTTDSRKGDYPFIYGHEVVGTVCETADGVDGYEVGDRLYVYPEAHCLKCEYCRSGLSNLCTDVEHYVDRPGGFAEYISYTNRRVERGATFRVPEGISPVRASLAEPLSSAYSCVESINVRLGDTVAILGAGPVGIFLSILSKLRGASRIILIDINKNRLTRGLDFGVDTIIDSSDVDPIGAVRDLTHGLGADKAISANPTTLGQQQAVAMTRPGGIAVFFGGVPKGTCVSLDSNSVHYKGMWIYGHYGATSTQVQKAFELAIDDKFPAEKVITNVLPLSSINDAIELTRTGEALKVVLVPDGKDK
261.peg.1263	hypothetical protein	MYAEVVARNSEFSTQLEHHERILLYLLSTSDTTIYDVMRDCYLSESVIKASLKRLKPQFEDHSLHLSVKGSTIHLDGDEVHFRNFLGSLVNTAMDAVVGQNDRVARYLPDVRLGDIESLVVETLRDHYLEIDDIRLSNMVVNIAICVQRYNFPIEDDAATDLVMSNQSEMLCDQFLVGLRKLYPDRPLSSADDAYLRSIIGATLGLGHGEPDHHSDSCDTCLTVSRCLDDTVEHFGLVIAKEELYGSVSKHVERLMAHAPSMPYFRNTLRESLRSRSPFLYDAAVYLADKLSRLLGIFFTDDEIGLLAVYIGLYSEPAPNPSLVTAVVVCPRYRALRDLLLAGLVDHFSDRMRIVDIVSSVAEADIYDCDIVLSTTEEPSHRHTCVPISALMSDLDLSA…
261.peg.1264	hypothetical protein	MSDKGWASTAEEEAAFGVLPEGSKKGRPGLHGPDGLPLDLSQLGVGVIFLPCFFGAVASA
261.peg.1288	hypothetical protein	MPHPQDCVVASPRRASSSPQSQRPSPSPPANAAPSDEKAGPTSGSTGRTTVGQLLTPAGQLTTLGDLPLNEVLSPDGKYLVISNNGQGTQSLQVVETASGKVVQTIPYKSPESLYMGLVFSPDGKHLFASAAGNHKIRTYHFDCGKLVETTAIQMPVISPKRKKVNLYPAGLAVTKDSKRLVVADQLADAVSVIDLATNKVQTTHIGHRPVWVTLSKDSTKAFVSSQGGSDVAEVDITKSQPKHSVIQSGPPIYDDDDDDEGEEVKPGDVDLDEVGSYSKDSRGFPVWTPDGDDERFDPAKGIDPCAPKPSPKPTPTPTPKPGAPVPTTAAPSASSGGNNGGGHALPRTGA
261.peg.1306	hypothetical protein	MGDLLRVVFRCVMGLGDTCGGIGDALLHNCHGGAPWVRRTRPFVE
261.peg.1338	hypothetical protein	MIPTDHAKKPAAITHLTKVVSGPRVFAAVTTATVDHHGDPSARQGAVVNS
261.peg.1339	hypothetical protein	MVLFPHEWMKLAAKVVGIAALVAVIGVVLSTFTGAYIAGMFGLSTSVASQIVNAVSVGGAALSIAMAVASGGIAGAAVATAKWAIKKWGKKVAIA
261.peg.1340	hypothetical protein	MRNCGFIASFLCALAIFAVSAVIAFGTLDGATPGGGGMLGKPLGGSGDSLFISILVRNSSVVLSLYAGVISIGIIAMVGIASLGFLIGASTAAAANEVGLTMALWSVSGYAIVEILAYLLAATAGLLPVGTAVLTSGSLAEEKVVTRYFAPLRQSLVLLAVSLVLIVVGAGLEAAIIQSRNG
261.peg.1342	hypothetical protein	MDEKILQGTMVPVREDKGADGKTGLGPAVFVGLCATVPVQLVALIANVSAPKEYPATFVWLFAVAVATIVWTWRRPAMGRAGTRGKVTSAALLLAVGAISLVL
261.peg.1343	hypothetical protein	MQVLYMRSRRILAGILAVTLGVFAVMTLVRDPQVVGVIVGIVGIVVAALLVLVVIRPGTHLRLDVSAFLSGAICLGACQGTLGRKLSAAGYMVVPAVVIAVCCATVAVMVQAEIDSQRTRDRL
261.peg.1344	hypothetical protein	MNAPTFRAAHDICDASSLDALGWGFSLKGYRVMRILIAFLAFALAVAVAVVGFDWLVGRLAQGGVVVGVTLPLVIGLYVLILHAFRETLTSRRIRLTNHPCAEFFRALDISRFSVVVAEMLERLVITTAVVAGLSWGAGLRASLSGMPPTTVGALVVIPVATTLGMVAITAWVAAKLNDSHRSSQVMAACSGAATGVILALVVRWVAEASLQHPRAMRGPTWTWVAVGVAVVTVATGAAAVTGCVTLRSAPFLVRNSVSHEKARVHLRRSRGISPWVRVVMSDLSPVPVAAALARLVFLVWSVGALVMAIAVMALGGVGVNLPARIVNQLSAILLLILGLVVSDLLSIRIGPAALAPRWRMAWELGANPMHLAIAPLGVAVLFGLFLVAPVAAAAGMLG…
261.peg.1345	hypothetical protein	MRLDAPNGTGKSTLIEGISGYLRPTQGDLIVCGKKASDPALRTRRRVCRAKPSLHPSLSMVDHLTLAARLAGCDRAEPVARAKDLGLDEWFDYRTSTLSTGTAKRLWYVMCTTGEFDVVVLDEPFNGVDEESSRVMVSDINEWRKDSLVLLVAHALPDGLTVDETLGLPRTTDNSHPMPTR
261.peg.1346	hypothetical protein	MEVGIREPRDSLNKHVAQVRNGQTIAATDHGKPVARLVPVE
261.peg.1349	hypothetical protein	MGAQGLVEQVGDALTVGVDGDGRESGVDEIGVVERCGVGDGAIKGHGSPVGVSGTDAGLPSGSPAVPSWAS
261.peg.1353	Ammonium transporter	MTIDTMTPLFEINAGDTAWVLASASLVLFMTPMLAFFYGGMVRAKGVLNMLMMNVVAMGTIGVLWVVCGYSMAFGDPQWGGLIGNPAQYFGLHGVMGTEVGTIPGFVFVAFQSAFAIIATALISGAVADRMKFSAWVVFTILWGLLVYFPAANWVFGTGWILNTMHAVDFAGGTAIHINAGAAALALALILGPRVGFGSRPMRPHNTTLVMLGAGGLWFGWFGFNAGSALGANDTAGLAWVNTLAAAAAAMLAWICVERIRDGQPTMLGAASGIVAGLVGITPACASVSPVGRRHHRHRLRHCLCPGRQPEVPLRLRRLPRRRRRPHGRWLPGHRPRRIPRGPACHG
261.peg.1381	hypothetical protein	MKGRCVAIGLAAVLALSACGGSDKPTGSETPRPSVSVTTPSVSVTTPSTAVTTSGMSSSATPSALSSAEVASRESAAAQQVMGKVKDAGGPFPKEVATIPFHPYLYETQQATLHVASVKASATGTVLTFWLTSNDMSSYAMSFVNPEGYPSLIDTAGGVKYSVDSYPAGYKKRFVIGTDSPEVGPDGVYVMEAAYPPLPDSVKKVKVTVGSAKTSPDIPVTR
261.peg.14	Transcriptional regulator, LacI family	MWKAHPTSAVIAYNDLIAIGFMRRAMACGVKVPEDVAVIGSDDIPFSALVSPALSTICVNQFQMGVVAVNRLLDMVERPSRHERRAPSEDIVPVSFMERESG
261.peg.1402	hypothetical protein	MVTVLLADDDPLARSAVSTIVGHDDAITILGQAGDGRDAIRMARELRPDVVLMDLRMPGMDGVTATATLRADPQPPQIVVLTTWDVDNAVMSSINAGASGFLLKSASPQEITTAIKAAAAGDAVLSARSTKQLLDTVRTDPSRRRRRAAAKQLSQLTDRERDIAIEAARGLSNAEIGERLYLAAGTVKSHLANIQTKLDMSNRVQIAVLVERAGLLD
261.peg.1403	hypothetical protein	MFKFQKVGRDSRPAVWRTILLALISAFGGLICIVFSPAGFQTETPAGTDIDAAVVIVALILDIALATALVWRHRIPFGLTIAAALGAAVMPIGTMPALIALAALLGRRRGPATWWCTALVAVITVVDAILDGRAQPNGASVTASIFQANNSLEARNTTSILTALLGAATFLIIGIGAGLIRRSRREAIVTGQDLSAAHQRVARLDDEVSRRQEREKIAQEVHDSLGHSLSLISLQAASLETKLDGTDHVESAKTLRESAGKAMSELRSLLSLLSEPMTPAPDLPLSKLAEVVEDTFGAGQPITASIYVSEGDSADPALSRAVYRTVQELLTNTANHAPGTTAALKVHASPADGVRIECSNPIVEGGRGEGSGRGLSGISERVKLLDGTVCRTEEHGMFS…
261.peg.1404	hypothetical protein	MTDTNWPNQSQPQPPQAPQPKPKKPIYKRVWFWLLVIVALLLAFGAMGGGDDGSDAKTDTAASSEAKSTDKAAKKADEKKAEDAKPTERLVLEKGYKFTTDDFSPMVKGTVTNNSDKPVKVAVMITFNAYDDSGANVGTCTDSTESIDANGKWKFKALCDTDDVAKVKFKDLSGF
261.peg.1406	PTS system, N-acetylmannosamine-specific IIC component / PTS system, N-acetylmannosamine-specific IIB component	MFKTLQKIGKAFMLPIAILPAAGLLLGIGGALSNPTTVKSYPALGNPILQDIFQVMSAAGSVIFENLPLLLSIGLCIGLEKRDKGTAALAGITGFLVMTATTKALVSLSSNPDRPIDTGVIGSLVIGAVAVWLHNRYHNIELPAFLGFFGGSRFVPIITAFAGIIIGAFFFLVWPPVQAGMVSAGTAGRSSTPHRPSGTWRRAPTERLRSPHSYPTPLTPRCGWRRRSSSWLRRNWGSRTPNA
261.peg.1466	PTS system, glucitol/sorbitol-specific IIC component	MVTTAGAGVLAHGALLVPLDAGSNPVMKGITWAATHFIGLFNASAKSFVDMATGIIPLLLVLLTFMYAVTTWIGEERVTHAVQWAGKHAVTRYTIIPLIATIMLTNPMCYTFGRFLPERYKPAYYDATVSFVHPVTAFFPHANGGELFVWTGVAAGVMKVDNGAYARLAALYFLVGLVVICIRGMVTQWITNILIKRGGHTETFKRYDVEYAAGHVQGPEGSPA
261.peg.1467	PTS system, glucitol/sorbitol-specific IIB component (EC 2.7.1.198) / PTS system, glucitol/sorbitol-specific IIC component 2	MSTEQAVRVNKGPGGWGPGLTLQVNGERSVVLSVTGGEIHPVARKIAELTGAEAINGFNTSVPEDRIMCAVINCGGTARSGIYPKKRIPTVNVYAGSPGGPLATFMTEDIFVSAVGLNQVQPIDPTSVVNSHEESTEKGATAAASTAVAADTTTRTSGGPSAEATPKKKGFSAWVVRFGTAIGSIITTLLNSGRESIKLCLNTVLPFICYVALLIGFVNYTGLANWIARGVSPLAANPLGLILLGLITALPFLSPFLGPGAAIAQIIGVLMGTQIAQGALPVQYALPTLFAIDGQVGCDFVPVGLGLGEAQTETVDVGVPAVLFSRLITSPVAVALAYVVSFLI
261.peg.1468	hypothetical protein	MSTTLWNSTVDSIGADAAEMLEAGVVILFGSPVPDELAEVSLVHGLGGDRAVPPSEDVVPGDRVRLGAAEYVIDEVGSEANPNLASLGHVVVYVNSPDQPLLPGAVKASGPELPTMSVGNPIAFVRG
261.peg.1469	hypothetical protein	MEWQFALFLGVALMLCGVMSVHQSRTFQRAVRRAAAEYSTGDHVLVTGRGRGRLRGAIVLLVVERATKRVVSAKVMSGSTVLARLRGVDQLLGPLDDIATRTRDKQVRRALAQATEQFDNVAGTSSPKMIQRISVPVVA
261.peg.1470	hypothetical protein	MGYTTRLLDRQAKLGRPVRVGIVGAGQMGRGLIAQVHLAEGLEVVAVADIDVDRATGALKAAGCDDVVVAQNVDEAAQLIEDGRSVAIDDGLTMPKLPVDFVLEVSGVPEVAAQVAYAAIVNDKDVGLMTVEADVTVGLLLSSMANSGNSVYTVCRGDEPIECVKLIEYAEDLGLDVVAAGKGKNNPNRPTDVPEDVMDEAHRKKMNPKMLCSFTDGTKTQIEMCALSNASGFKVEVPGMHGIECDVDDLAKKLVPATDGGIIEGKEKVVEYVTGDVAPGVFAIVRSDSPVVTEELQYLHLGDGPYFALYRPFHLASIEADLSIGEAVLDRSASFQSKTWTSEVTARAKTDLKAGTTLEGIGGHHVHGWTIDAADARDKHAVPIGVVAGCVLKRDVPAG…
261.peg.1471	hypothetical protein	MRCHAPDDISLEEVWESMTRVMTMGHEDRRQGGWRLFD
261.peg.1472	hypothetical protein	MAGRRDLGTLVEVAKMYYLDGINQSRIAKTLGISTSSVSRMLNQARETGLVTVAINDPREGVGRREDLEEALAARFCLESAYVAAHRPGVAPMDLVARLAAEVVNGRLSQVSSIGLSWGRTVSAFAHCFERPRSMTPLDIYPLSGGMSVKDSDVSGNASVQALARRCGGKAHRIDAPVIVSSAQVCAAMLAEPIVLEALRDAASCELAVVGIGSMGVHWSATLSLASVLSPAEMAEVRAAGIAGDVCGRTLNDDGEAVRTSVDDHLIGLTLDELRDIPEVIGIAAGAEKSRGVAGVLRSGIVQSVVVDEQLADVVLST
261.peg.1473	Fructose-bisphosphate aldolase class II (EC 4.1.2.13)	MLVELSEALTWAEQHHLAVAAVNTPIFESLTAAIRVAERHDTPIILAHAQSHEGINRIEDIGPAMVALARRSSVPCVVHVDHGEDLDYLQKGLDVGFNSFMLDGSRLSFEENIAITSAAVELVGPHGVEGELGVMTGNENGDPSQGAADSALFTDPAVAGEFVKRTGVTALAAAFGTVHGLYHREPHLNLGLITQLREITGVPIVMHGGSGLSIEEYQQSIRHGVRKINYYTYSVKAALDATRTMLTDDPEVLVFSDVAARASHAIEKDVEAFATALTAS
261.peg.1474	hypothetical protein	MTVHTDTIQVRSKAGRPTYFEITNDVRRIITESGIKNGICTVASTHTTCSVFFEEYCHDVDFAGDEYLQADLNEGLDKIFPRCMTNNQYYHPGPAHVEAVEAMTDAGHATGDTILVPDLGSLLNTEAHLRGTLIGASQTFVIEDGEPQIGAVGYIYFVDWDPNRERDRKVKVAVIGE
261.peg.1475	Triosephosphate isomerase (EC 5.3.1.1)	MIRQAPFLIINPKAYLFGDEMLRMAMLADELSATHGVDIMVTAQHTDLRLIAEKTNHIIVAAQHMDPITPGRGMGHVLPESLVAAGAKAVVLNHAEHPLTLADLDASITRAREVGLLTVVCADTLVQCRVVAEMGPDVMICEPTAQIGKGALTADDYIADSTLAVKEVNPSIMVLQGAGVSSGHDVARVLSLGADASGGTSGIVCAPDWRERITDMLIPLKAEKNRRNS
261.peg.1476	hypothetical protein	MTVATSPNQMCDLLRTTNAREFSARPTVRDHHHLLRNLLHLGSEHVKIAM
261.peg.151	LSU ribosomal protein L33p @ LSU ribosomal protein L33p, zinc-independent	MAKKSTQLRPIIKLRSTAGTGYTYVTRKNRRNTPDRLVLKKFDPIVRRHVEFKETR
261.peg.1536	hypothetical protein	MIKNRLVAASAAAALATGTALMAVPAHAADATPAPTPA
261.peg.1569	hypothetical protein	MCGRFSLGMDGDQVAHLYGSDLAIPWQPRYSIAPSTIVLVLHQEDDTRVLAPARWGFRPGWARNPGPSPINARLETIATNGMFRTAMASQRCVVPMTGYFEWTGERGDKIPHYIHGSGLLSAAAIAATRKIDAGFETTVAIITAPSRDAAGQIHNRMPVFLTDNDLDEWLDPACLDAAQARGLAAHISKARDLIANELKVDRVDRRVNSVSRIDPADPCLIEPVA
261.peg.1582	2,4-diaminopentanoate dehydrogenase (EC 1.4.1.12)	MTATNPIRVVQWGLGAMGQGMAKLIASKDGLDLVGAIDVNPALDGKDVGEVLGIDSLGVHITTDPSTILDSGKVDVVTIATTSWVRDQIADLRTIITAGINVVSIAEEMSCPEAQNPEMAKELDELAKSHGVSAVGVGVNPGFVLDHLVVALCSGSQEVTHIEARRVNDLAPYGETVLRTQGVGTTPEEFRAGVADGSIVGHVGFPESIRLLSDALGLGVDSVEQNIEPIIAKVARPARDRTVEPGQVAGCNHTAVGRRGGQEVIRLIHPQQVAPETEGQETGDFITITGVPDISMSTGPEIAGGKATAGICVNTIPRIAAATPGLKRIIDLPSPCALMGPSAYERR
261.peg.1586	D-Ornithine 4,5-aminomutase E subunit (EC 5.4.3.5)	MTIQDPCLHHKHAQEREQLDPMDPPRESTVPPVESTEPTEPRPEQESLGPNTKLDVEEILTDLEHYHPRRKGWTWRNVPEEGVDMGDFHYRNMSTPLKQSMPLPAAEYFENIDPQPAPVVTSEIASGHFEDDLRRMRMAAWNGADHIMVIRTTGQSHIDGLLEGTPEGIGGVPITRKQLRASRKACDLIEDEVGRPINFHSYVSGVAGPEVALLFAEEGVNGAHQDPQYNLLYRNINAYRSYVDAGEAKKVMAGAQIFQIDGAHNANATARHGWKVMPELMVQHGLNCIFSVLVGMPKDLIGLSTVPPSAPPAPKLWYDLPYAVALRDLFSEYKMRAQQNTRYIESDLAEAIRTHTIDTLISMLTSADIQSTITPDEGRNLPWHHNSIRGVQTVKQTWA…
261.peg.1589	L-Proline/Glycine betaine transporter ProP	MLIAVFGGTAPYIMSAWAKTPNRFVVYVIILLVISALTVLTLPETKGKNLHHHELA
261.peg.1592	Transcriptional regulator, DeoR family precursor	MIIRALGPAPISVDSLVDLTGASPATIRRDLTDLEGHGQLRKVHGGAVSVNLRGAPLPYHLRAAENADAKVAIAKVINDLVVDDMAIILDNGSTMAIIAEALRNRPITALCLSLRSALPLADAGTATVVTPGGTVMPETFRYEATACLQALHDFRADMAIVGTCAAAAAHGLTVTTYEDAQIKRSILATSSRVTLAATGEKLTRTSSFRFGNIEDVDDLVTTSEAPDTTVETFRQAGTSIHIAD
261.peg.1593	hypothetical protein	MNAGDMSHLRQPILAGVGAILFDARLSVAGFNPPKLVTLGNVPFGKPAPNGYLRAARACGVNLLRPWRWTALAAARAAGVVVVAVGGRTVLT
261.peg.16	Uronate isomerase (EC 5.3.1.12)	MNRLLHANGVDLEDLGVGRESMSEEDNRNAFRILCEHWRDFAGTAMRYWLVDQLVGIFGVTERPSVETADHIYDAIAEHIAQPDFRPRALMDSFDIVFIATTDDPCDDLDGHARLAADETFTRRVAPTFRPDKYLEPAAEGWTDLLAKLSEVSGYDATTLDGFTAAMETRRAYFKDHGAVSSDHSHRDLGTVILGHDRAATIFADSVAGQATVEEMTLLRRHLFTDQARMASEDGLTMTVHPAVHRNHDTSAFRRFGADIGSDVPIALEAVDSLHSLLDKFGNTDLKLVIFTIDETLYSREIAPLAGWYRSLYIGVPWWFIDAPESVRRFKHAITEMAGFSRVSGMIDDTRAFCSIPARHDMSRRLDAAHLAELVVSGRLDLDEAVEIAHRLVVEQPAH…
261.peg.1608	hypothetical protein	MMFWGSLFLSSNLSSSRSLRTKNYPITPTQPPMKHWAQLLNPDRAHDHVDRYQATHDHKHSASNSKDMCRIALPVFILWHVIMALQH
261.peg.1611	hypothetical protein	MVVVVLVTPVGTVTGVTREETKVRRSVRIGKAMSINTVGSPGRWRQRHAWIGVSRETPPFHLAQVGSNCRIALATQPAKRLIDPDSSGPFQNHSHTPTNSSYVRGTNYAMTALSFTYGPRREPKYCNRHSHAIEFTISHHITVTVC
261.peg.1612	hypothetical protein	MLARLPLTSPSTVLTNVIGAASTDVNNTVLNEVAALSAGM
261.peg.1619	hypothetical protein	MTTTPRIPKSVFWRVAATSGLGELSQGVADVALPLIAVGALGATGWQASAVTAAESAGLVLFGLFAGLVADRHNRVSVITTANVLRAVAFLALPIGGLFQVVSIPMLIALGVIAGACGIFADTAAQALTPSIASEEELLARNSQLHAVDSATQIGAPALAGAMIQWLGSHVAAGVTSIGYFLAAAPLIGCRKIDAARVPGTATAAEQRSLFRELKGLIPVNGGW
261.peg.1625	hypothetical protein	MPQGPYSDADMREIRKSGILGDTPVPTDADCHVAPGKVYILTDDGQVWWHRIVECGENLS
261.peg.1626	hypothetical protein	MRIYVKDPSSVEEVGDVVRKLAVLPVLMAGLVGLSGCDDS
261.peg.1628	Anaerobic C4-dicarboxylate transporter	MIWFRLAVAIIFIIIGSRLGGVGVGLAGGAGCIVLAATGLHTKVAEDIPWTVIGIIMTVICAIAALQLAGGMDYLVHLTEVMLRKNPTTSIILRRYQRSSSPCCVALDIPHILCCLSSSKWRRSTRSDRRDHCP
261.peg.1634	hypothetical protein	MINHPGRNEAFVDTTWYHRVDPLAIFGGQLDWIDDTRVA
261.peg.1641	hypothetical protein	MTAQPFTLCGFARRRSLTGCRHCLRAPLRHYLRLAMRVGIDQITEALDQIQRMEIFTA
261.peg.1678	Alpha-glucosidase (EC 3.2.1.20)	MSQQWWSDGTVYQIYPRSFADANGDGIGDLAGIRDHIDHLVELEVDAVWLSPFYPSGFVDGGYDVIDLRDVDPVFGTLDDLDDLIADLHAHGIKVIIDIVANHTSDRHPWFREALASGPGSPARQRYHFHDGDEPPSDWVSIFGGLTWTQVPDGQWYYHSFAPEQPDLNWDNSEVQQEFLDILRFWADRGVDGFRVDAASLLAKDLHEPLPSKADLDAWPIGEDHPLQDRDATIEIFHSWRRLLDSFDPPRAAVAEATVPAARLPRYTDPSSLGQAFFFDLLSAEYDAEVFADVIDRCITAASGSSVTWVLNNHDTVRSASRYGTVYPGLGENGWPIRKYGGDWLQAGGDPAMCDAAQGLRRARAAALVMLALPGSAYLYQGEELGLQEVAEIPVDQRQ…
261.peg.17	D-mannonate oxidoreductase (EC 1.1.1.57)	MRLDLDSLRGSVLTDAGISVPTFDVERMRSQTHDHPRWMHIGPGNLFRVHIARLAQDVMNSGAEQCGVAVVAQRSPQRLDRGLGDHDLLTLGVTSHADGHTDFGAIASISEGLAYRRTDDFRRITGIACADSLQLITLTITEKGYQLTGYDGSFQDAVVEDLGRDPMTDAMSTTMALVAALLVQRSHADATPVALVSCDNFSHNGDKLRTSVLTIAEEWEKRGTIDHEVVEWISEKVAFPISVIDKITPAPSQKIADQLASMGFEDMSIDPDAGVAGFVNTEPAEYLVIEDCFPNGRPELEKAGVHFTDRDTCDRFERMKVTTRLNPLHTALAVTGVLLRKPTIDEAIKDPGLAGLVHRLGWQEGIPVVSVPGIVDPREFLREVEEERFPNAFLGDTPS…
261.peg.1732	hypothetical protein	MKKFRALGASLVATGLLASAPLAAQAADTEPPARPDHDLSVMYSVSPLKKPGHPGLVALHVSNVGTKNYYAPSPVVQFIVKVHTVSGPTDVNRVITPKGYNGATVTDLGFDESTSTRTFRVILANGLRSGENQVVANFNFADGQTRHHEGRIVQEITTSQVGRLPDDTTTRNDQDINSQKWTWNDMNHRQNAGLF
261.peg.1733	hypothetical protein	MMGHGMRRALGVVGAGITLAGSFASQAHAHSGYNDDTSTINYNVPIVHTSTSGPVKANRRNNHPVCNRGDYRTVISQVSDTFKPYGAFEMTNTTDEELTLTQTVGKDESIKASVTGDVGGQFSGVTAKISSTIAWEMSWHTGQAIGPYKVPAHKTARATYGFHVVQFSGTQQRCLMNGTWGNAWTFKGHAPRTTSVQVKVYNDPTELVPGGDGFVNGGDN
261.peg.1738	hypothetical protein	MISRAARSPAARRPPFQRASLRHTSRSARDMCVRVHRSRENVGFLSKSSEV
261.peg.1750	hypothetical protein	MKTAHKRHKRTRFVTYMVAMICLITTTACGAVKTSSIRETDILPGDVRIAMSWSQPDDPIFNRGALLTLDGDTTHELKELDNAPRYTSASSDSDGNIAFVDFSNLYVMRRSGTKTIPRRDPFVSQAAFTQPYPLGDGEFAFLSNYGDDPSNPDGYTFLLEFTDGTSMHVPHWVSDIMMCNDQIYGLASIENTDHQGIQLFRVDQQRHKTIDLGPVLTTRWGLHPESGLACHGTDLVVRLGASSWNKRATYPQTTLAFFDLKTGSARQIPITDEHGKPLNTIDGGDVRKDSGAGGSDAVIMGHEFIWTFLSGQVVATDLTTGKSRLIVNTHLAADQGKPPRIQGKTIGVVDTATDSPVIRLYDLDTGAMIKEVDSSAAKKAQERSGGLFTGLALSGFALV…
261.peg.1778	hypothetical protein	MTDPVFRVAGRFVDVEVSDERANLSGRFT
261.peg.18	Mannonate dehydratase (EC 4.2.1.8)	MKMTFRWYGPETDPITLQNIRQIPGTSGIMGAMDWIPVGEVWSGEEISSYVQKVNEAGLECEVIESVNVHEDIKLGKPSRDTYIANYCKTLENLAAHGIKVVVYNFMLVFDWLRTELFHRNEDGSTCLYYDHEELEGLTPQDIVKVTLDSSAFPLPGWEPERLADLDEVMAQYADMAPDQLRDNYRYFLEGIAPTCEKVGIRMAVHPDDPAWDIFGIPRVVHSDSDLQKVVDLVDSPANSLCVCAGSLGSNPDTDVPAIFTKYGDMGRIAAAHVRNVKFLGHKKFKEAAHISSDGSLDMYAIMKAIHDHCPDVYIRPDHGRMIWGEMGRPGYPLYDRALGITYLNGLWEAIEKASAS
261.peg.1804	Mobile element protein	MNHATFGAPDLTTFARLDELGLEVTGQLISAEEAVLACRVVETDEWCHRCGCQGIPRDTVVRRLAHTPFGHRPTILAVRVRRYRCTGCGRVWRQDTSAAAQARAKLSRGGLAWALEGLVLDHLPVSRIAASLGVDWTTANDAVLAEGTRRLIDDPHRFDGVEVIGVDEHVWRHTRDGDKYVTVIIDLTPLRDGTGASRLLDMVAGRSKKVFKTWLAGRDQAWRDRIEVVAMDGFTGFKTAAAEELPAAVEVMDPFHVVQLAGDQLDVTRQRVQQDTTGHRGRRGDPLFGVRLTLHTGRDLLTDRQAARLDAVLADDAHAPVQVTWAVYQEVVAAYRAENRAEGRAIMAHLIDAIATKVPAALPEVATLGHTLKKRAADILTYFDHPGTSNGPSEAINGR…
261.peg.1806	Mobile element protein	MTRAAVCWGLEALVVDRLSISRIAAALGVAWDTANTAILDAGQQLLIEHPGRLNGIEVLGVDEHVWRHTRLGDKYVTVIIDLTPVRDGSGSSRLLAMIPGRSKAVFRTWLDQQSQDFRQGVEIVAMDGFTGFKTAAAEAIPDAVTVMDPFHVVKLAADALDATRQRVQQEVHGHRGRNHDALYQARRLLHTGLDLLRPRQIERLEDLFACDDHVGVEVTWSVYQQLVSAYRSKDATAGKASLARIIESLAHGVPKALPELARLGRTLNKRRSDVLAFFDHPGTSNGPTEAINGRLEHLRGTALGFRNLTNYIRRAILDTGGFRPAFHR
261.peg.1807	Mobile element protein	MNRFQFVADHQTTYQVKRLCQVLELSRSSFYAWQKAGPARQQRAEDDAVLAARIRRVQDPKAGGDPAYGAPRVTVELNDGAAREDRVNHKRVARVMRAHQLAGTRLRRRVRTTVPEPADEKFGDLLQRDFTSEKPNQRYVGDITYLPLAGGGNLYLATVIDCYSRKLAGWAVADHMRTELVEDALKAACAQRGSLRGAIFHSDHGSVYTSKAYAKLCKGLGVTQSMGAVGTSADNSLAESFNATLKRELLAGQATFAGPELCRRQVFRWVTRYNTRRRHSWCGYLSPNTYEARRAATLPTAA
261.peg.1808	hypothetical protein	QAVDLYETTPGATLKQIAGELGVSRGTLSLWVKDLGNGVRTSDGPTPATPPSGESPVARIARLEAENARLRADKARVETERDILRKAAKYFAGETSW
261.peg.186	hypothetical protein	MTPPGVLVVAGAGHRARAALLVPAISDGLVVFVPCHTPGSVS
261.peg.1875	hypothetical protein	MSFYETSTRVDPAREFATSANQSTSPVSTGRSPRGTGHLAPTVAISFASDFEAVTTTPTIHLVTSLEAELDAVIAWTNALAPLRAKG
261.peg.1876	Uncharacterized MFS-type transporter	MRLSASRVVQGVVVGVGATAVMDLTAEVLRRTRGTGSLDYALVGRWLGHMPAGRFRHESIMTAEPVPSERALGWGAHYTIGSGFAVALAFADSKWLDDPRFVMQPAFGFGVAASKTPSPSHARLGSLRAHSAYGIGLWLSGVALKQIRQRMTA
261.peg.1877	Transcriptional regulator SCO1200, Xre-family with cupin domain	MEDVLGGVGRRLRSVRTARRMTLDDLSRMTGISVSTLSRLESGGRKPTLELLLPLAQTFGLPLDDLVGAPPIGDPRVHPRPVRRNGMTVIPLSHIPGPQQALKMVIPATKDAPRLTRHEGHEWMYILSGELRLIVGDHDSVLLPGQAAEFDTRTAHWFGSTGRGPVEILSLLGLQGQRVHVADPASGNVTPSCAAGSA
261.peg.1878	hypothetical protein	MSHANAALTPRHRLKVAQLVVEDGWPISKVAARFQVS
261.peg.1880	hypothetical protein	MRIAVTTPTGHVGRHVTTMLIRVGVRPLLLARSPKNVPGRYGTTPMSSKPTPPTPIRSGRRRGAWTRSIGWIPA
261.peg.1881	hypothetical protein	MSPDPLANYALATQALVEAATANAIGRVVFQSSVGAEKRHGAGEIDGLAGTEVALDALDGDVTHLRCGYFFTNLLLDVNAVRQGRLTTVLPPDKPMAWAAPRDIAEVASLTLLNTQWHGHRVQAVHGPQDLSWRQVAQTLTEQVGHTVHVEQISDTAMRQNYLAAGMPPMMADAVLGMSTGLRDDFHLEQPRNLTTTTPTTLTSWIHDELLPAL
261.peg.1882	hypothetical protein	MPHANAALTPRHRLIDARLVVDQGWQISEVAARFQVS
261.peg.1883	Zn-dependent protease	MFSFQGMTITMLDSAAGMRAMLHSSPGQWPEAARRLWEPMAGVYFFIPGGPDMAAVHGQNFGFGSGAPRQEMVDALHRLEQADAWGRIEQSLTQGTQDLGTACPGATIPDLTVLLVLGDPTNRHFVDEIRGLSAFGGISGYIAITVWPTDEVVDRLEAIALHELHHNVRYSPGGIVWNPQTVTVGEHVVAEGLADLFAAQSYGRRGYTHFVTDHTRRSDDVLRKVVKGLDVTGMQDFAAWVLGDASARLFGSTPVGLPTGAGYAAGARIAQAYLEATGRKAAECVTTPASEILDVALPQLGLPRHKC
261.peg.1884	Transcriptional regulator, MerR family	MVEWTVRELADRAGISPRALRHYHQIGLLVPDRIGANGYRHYGPTAVARLQRILLLRNAGLSLTDIKAVLADEADHGVEVEALEAHLTRLRRDQDALARRIAAVEHTLVMRRAGRQPRVDMVLEGFNDRYEDEVAQRWGREVFEQSNRWWHAKSIDQQRQFQADAEGLLARWGELYDQGIAPTDTTAQDHAAVHTAWFAQIPGTPAHVGDTAKTRAMLHGMANLYATSSDFHPAFGGAEAAAFAAQALHRYTDEHYPK
261.peg.1961	hypothetical protein	MKESQSDPQHEGEPRTGLRERKMAQKRERITMSARELFAEKGYDDVTTSELAQRAGVGVGTLFRYVGSKPELLVAIMNEQLENGVTSALELSSEGASATDAIIELLRPWADECLAHPDNAMAYQREVLFGVGPRRAQAIDQLTGLEDVIATILERTRRADSRVAEADLPALAHSLAATIHLDIVRAGLGRNSVEDLPHHIRVSLGFLLRDF
261.peg.1964	hypothetical protein	MRLPRIGLGPGYSSVSEVGGNPTLSRNGDASQLSPVDSLRSGK
261.peg.2	hypothetical protein	MGMYIVLPSGQSGLHSFLHPDCHDDGRYLRFRDITNESKMPSSREPMAHDHIPWTARDSAL
261.peg.2026	hypothetical protein	MQGSSSRTAAHCALAASLLGTLFPGVVMFTLPPLFTSWWRSSTRASDASLGWVTTCAALASGLLTYVAGIVRQQLGTRWMYVVATVLMMVSLAVVVVDSRSLPVAYMWALLSGASSAFTYSPSLTAVQEWFPRQLGLVTGLVNASFALPAAAAAPVVAAMLKHWGVHRHGRDADDRRCRHTGPGDFSFHPALAREGA
261.peg.203	hypothetical protein	MASTLPPRTCTSRTCHACSTGSRIVPKASESTTLRARATARTSSTGPAGNRRSWWARDDVDPSDDCRCPREAQGWVSRWRTCGKGTPGGWRPSREAYGGCIRREVFGLGVARLVPLPRCLHPVGSRRAITHTAARQSWIRTRFPGRRNAPYHAGGESSHSSMNPPRESKFPSRATCPRSGGCLTRTLSTGEVMQ
261.peg.2078	hypothetical protein	MNDDLRRRTVLGASIGAIMAAPLAARVTRATASGHGDFTIHLVGAAASCHVEVKNLDGHVRRFATTPKTWSRDVTLSTVSRRFAVRSGSGRWRWIVRGDTSEVWILHDDNCEDPATYGRALSVPSSAARGNRMNVDWLAKAFGWIVTRGQTPFDGEAASPADLLSVRRGRDLDVFDTRRNLFTRNFDDEFFHDNPEIMIETVDGQMSDGQYWLSLGAVRRLWDIRVVCVGGQLLALQRIHVGYDSLVTSGDAESLGFDKGKLSEIGTWINDQVKRGFSGTSVLVARHGQVAWRHHAGQALKYSTKVVDGSVRPAHLLPATQQIPVTTSTQFDIASNTKMYAANLALQMLVSQGRIDMSRRVCTLPGWQAFRDESTVYTGSWTVGGSGGIKDRYTGKDTI…
261.peg.208	Type I restriction-modification system, restriction subunit R (EC 3.1.21.3)	MSVTTEHTFEGNIEAHLLSHGWVKVSPASYDKKIGLFPDEVITFVQSTQLKAWAKLVRHHGGDDAARTKFLTRLAAELNQRGTISVLRSPIKDRGVDVRLCYFKPASGLNEEQTARYEANRLAVVRQLHHSVSRPKDSLDMTLVVNGIPVATAELKNTLTGQDVENAREQYRTDRNPADLIFARRTLVHFAVDPHHVSMTTRLAGQKTRFLPFDQGSAGAGHPGTAGNPPASSGGYQTSYLWEQVWQPDAWLDILGNFVHDSDGTILFPRFHQWHAVRSILDATKRDGAGVDRLIQHSAGSGKSNTIAWSAHQLSRLHDDNDQPIFDKVVVITDRKVLDQQLQATVAGFDHTLGTIVRVDKDSAQLKEALEGNAARIIVTTLQKFPVVVQAATEDAKNG…
261.peg.2083	PTS system, N-acetylmuramic acid-specific IIB component (EC 2.7.1.192) / PTS system, N-acetylmuramic acid-specific IIC component	MGGVIGVMITAWLFTVIEEQLRKVIPAAIELFLVPTLTLLIGAAASIFIIMPVSSLLMKGLTWLLVDFALAKGGTIGGFILATFFLSMAMLGIHQGLTPIHAQLIANRGFTELLPILAMAGAGQVGMAIAILLKTKIPRLRSVIKSALPIGILGIGEPLVYGVSLPLLYPFLTACLGGGFGGAFVAWGMQHSEIFGSQALGLSGLLMAPVISAGKWGWYLGGWLISVIMGCLLTYLFGFKESMADRIMD
261.peg.2084	hypothetical protein	MIWSLYPTDEAWEPVARQAADHGGEVFTSLHLPEARDVASFLDVLGDLHRRFGLTFWADVSPVAVDLIGPQLREVGIVGLRYDFGFDVEDIHRMAHLTGLHTAVNASTIGVDTLEELADLEPVGWHNFYPRPGTGITRSWCLEQSRLFTEHELPVVAFVPGERGLRAPLYRGLATLEHQRHCNAWVNVVELHRMGMTVALAEGTLTEETLGWIDHLERDGVLTLPLADLEVPELAGVRHLRREETGSSWRIERTRGMSVPDAPNAGCRRAGSLQMDTVGRYRGEVHLMVHDDRLDGDFVRVGEIAGPYTDLVSQLAGGMQVDFVVRRPT
261.peg.209	Type I restriction-modification system, specificity subunit S	MRTIPLKYVARVNADVLPETTDPSYRFRYVDISQVSSTGAVDTSSNSVTFKDAPSRARRLAPEGATIVSTVRTYLRAIAQVPTSEEPLVFSTGFATLEARVGDPRFLNYTCRSTPFVEEIVARSTGVGYPAINANDMTAIEIPWPTGAEQRRIADFLDDRVARIDQIIAARQQQIAGLEDARAGLADSALTEADWQRSTRFGYAIRRIEQGWSPQCDSVPATDEEWGVLKVSAVRGGVFRPGENKLLPHDLAPKPEYEIRSGDLLVTRANTPGLVGAFAAVSEGVRPKLILCDKIMRLELEPVLSPHFAALVGQTRCVRDRLSGAGTGTSQSMVNVRGDDIRDLPMPMLSRHEQATRVLHWTQAAAGLNSAAEDLGQQIALLQEYKQSLITAAVTSEFD…
261.peg.21	Carbohydrate kinase, FGGY family	MAEIVIGVDGGTTAVKAVAFSLSGDVVSTRHESVPVKYGDHGEAEQDMNQIWEAVAACIHSVADALGPEDDVVAVGLTGQGDGAWLIDEDGAPVRPAAMWLDGRASERVEQWNDDGRASRVFDVTGTKVFGGLFPVLMEELLETDGSRVRRAATHLNCKDWIRFKLTGNRLTDYTEASRSYLDATTAQGFSRGLAEDLGQSELLDLLPEIRRSEDIGGYLTEEASHEVGLPVGTPVGVGMLDIAVTGVGLGAAHDGEGWLILGTTGFVGTLLPSIEDRRSKESMLVATGRGTQVLEFMAPMTGTPNLDWIRRTLRLADESWQSIEARARRSTPGANGVVYLPYASPGGERAPFVDTNASASWMGMSLTTTPEDVLRSVYEGVALSLADCVSHLAMSGDL…
261.peg.211	hypothetical protein	MMPLLHSRQRDHMAPQGFQDKVAFVWRVADKLRGTFSSNMSTAR
261.peg.2134	hypothetical protein	MRIEMPEKRKKYDREFREGAVRIVEETNKPITQVARDLGVNEGTLGNWVQRARAAREGHGELSKDDYEELKRLRAEVAELRMERDVLK
261.peg.2141	Replication initiation ATPase	MSQRFIVTKEHRRFTEFAGAVRRGHTIGLCFGSAGVGETLSARRYAHYEKAHDLLTYWGPRSDNDAKIYAALNRSRTVLYTPSVRPSGSRPMKRGIPEA
261.peg.2142	Tn552 transposase	MSIPSASTSHGLTGRNADREGLRQALAACRDGDTFVVTKLDRLARSVRGAHQIADDLAAREVKLSIAGSVYDPTDPMGKLLFNVLAMVAEFEADLIRARTREGMKVAKAKGRLRGKSPKLTPGKKLTSSSYMLPTSTPGASWLDCSAWVAPRSTAPFSAPSAGARTPCSRCVVDARARWRILRLHVEDQVPLARLARETDVGLRALERWHARYRADGYAGLETASRADTGSRRLPPDLVHLIQGLALSKPRPAIATIHRKVTGICAARRWPVPSYSVVWDIVRTLDPGMVTLALEGAASYRDKHELVLRRQAELPNAMWQSDHTMLDILVVGTDGKPARPWLTTILDDCSRAVCGYTVFLGAPSAMNTVLALRQAIWHKTDPAWPMCGLPDVLYVDHGS…
261.peg.2143	Transcriptional regulator, ArsR family	MSGEGSPYGHAIWADACDRVFSARCIVQSMLTIASRLDVMNRLGRALADPTRSRIILTLLDHPAYPAELARDLDLTRPNVSNHLACLRDCGIVVSEPEGRRTRYEIADSHLAQALTALVDATLAVDEDAPCIDLACSLPGCDAAGESA
[truncated: 156 more rows]
